# Supplementary material for: A translational genomics approach identifies IL10RB as the top candidate gene target for COVID-19 susceptibility
Source: NPJ Genom Med. 2022 Sep 5;7:52. doi: 10.1038/s41525-022-00324-x (PMC9441828; doi:10.1038/s41525-022-00324-x)
Supplement: Supplementary file 10 — Supplementary Data 8 [file 41525_2022_324_MOESM10_ESM.xlsx]

## Sheet: Summary_of_significant
Name	Count.Bon.Sig	Min.Pval	Min.Bonferroni
ROETH_TERT_TARGETS_DN	7	1.34356e-23	1.12008e-17
GO_G_PROTEIN_COUPLED_CHEMOATTRACTANT_RECEPTOR_ACTIVITY	7	1.702e-22	1.4189e-16
REACTOME_CHEMOKINE_RECEPTORS_BIND_CHEMOKINES	6	1.52278e-21	1.26949e-15
MODULE_134	6	1.6832e-21	1.40322e-15
GO_CHEMOKINE_BINDING	6	1.42765e-20	1.19017e-14
KUROZUMI_RESPONSE_TO_ONCOCYTIC_VIRUS_AND_CYCLIC_RGD	5	1.76575e-20	1.47203e-14
BIOCARTA_NO2IL12_PATHWAY	2	7.28991e-20	6.07731e-14
MODULE_288	6	8.76797e-20	7.30949e-14
REACTOME_BINDING_AND_ENTRY_OF_HIV_VIRION	2	1.31156e-19	1.0934e-13
BIOCARTA_TCAPOPTOSIS_PATHWAY	2	1.39052e-19	1.15921e-13
GO_C_C_CHEMOKINE_RECEPTOR_ACTIVITY	5	1.99892e-19	1.66642e-13
BIOCARTA_IL12_PATHWAY	2	2.96421e-19	2.47113e-13
GO_CORECEPTOR_ACTIVITY	4	4.56254e-19	3.80358e-13
GO_CHEMOKINE_MEDIATED_SIGNALING_PATHWAY	6	5.28792e-19	4.40829e-13
GO_DENDRITIC_CELL_CHEMOTAXIS	5	7.0266e-19	5.85774e-13
GO_SARCOPLASMIC_RETICULUM_CALCIUM_ION_TRANSPORT	2	7.98854e-19	6.65966e-13
REACTOME_PEPTIDE_LIGAND_BINDING_RECEPTORS	4	1.33044e-18	1.10913e-12
FARMER_BREAST_CANCER_CLUSTER_1	2	2.08246e-18	1.73604e-12
GO_DENDRITIC_CELL_MIGRATION	5	2.91038e-18	2.42623e-12
KUROZUMI_RESPONSE_TO_ONCOCYTIC_VIRUS	5	4.75413e-18	3.96327e-12
GO_CYTOKINE_RECEPTOR_ACTIVITY	7	1.15132e-17	9.59793e-12
GO_ENDOPLASMIC_RETICULUM_TO_CYTOSOL_TRANSPORT	2	1.42132e-17	1.18487e-11
GO_RESPONSE_TO_STEROL	2	2.81368e-17	2.3456e-11
BIOCARTA_CCR5_PATHWAY	2	4.59595e-17	3.83138e-11
GO_CYTOKINE_BINDING	6	1.36319e-16	1.13641e-10
MODULE_375	6	1.52193e-16	1.26874e-10
BIOCARTA_NKT_PATHWAY	5	1.78907e-16	1.49144e-10
REACTOME_EARLY_PHASE_OF_HIV_LIFE_CYCLE	2	1.90175e-16	1.58537e-10
MODULE_73	3	1.99088e-16	1.65967e-10
ONO_FOXP3_TARGETS_UP	2	2.19113e-16	1.82661e-10
MODULE_146	5	2.77524e-16	2.31353e-10
GO_PEPTIDE_RECEPTOR_ACTIVITY	5	4.91347e-16	4.09603e-10
MODULE_263	5	7.88322e-16	6.5717e-10
LIANG_HEMATOPOIESIS_STEM_CELL_NUMBER_SMALL_VS_HUGE_UP	2	8.83539e-16	7.36544e-10
KENNY_CTNNB1_TARGETS_UP	1	9.31679e-16	7.76674e-10
MODULE_367	5	1.00832e-15	8.40563e-10
MODULE_265	3	1.03576e-15	8.63441e-10
GO_CELLULAR_DEFENSE_RESPONSE	2	1.06655e-15	8.89102e-10
MODULE_128	4	1.75647e-15	1.46424e-09
MODULE_79	4	2.10729e-15	1.75669e-09
WATANABE_ULCERATIVE_COLITIS_WITH_CANCER_DN	3	3.14714e-15	2.62353e-09
MODULE_170	4	3.25968e-15	2.71734e-09
GO_MULTI_ORGANISM_MEMBRANE_ORGANIZATION	2	6.85269e-15	5.71253e-09
PLASARI_TGFB1_SIGNALING_VIA_NFIC_1HR_UP	2	7.46879e-15	6.22612e-09
PID_IL12_2PATHWAY	2	8.01258e-15	6.67942e-09
REACTOME_CLASS_A1_RHODOPSIN_LIKE_RECEPTORS	3	9.38979e-15	7.82748e-09
MODULE_289	5	1.16209e-14	9.68735e-09
ONO_AML1_TARGETS_DN	1	1.23005e-14	1.02538e-08
MODULE_108	5	1.26599e-14	1.05535e-08
GO_PHOSPHOLIPASE_C_ACTIVITY	5	1.58684e-14	1.32281e-08
YE_METASTATIC_LIVER_CANCER	3	1.72381e-14	1.43699e-08
GO_POSITIVE_REGULATION_OF_MONOCYTE_CHEMOTAXIS	3	2.03383e-14	1.69542e-08
HENDRICKS_SMARCA4_TARGETS_DN	5	2.49917e-14	2.08332e-08
KEGG_CHEMOKINE_SIGNALING_PATHWAY	3	2.73003e-14	2.27577e-08
ZHAN_MULTIPLE_MYELOMA_HP_UP	2	3.14149e-14	2.61875e-08
KANG_GIST_WITH_PDGFRA_UP	2	3.41252e-14	2.84468e-08
GO_VIRUS_RECEPTOR_ACTIVITY	1	3.63023e-14	3.02616e-08
SHIN_B_CELL_LYMPHOMA_CLUSTER_3	3	5.44494e-14	4.53887e-08
GO_VIRAL_GENOME_REPLICATION	3	5.62238e-14	4.68677e-08
REACTOME_G_ALPHA_I_SIGNALLING_EVENTS	4	6.09049e-14	5.07697e-08
GO_CALCIUM_ION_IMPORT_INTO_CYTOSOL	2	6.92708e-14	5.77433e-08
GO_CALCIUM_ION_TRANSMEMBRANE_IMPORT_INTO_CYTOSOL	2	6.92708e-14	5.77433e-08
GO_POSITIVE_REGULATION_OF_OSTEOCLAST_DIFFERENTIATION	3	7.86799e-14	6.55864e-08
BREDEMEYER_RAG_SIGNALING_NOT_VIA_ATM_UP	1	8.84615e-14	7.37401e-08
GO_CYTOSOLIC_CALCIUM_ION_TRANSPORT	2	1.37811e-13	1.14877e-07
chr3p21	6	1.67093e-13	1.39285e-07
GO_LEUKOCYTE_CHEMOTAXIS	3	1.87724e-13	1.56482e-07
GO_CALCIUM_ION_IMPORT	1	3.05694e-13	2.54818e-07
GAURNIER_PSMD4_TARGETS	4	3.09252e-13	2.57784e-07
GO_REGULATION_OF_MONOCYTE_CHEMOTAXIS	3	3.22159e-13	2.68542e-07
GSE21063_CTRL_VS_ANTI_IGM_STIM_BCELL_3H_UP	2	3.22418e-13	2.68757e-07
GSE2770_UNTREATED_VS_ACT_CD4_TCELL_6H_UP	1	3.51963e-13	2.93385e-07
REACTOME_AMINO_ACID_TRANSPORT_ACROSS_THE_PLASMA_MEMBRANE	1	3.74262e-13	3.11972e-07
GSE27291_0H_VS_7D_STIM_GAMMADELTA_TCELL_UP	1	3.8769e-13	3.23165e-07
GSE11961_MARGINAL_ZONE_BCELL_VS_GERMINAL_CENTER_BCELL_DAY7_DN	1	5.27808e-13	4.3996e-07
GO_ENTRY_INTO_CELL_OF_OTHER_ORGANISM_INVOLVED_IN_SYMBIOTIC_INTERACTION	1	5.76001e-13	4.80131e-07
GO_ENTRY_INTO_HOST	1	5.76001e-13	4.80131e-07
GO_ENTRY_INTO_HOST_CELL	1	5.76001e-13	4.80131e-07
GO_ENTRY_INTO_OTHER_ORGANISM_INVOLVED_IN_SYMBIOTIC_INTERACTION	1	5.76001e-13	4.8013e-07
GO_MOVEMENT_IN_ENVIRONMENT_OF_OTHER_ORGANISM_INVOLVED_IN_SYMBIOTIC_INTERACTION	1	5.76001e-13	4.8013e-07
GO_MOVEMENT_IN_HOST_ENVIRONMENT	1	5.76001e-13	4.80129e-07
GO_VIRAL_ENTRY_INTO_HOST_CELL	1	5.76001e-13	4.80128e-07
GSE4142_GC_BCELL_VS_MEMORY_BCELL_UP	2	5.79971e-13	4.83436e-07
GO_L_AMINO_ACID_IMPORT	1	6.62729e-13	5.52419e-07
REACTOME_AMINO_ACID_AND_OLIGOPEPTIDE_SLC_TRANSPORTERS	1	7.07378e-13	5.89634e-07
MODULE_76	3	8.53672e-13	7.11576e-07
GO_NEGATIVE_REGULATION_OF_BIOMINERAL_TISSUE_DEVELOPMENT	3	9.84385e-13	8.20529e-07
GO_SODIUM_AMINO_ACID_SYMPORTER_ACTIVITY	1	1.0077e-12	8.39965e-07
ONO_AML1_TARGETS_UP	3	1.02443e-12	8.53908e-07
REACTOME_NA_CL_DEPENDENT_NEUROTRANSMITTER_TRANSPORTERS	1	1.57939e-12	1.31648e-06
MORF_IL9	3	1.65839e-12	1.38232e-06
GO_CELL_CHEMOTAXIS	3	1.66839e-12	1.39066e-06
KEGG_CYTOKINE_CYTOKINE_RECEPTOR_INTERACTION	4	1.68407e-12	1.40373e-06
CHUNG_BLISTER_CYTOTOXICITY_UP	1	2.03915e-12	1.69968e-06
ONO_FOXP3_TARGETS_DN	3	2.07137e-12	1.72653e-06
GO_NEUROTRANSMITTER_SODIUM_SYMPORTER_ACTIVITY	1	2.27744e-12	1.89829e-06
GO_CALCIUM_MEDIATED_SIGNALING	2	2.46673e-12	2.05606e-06
GO_AMINO_ACID_IMPORT	1	2.79671e-12	2.3311e-06
GO_CATION_AMINO_ACID_SYMPORTER_ACTIVITY	1	3.24337e-12	2.70339e-06
GSE24634_NAIVE_CD4_TCELL_VS_DAY7_IL4_CONV_TREG_DN	1	5.05689e-12	4.21497e-06
SETLUR_PROSTATE_CANCER_TMPRSS2_ERG_FUSION_DN	3	5.69356e-12	4.74564e-06
HESS_TARGETS_OF_HOXA9_AND_MEIS1_DN	2	6.19526e-12	5.16381e-06
GO_NEUTRAL_AMINO_ACID_TRANSMEMBRANE_TRANSPORTER_ACTIVITY	1	6.97581e-12	5.81437e-06
GO_NEUTRAL_AMINO_ACID_TRANSPORT	1	6.97581e-12	5.81437e-06
REACTOME_GPCR_LIGAND_BINDING	1	7.01839e-12	5.84985e-06
GSE39110_UNTREATED_VS_IL2_TREATED_CD8_TCELL_DAY6_POST_IMMUNIZATION_UP	1	7.15643e-12	5.96489e-06
GSE20366_EX_VIVO_VS_DEC205_CONVERSION_UP	1	7.23345e-12	6.02908e-06
GSE39110_DAY3_VS_DAY6_POST_IMMUNIZATION_CD8_TCELL_WITH_IL2_TREATMENT_UP	1	7.41894e-12	6.18366e-06
GNF2_TNFSF10	3	9.10481e-12	7.5888e-06
GSE17580_UNINFECTED_VS_S_MANSONI_INF_TEFF_DN	2	1.00503e-11	8.37687e-06
GSE9037_WT_VS_IRAK4_KO_LPS_1H_STIM_BMDM_DN	1	1.14958e-11	9.58158e-06
MODULE_175	2	1.21232e-11	1.01045e-05
GO_POSITIVE_REGULATION_OF_MYELOID_LEUKOCYTE_DIFFERENTIATION	3	1.24092e-11	1.03429e-05
GSE360_HIGH_DOSE_B_MALAYI_VS_M_TUBERCULOSIS_MAC_DN	1	1.30453e-11	1.0873e-05
GSE9650_NAIVE_VS_EFF_CD8_TCELL_DN	1	1.31196e-11	1.09349e-05
GSE4984_LPS_VS_VEHICLE_CTRL_TREATED_DC_DN	1	1.43343e-11	1.19474e-05
GSE2585_THYMIC_DC_VS_MTEC_DN	1	1.68553e-11	1.40485e-05
REACTOME_HIV_LIFE_CYCLE	1	1.72868e-11	1.44081e-05
MARKEY_RB1_CHRONIC_LOF_DN	2	1.93246e-11	1.61065e-05
MODULE_92	2	1.95686e-11	1.63098e-05
REACTOME_AMINE_COMPOUND_SLC_TRANSPORTERS	1	1.99331e-11	1.66136e-05
GSE10239_NAIVE_VS_KLRG1HIGH_EFF_CD8_TCELL_DN	1	2.18707e-11	1.82285e-05
GO_PHOSPHORIC_DIESTER_HYDROLASE_ACTIVITY	2	2.24125e-11	1.868e-05
WILENSKY_RESPONSE_TO_DARAPLADIB	3	2.25242e-11	1.87732e-05
EBAUER_TARGETS_OF_PAX3_FOXO1_FUSION_UP	1	2.69556e-11	2.24665e-05
GO_NEUROTRANSMITTER_TRANSPORTER_ACTIVITY	1	3.20663e-11	2.6726e-05
GO_AMINO_ACID_TRANSMEMBRANE_TRANSPORT	1	3.61731e-11	3.01488e-05
GO_ORGANIC_ACID_SODIUM_SYMPORTER_ACTIVITY	1	3.8748e-11	3.22947e-05
GSE40274_LEF1_VS_FOXP3_AND_LEF1_TRANSDUCED_ACTIVATED_CD4_TCELL_DN	1	4.55313e-11	3.79479e-05
MODULE_171	2	4.62218e-11	3.85233e-05
LIAN_LIPA_TARGETS_3M	3	4.74846e-11	3.95757e-05
WEIGEL_OXIDATIVE_STRESS_BY_HNE_AND_H2O2	3	4.86322e-11	4.05321e-05
GSE20366_CD103_POS_VS_CD103_KLRG1_DP_TREG_DN	2	5.00424e-11	4.17073e-05
GSE5589_LPS_VS_LPS_AND_IL10_STIM_MACROPHAGE_180MIN_UP	1	5.11493e-11	4.26298e-05
GSE21670_TGFB_VS_TGFB_AND_IL6_TREATED_STAT3_KO_CD4_TCELL_DN	1	5.21105e-11	4.34307e-05
GO_CYTOKINE_MEDIATED_SIGNALING_PATHWAY	5	5.61464e-11	4.67943e-05
GSE3203_WT_VS_IFNAR1_KO_INFLUENZA_INFECTED_LN_BCELL_UP	2	5.71894e-11	4.76635e-05
GSE411_UNSTIM_VS_100MIN_IL6_STIM_MACROPHAGE_UP	1	5.75417e-11	4.79571e-05
GSE7219_UNSTIM_VS_LPS_AND_ANTI_CD40_STIM_NIK_NFKB2_KO_DC_DN	1	5.89451e-11	4.91266e-05
GSE22601_IMMATURE_CD4_SINGLE_POSITIVE_VS_CD4_SINGLE_POSITIVE_THYMOCYTE_UP	1	6.98299e-11	5.8198e-05
GSE4748_LPS_VS_LPS_AND_CYANOBACTERIUM_LPSLIKE_STIM_DC_3H_DN	1	8.57931e-11	7.15018e-05
TAKEDA_TARGETS_OF_NUP98_HOXA9_FUSION_6HR_DN	2	8.90756e-11	7.42375e-05
GO_L_AMINO_ACID_TRANSMEMBRANE_TRANSPORTER_ACTIVITY	1	9.02051e-11	7.51788e-05
GSE7219_WT_VS_NIK_NFKB2_KO_DC_UP	3	9.49271e-11	7.91139e-05
GNF2_S100A4	2	1.07314e-10	8.94371e-05
BROWNE_HCMV_INFECTION_4HR_DN	2	1.11757e-10	9.314e-05
BOSCO_TH1_CYTOTOXIC_MODULE	1	1.25146e-10	0.000104298
GSE36078_WT_VS_IL1R_KO_LUNG_DC_AFTER_AD5_INF_UP	2	1.57659e-10	0.000131395
GO_REGULATION_OF_SEQUESTERING_OF_CALCIUM_ION	1	1.67786e-10	0.000139834
HALLMARK_IL6_JAK_STAT3_SIGNALING	3	1.73585e-10	0.000144667
GSE360_CTRL_VS_T_GONDII_MAC_DN	1	1.74252e-10	0.000145223
GSE35685_CD34POS_CD38NEG_VS_CD34POS_CD10POS_BONE_MARROW_DN	4	1.76683e-10	0.000147248
GSE14415_INDUCED_TREG_VS_TCONV_DN	1	1.80041e-10	0.000150046
GO_INTERACTION_WITH_HOST	1	2.02476e-10	0.000168742
REACTOME_TRANSPORT_OF_INORGANIC_CATIONS_ANIONS_AND_AMINO_ACIDS_OLIGOPEPTIDES	1	2.02886e-10	0.000169084
GSE24142_EARLY_THYMIC_PROGENITOR_VS_DN2_THYMOCYTE_UP	1	2.09178e-10	0.000174328
GSE3982_MAST_CELL_VS_BASOPHIL_DN	1	2.31015e-10	0.000192526
GSE13946_CTRL_VS_DSS_COLITIS_GD_TCELL_FROM_COLON_UP	1	2.48439e-10	0.000207046
GSE11864_CSF1_IFNG_VS_CSF1_IFNG_PAM3CYS_IN_MAC_DN	1	2.52731e-10	0.000210622
TORCHIA_TARGETS_OF_EWSR1_FLI1_FUSION_TOP20_UP	1	2.61596e-10	0.00021801
SMIRNOV_RESPONSE_TO_IR_6HR_DN	2	2.68041e-10	0.000223381
GSE29618_BCELL_VS_MDC_DN	1	2.958e-10	0.000246514
GSE17721_LPS_VS_POLYIC_2H_BMDC_DN	1	3.00229e-10	0.000250205
LIAN_LIPA_TARGETS_6M	3	3.04428e-10	0.000253704
GO_POSITIVE_REGULATION_OF_MYELOID_CELL_DIFFERENTIATION	2	3.3516e-10	0.000279313
GO_REGULATION_OF_OSTEOCLAST_DIFFERENTIATION	1	3.47965e-10	0.000289985
GSE37416_12H_VS_48H_F_TULARENSIS_LVS_NEUTROPHIL_DN	1	3.48788e-10	0.00029067
GSE6269_STAPH_AUREUS_VS_STREP_PNEUMO_INF_PBMC_UP	1	3.52056e-10	0.000293393
GSE7460_CTRL_VS_FOXP3_OVEREXPR_TCONV_1_UP	2	3.56797e-10	0.000297343
GO_SOLUTE_SODIUM_SYMPORTER_ACTIVITY	1	3.59304e-10	0.000299432
WALLACE_PROSTATE_CANCER_RACE_UP	1	3.87939e-10	0.000323295
GAVIN_FOXP3_TARGETS_CLUSTER_P3	1	3.95094e-10	0.000329258
VALK_AML_CLUSTER_5	3	3.97612e-10	0.000331356
GSE2770_IL12_ACT_VS_ACT_CD4_TCELL_2H_DN	1	4.46816e-10	0.000372358
GSE15930_NAIVE_VS_72H_IN_VITRO_STIM_TRICHOSTATINA_CD8_TCELL_DN	1	4.64092e-10	0.000386754
GSE15330_MEGAKARYOCYTE_ERYTHROID_VS_GRANULOCYTE_MONOCYTE_PROGENITOR_IKAROS_KO_DN	1	4.74968e-10	0.000395817
GSE26912_TUMORICIDAL_VS_CTRL_MACROPHAGE_DN	1	5.22393e-10	0.000435336
GSE7460_CD8_TCELL_VS_CD4_TCELL_ACT_UP	2	5.33496e-10	0.000444588
GNF2_PECAM1	2	5.37072e-10	0.000447568
GSE7568_CTRL_VS_3H_TGFB_TREATED_MACROPHAGES_WITH_IL4_AND_DEXAMETHASONE_DN	1	5.64815e-10	0.000470686
VART_KSHV_INFECTION_ANGIOGENIC_MARKERS_UP	1	5.91181e-10	0.000492656
GSE24972_WT_VS_IRF8_KO_SPLEEN_FOLLICULAR_BCELL_UP	1	5.94727e-10	0.000495611
GSE15930_NAIVE_VS_72H_IN_VITRO_STIM_IFNAB_CD8_TCELL_DN	1	6.04556e-10	0.000503801
GO_NEURON_NEURON_SYNAPTIC_TRANSMISSION	1	6.39243e-10	0.000532707
GSE26488_WT_VS_HDAC7_DELTAP_TG_OT2_THYMOCYTE_WITH_PEPTIDE_INJECTION_UP	1	6.54551e-10	0.000545463
REACTOME_REGULATION_OF_IFNA_SIGNALING	1	6.61681e-10	0.000551403
GSE13547_WT_VS_ZFX_KO_BCELL_ANTI_IGM_STIM_2H_DN	1	6.72807e-10	0.000560674
GSE2770_TGFB_AND_IL4_VS_IL4_TREATED_ACT_CD4_TCELL_48H_UP	1	6.91285e-10	0.000576072
GSE360_DC_VS_MAC_B_MALAYI_HIGH_DOSE_UP	1	6.94786e-10	0.000578988
GSE7460_TCONV_VS_TREG_THYMUS_DN	2	6.99317e-10	0.000582762
GSE3982_MAST_CELL_VS_DC_DN	1	7.01991e-10	0.000584991
REACTOME_INTERFERON_ALPHA_BETA_SIGNALING	1	7.2285e-10	0.000602372
KAYO_CALORIE_RESTRICTION_MUSCLE_UP	2	7.46101e-10	0.000621746
GSE5589_LPS_VS_LPS_AND_IL10_STIM_MACROPHAGE_45MIN_UP	1	7.79949e-10	0.00064995
GO_POSITIVE_REGULATION_OF_CALCIUM_ION_TRANSPORT	1	7.88887e-10	0.000657397
GSE11386_NAIVE_VS_MEMORY_BCELL_UP	3	8.11738e-10	0.000676437
GSE21360_TERTIARY_VS_QUATERNARY_MEMORY_CD8_TCELL_DN	1	8.32324e-10	0.000693591
GSE21063_WT_VS_NFATC1_KO_BCELL_UP	2	8.73795e-10	0.000728147
GSE36392_TYPE_2_MYELOID_VS_MAC_IL25_TREATED_LUNG_UP	1	9.02056e-10	0.000751693
GSE17580_UNINFECTED_VS_S_MANSONI_INF_TREG_DN	1	9.04773e-10	0.000753956
GO_L_AMINO_ACID_TRANSPORT	1	9.11187e-10	0.0007593
GSE46143_CTRL_VS_LMP2A_TRANSDUCED_CD10_POS_GC_BCELL_DN	1	9.17463e-10	0.00076453
GSE13547_2H_VS_12_H_ANTI_IGM_STIM_ZFX_KO_BCELL_UP	1	9.18656e-10	0.000765523
GSE10239_NAIVE_VS_KLRG1INT_EFF_CD8_TCELL_DN	1	9.20498e-10	0.000767057
HALLMARK_ALLOGRAFT_REJECTION	2	9.39433e-10	0.000782835
GSE42021_CD24HI_VS_CD24LOW_TREG_THYMUS_UP	1	9.73375e-10	0.000811117
GSE8685_IL2_ACT_IL2_STARVED_VS_IL21_ACT_IL2_STARVED_CD4_TCELL_DN	1	9.85394e-10	0.000821131
GO_AMINO_ACID_TRANSMEMBRANE_TRANSPORTER_ACTIVITY	1	9.90808e-10	0.000825641
GSE7460_CD8_TCELL_VS_TREG_ACT_UP	1	1.01629e-09	0.000846878
GNF2_MCL1	2	1.02389e-09	0.000853203
GSE15330_MEGAKARYOCYTE_ERYTHROID_PROGENITOR_VS_PRO_BCELL_UP	1	1.04247e-09	0.000868684
GSE3565_DUSP1_VS_WT_SPLENOCYTES_UP	2	1.06317e-09	0.000885933
GSE32164_RESTING_DIFFERENTIATED_VS_ALTERNATIVELY_ACT_M2_MACROPHAGE_DN	1	1.06588e-09	0.000888192
GSE5542_IFNG_VS_IFNA_TREATED_EPITHELIAL_CELLS_24H_DN	1	1.13542e-09	0.000946135
GSE360_L_DONOVANI_VS_B_MALAYI_LOW_DOSE_DC_DN	1	1.13908e-09	0.000949189
GO_G_PROTEIN_COUPLED_RECEPTOR_ACTIVITY	1	1.16217e-09	0.000968426
GSE19923_WT_VS_HEB_AND_E2A_KO_DP_THYMOCYTE_DN	1	1.18064e-09	0.000983813
GSE36891_POLYIC_TLR3_VS_PAM_TLR2_STIM_PERITONEAL_MACROPHAGE_DN	1	1.18389e-09	0.00098652
GSE6269_FLU_VS_E_COLI_INF_PBMC_UP	1	1.23929e-09	0.00103268
GSE41176_WT_VS_TAK1_KO_ANTI_IGM_STIM_BCELL_3H_DN	1	1.2453e-09	0.00103769
GSE10325_CD4_TCELL_VS_BCELL_UP	1	1.29723e-09	0.00108096
GSE10239_NAIVE_VS_MEMORY_CD8_TCELL_DN	1	1.34738e-09	0.00112275
GSE37532_VISCERAL_ADIPOSE_TISSUE_VS_LN_DERIVED_TCONV_CD4_TCELL_UP	2	1.34766e-09	0.00112298
GSE12392_CD8A_POS_VS_NEG_SPLEEN_DC_DN	1	1.36807e-09	0.00113998
GSE3982_CTRL_VS_LPS_4H_MAC_DN	1	1.50476e-09	0.00125389
MODULE_291	1	1.51445e-09	0.00126196
HELLER_HDAC_TARGETS_SILENCED_BY_METHYLATION_DN	1	1.52751e-09	0.00127284
GSE40068_BCL6_POS_VS_NEG_CXCR5_POS_TFH_UP	1	1.53143e-09	0.0012761
GSE14415_INDUCED_TREG_VS_FOXP3_KO_INDUCED_TREG_DN	1	1.53506e-09	0.00127913
GSE22432_MULTIPOTENT_VS_COMMON_DC_PROGENITOR_DN	1	1.61121e-09	0.00134257
GO_ANION_CATION_SYMPORTER_ACTIVITY	1	1.68949e-09	0.0014078
GSE19923_E2A_KO_VS_HEB_AND_E2A_KO_DP_THYMOCYTE_UP	1	1.70613e-09	0.00142167
GO_ORGANIC_ACID_TRANSMEMBRANE_TRANSPORT	1	1.72082e-09	0.0014339
GO_SECOND_MESSENGER_MEDIATED_SIGNALING	1	1.82698e-09	0.00152236
GSE9960_GRAM_NEG_VS_GRAM_POS_SEPSIS_PBMC_UP	2	1.91427e-09	0.00159509
GO_CELLULAR_RESPONSE_TO_BIOTIC_STIMULUS	1	1.97027e-09	0.00164175
GSE7831_UNSTIM_VS_INFLUENZA_STIM_PDC_4H_DN	1	2.13771e-09	0.00178126
GSE2128_CTRL_VS_MIMETOPE_NEGATIVE_SELECTION_DP_THYMOCYTE_C57BL6_UP	1	2.13779e-09	0.00178133
GO_PHOSPHOLIPASE_ACTIVITY	2	2.2074e-09	0.00183932
BOYLAN_MULTIPLE_MYELOMA_PCA1_UP	3	2.2576e-09	0.00188115
IWANAGA_CARCINOGENESIS_BY_KRAS_PTEN_UP	2	2.29091e-09	0.0019089
GO_LEUKOCYTE_MIGRATION	1	2.30011e-09	0.00191656
GSE2935_UV_INACTIVATED_VS_LIVE_SENDAI_VIRUS_INF_MACROPHAGE_DN	1	2.3345e-09	0.00194522
GSE20366_EX_VIVO_VS_DEC205_CONVERSION_NAIVE_CD4_TCELL_UP	1	2.35138e-09	0.00195928
GSE11864_CSF1_IFNG_VS_CSF1_PAM3CYS_IN_MAC_DN	1	2.38146e-09	0.00198434
GO_POSITIVE_REGULATION_OF_LEUKOCYTE_CHEMOTAXIS	2	2.39881e-09	0.0019988
GSE21360_NAIVE_VS_PRIMARY_MEMORY_CD8_TCELL_UP	2	2.47359e-09	0.0020611
GO_INFLAMMATORY_RESPONSE	1	2.58383e-09	0.00215296
GSE13485_DAY3_VS_DAY7_YF17D_VACCINE_PBMC_DN	1	2.63668e-09	0.00219699
GSE39152_CD103_NEG_VS_POS_MEMORY_CD8_TCELL_DN	1	2.66199e-09	0.00221807
ALTEMEIER_RESPONSE_TO_LPS_WITH_MECHANICAL_VENTILATION	1	2.74263e-09	0.00228527
GSE5589_LPS_VS_LPS_AND_IL10_STIM_IL6_KO_MACROPHAGE_180MIN_DN	1	2.75067e-09	0.00229196
GSE41087_WT_VS_FOXP3_MUT_ANTI_CD3_CD28_STIM_CD4_TCELL_UP	1	2.76723e-09	0.00230576
GSE19923_HEB_KO_VS_HEB_AND_E2A_KO_DP_THYMOCYTE_DN	1	2.79831e-09	0.00233165
GSE43955_1H_VS_10H_ACT_CD4_TCELL_WITH_TGFB_IL6_DN	1	2.82757e-09	0.00235602
REACTOME_HIV_INFECTION	1	2.92094e-09	0.00243382
GSE22886_NAIVE_CD4_TCELL_VS_12H_ACT_TH1_DN	1	3.01074e-09	0.00250863
GSE15330_HSC_VS_GRANULOCYTE_MONOCYTE_PROGENITOR_IKAROS_KO_UP	1	3.05433e-09	0.00254495
GSE40068_CXCR5NEG_BCL6NEG_CD4_TCELL_VS_CXCR5POS_BCL6NEG_TFH_DN	1	3.11164e-09	0.0025927
GSE6681_DELETED_FOXP3_VS_WT_TREG_UP	2	3.14393e-09	0.0026196
GSE23502_WT_VS_HDC_KO_MYELOID_DERIVED_SUPPRESSOR_CELL_BM_DN	1	3.15535e-09	0.00262911
GNF2_CARD15	2	3.2696e-09	0.0027243
GSE3982_MAC_VS_EFF_MEMORY_CD4_TCELL_DN	1	3.27881e-09	0.00273197
KAECH_NAIVE_VS_DAY15_EFF_CD8_TCELL_DN	1	3.34588e-09	0.00278785
CTIP_DN.V1_UP	1	3.43641e-09	0.00286327
GSE13485_DAY1_VS_DAY3_YF17D_VACCINE_PBMC_DN	1	3.4448e-09	0.00287027
GO_G_PROTEIN_COUPLED_RECEPTOR_SIGNALING_PATHWAY_COUPLED_TO_CYCLIC_NUCLEOTIDE_SECOND_MESSENGER	1	3.46149e-09	0.00288417
GO_REGULATION_OF_LEUKOCYTE_CHEMOTAXIS	2	3.48759e-09	0.00290591
PLASARI_TGFB1_TARGETS_10HR_UP	1	3.54372e-09	0.00295267
GSE16451_CTRL_VS_WEST_EQUINE_ENC_VIRUS_IMMATURE_NEURON_CELL_LINE_UP	1	3.64503e-09	0.00303707
GO_REGULATION_OF_CYTOSOLIC_CALCIUM_ION_CONCENTRATION	1	3.65092e-09	0.00304197
GSE28726_NAIVE_CD4_TCELL_VS_NAIVE_NKTCELL_DN	2	3.73518e-09	0.00311216
GSE39820_TGFBETA1_VS_TGFBETA3_IN_IL6_IL23A_TREATED_CD4_TCELL_DN	1	3.85e-09	0.00320782
GSE10325_BCELL_VS_LUPUS_BCELL_DN	1	3.89935e-09	0.00324894
GSE14415_NATURAL_TREG_VS_FOXP3_KO_NATURAL_TREG_UP	1	4.16118e-09	0.00346709
GSE369_PRE_VS_POST_IL6_INJECTION_IFNG_KO_LIVER_DN	1	4.2144e-09	0.00351142
GSE9650_NAIVE_VS_MEMORY_CD8_TCELL_DN	1	4.23353e-09	0.00352736
GO_CALCIUM_ION_TRANSMEMBRANE_TRANSPORT	1	4.29819e-09	0.00358123
GSE40274_CTRL_VS_FOXP3_AND_IRF4_TRANSDUCED_ACTIVATED_CD4_TCELL_UP	1	4.41592e-09	0.00367931
GSE43955_1H_VS_10H_ACT_CD4_TCELL_DN	1	4.62074e-09	0.00384996
GO_REGULATION_OF_BIOMINERAL_TISSUE_DEVELOPMENT	2	4.83761e-09	0.00403065
HALLMARK_INFLAMMATORY_RESPONSE	1	4.97304e-09	0.00414348
GSE33513_TCF7_KO_VS_HET_EARLY_THYMIC_PROGENITOR_UP	1	5.19717e-09	0.0043302
GSE36826_WT_VS_IL1R_KO_SKIN_DN	1	5.35332e-09	0.0044603
GSE23321_CENTRAL_VS_EFFECTOR_MEMORY_CD8_TCELL_DN	1	5.37839e-09	0.00448118
GSE3982_BCELL_VS_BASOPHIL_DN	1	5.43753e-09	0.00453045
GSE5589_LPS_AND_IL10_VS_LPS_AND_IL6_STIM_IL6_KO_MACROPHAGE_45MIN_UP	1	5.56253e-09	0.00463458
GSE13485_DAY1_VS_DAY7_YF17D_VACCINE_PBMC_DN	1	5.61011e-09	0.00467422
ICHIBA_GRAFT_VERSUS_HOST_DISEASE_35D_UP	1	5.79445e-09	0.00482781
GSE6092_UNSTIM_VS_IFNG_STIM_ENDOTHELIAL_CELL_DN	1	5.9724e-09	0.00497606
GSE27786_BCELL_VS_ERYTHROBLAST_UP	1	6.14947e-09	0.00512357
GO_CELLULAR_RESPONSE_TO_CYTOKINE_STIMULUS	2	6.21778e-09	0.00518047
GSE9037_WT_VS_IRAK4_KO_LPS_4H_STIM_BMDM_DN	1	6.23132e-09	0.00519175
GSE7764_NKCELL_VS_SPLENOCYTE_DN	1	6.23359e-09	0.00519363
VERHAAK_GLIOBLASTOMA_MESENCHYMAL	1	6.43933e-09	0.00536503
MODULE_99	1	6.48415e-09	0.00540236
GSE24574_BCL6_HIGH_TFH_VS_NAIVE_CD4_TCELL_UP	1	6.50923e-09	0.00542325
GSE15930_NAIVE_VS_72H_IN_VITRO_STIM_CD8_TCELL_DN	1	6.57098e-09	0.00547468
GSE23505_UNTREATED_VS_4DAY_IL6_IL1_IL23_TREATED_CD4_TCELL_DN	1	6.62082e-09	0.0055162
GSE23502_BM_VS_COLON_TUMOR_MYELOID_DERIVED_SUPPRESSOR_CELL_UP	1	6.85585e-09	0.00571201
GSE10325_BCELL_VS_MYELOID_DN	1	7.10818e-09	0.00592223
GSE2770_TGFB_AND_IL4_ACT_VS_ACT_CD4_TCELL_48H_UP	1	7.32011e-09	0.00609876
GSE32164_RESTING_DIFFERENTIATED_VS_CMYC_INHIBITED_MACROPHAGE_DN	1	7.41904e-09	0.00618118
GSE9316_CD4_TCELL_BALBC_VS_TH17_ENRI_CD4_TCELL_SKG_PMA_IONO_STIM_FR4NEG_UP	1	7.56628e-09	0.00630384
GO_NEGATIVE_REGULATION_OF_HOMEOSTATIC_PROCESS	1	7.59551e-09	0.00632818
GSE29949_CD8_POS_DC_SPLEEN_VS_DC_BRAIN_DN	1	7.65308e-09	0.00637614
GSE23502_BM_VS_COLON_TUMOR_HDC_KO_MYELOID_DERIVED_SUPPRESSOR_CELL_UP	1	7.67731e-09	0.00639631
GSE3039_NKT_CELL_VS_ALPHAALPHA_CD8_TCELL_UP	1	7.69368e-09	0.00640994
GSE29618_MONOCYTE_VS_MDC_DN	1	8.17265e-09	0.00680897
GO_RESPONSE_TO_ALCOHOL	1	8.35199e-09	0.00695837
QI_PLASMACYTOMA_UP	1	8.42757e-09	0.00702132
GSE3982_EFF_MEMORY_CD4_TCELL_VS_NKCELL_DN	1	8.58132e-09	0.00714941
GSE22589_HEALTHY_VS_SIV_INFECTED_DC_DN	1	8.6799e-09	0.00723152
GSE2770_UNTREATED_VS_TGFB_AND_IL4_TREATED_ACT_CD4_TCELL_4H_UP	1	9.38141e-09	0.00781596
GSE28726_NAIVE_CD4_TCELL_VS_NAIVE_VA24NEG_NKTCELL_DN	1	9.46245e-09	0.00788347
GO_POSITIVE_REGULATION_OF_LEUKOCYTE_DIFFERENTIATION	1	9.57463e-09	0.00797692
GSE5542_UNTREATED_VS_IFNA_AND_IFNG_TREATED_EPITHELIAL_CELLS_6H_DN	1	9.59878e-09	0.00799703
GSE13547_WT_VS_ZFX_KO_BCELL_ANTI_IGM_STIM_12H_DN	2	1.03931e-08	0.00865877
ODONNELL_TFRC_TARGETS_UP	1	1.06968e-08	0.00891174
GSE30083_SP1_VS_SP2_THYMOCYTE_UP	1	1.12759e-08	0.00939417
GSE23925_DARK_ZONE_VS_NAIVE_BCELL_UP	1	1.13063e-08	0.00941953
GSE36891_UNSTIM_VS_POLYIC_TLR3_STIM_PERITONEAL_MACROPHAGE_DN	1	1.15319e-08	0.00960747
GSE3982_DC_VS_TH2_DN	1	1.16962e-08	0.00974433
GSE8921_UNSTIM_0H_VS_TLR1_2_STIM_MONOCYTE_24H_DN	1	1.17537e-08	0.00979219
GSE37301_HEMATOPOIETIC_STEM_CELL_VS_COMMON_LYMPHOID_PROGENITOR_UP	1	1.18017e-08	0.00983215
GSE32034_UNTREATED_VS_ROSIGLIZATONE_TREATED_LY6C_HIGH_MONOCYTE_UP	1	1.23226e-08	0.0102661
VANASSE_BCL2_TARGETS_DN	2	1.24588e-08	0.0103796
GSE14415_INDUCED_TREG_VS_FOXP3_KO_INDUCED_TREG_IL2_CULTURE_UP	1	1.26455e-08	0.0105351
GSE3982_DC_VS_BCELL_UP	1	1.26864e-08	0.0105692
GSE37605_C57BL6_VS_NOD_FOXP3_IRES_GFP_TREG_DN	1	1.27466e-08	0.0106193
GOLDRATH_NAIVE_VS_EFF_CD8_TCELL_DN	1	1.30004e-08	0.0108308
GSE30962_PRIMARY_VS_SECONDARY_CHRONIC_LCMV_INF_CD8_TCELL_DN	1	1.30775e-08	0.010895
GSE7852_THYMUS_VS_FAT_TREG_DN	1	1.37611e-08	0.0114645
GSE15330_WT_VS_IKAROS_KO_HSC_DN	1	1.41062e-08	0.0117519
TSAI_RESPONSE_TO_IONIZING_RADIATION	1	1.48231e-08	0.0123491
SAKAI_CHRONIC_HEPATITIS_VS_LIVER_CANCER_UP	2	1.50554e-08	0.0125426
GSE16522_ANTI_CD3CD28_STIM_VS_UNSTIM_MEMORY_CD8_TCELL_DN	1	1.5375e-08	0.0128088
MODULE_241	1	1.6005e-08	0.0133337
GO_RESPONSE_TO_TYPE_I_INTERFERON	1	1.65313e-08	0.0137721
WORSCHECH_TUMOR_EVASION_AND_TOLEROGENICITY_DN	1	1.6774e-08	0.0139743
GSE37301_LYMPHOID_PRIMED_MPP_VS_COMMON_LYMPHOID_PROGENITOR_DN	1	1.73474e-08	0.014452
GSE27786_CD4_TCELL_VS_NKTCELL_DN	1	1.78845e-08	0.0148993
GSE20366_EX_VIVO_VS_HOMEOSTATIC_CONVERSION_TREG_UP	2	1.80911e-08	0.0150714
REACTOME_SIGNALING_BY_GPCR	1	1.82691e-08	0.0152198
GSE2770_TGFB_AND_IL4_VS_IL12_TREATED_ACT_CD4_TCELL_48H_DN	1	1.83188e-08	0.0152611
GSE15930_STIM_VS_STIM_AND_TRICHOSTATINA_48H_CD8_T_CELL_UP	1	1.88356e-08	0.0156917
BIOCARTA_RANKL_PATHWAY	1	1.8928e-08	0.0157686
GSE14415_ACT_TCONV_VS_ACT_NATURAL_TREG_DN	1	1.9287e-08	0.0160676
GSE5589_LPS_AND_IL10_VS_LPS_AND_IL6_STIM_MACROPHAGE_45MIN_DN	1	1.99359e-08	0.0166081
GSE7852_LN_VS_FAT_TREG_DN	1	2.0003e-08	0.016664
GSE15930_NAIVE_VS_72H_IN_VITRO_STIM_IL12_CD8_TCELL_DN	1	2.045e-08	0.0170363
GSE15330_HSC_VS_LYMPHOID_PRIMED_MULTIPOTENT_PROGENITOR_DN	1	2.1164e-08	0.0176311
GO_PLASMA_MEMBRANE_RECEPTOR_COMPLEX	1	2.15759e-08	0.0179742
GO_TAXIS	1	2.20093e-08	0.0183352
GSE36009_UNSTIM_VS_LPS_STIM_DC_UP	1	2.25861e-08	0.0188157
GSE32034_UNTREATED_VS_ROSIGLIZATONE_TREATED_LY6C_HIGH_MONOCYTE_DN	1	2.291e-08	0.0190855
PTEN_DN.V1_DN	1	2.31991e-08	0.0193264
GSE23505_IL6_IL1_IL23_VS_IL6_IL1_TGFB_TREATED_CD4_TCELL_UP	1	2.35335e-08	0.0196049
V$COREBINDINGFACTOR_Q6	1	2.39808e-08	0.0199775
RIZKI_TUMOR_INVASIVENESS_3D_DN	1	2.57149e-08	0.021422
TRACEY_RESISTANCE_TO_IFNA2_DN	1	2.64853e-08	0.0220638
GO_POSITIVE_REGULATION_OF_LEUKOCYTE_MIGRATION	1	2.66085e-08	0.0221664
GSE9960_GRAM_NEG_VS_GRAM_NEG_AND_POS_SEPSIS_PBMC_UP	2	2.70714e-08	0.0225519
GO_REGULATION_OF_MYELOID_LEUKOCYTE_DIFFERENTIATION	1	2.75154e-08	0.0229217
GNF2_TNFRSF1B	1	2.90918e-08	0.0242349
GSE23114_PERITONEAL_CAVITY_B1A_BCELL_VS_SPLEEN_BCELL_IN_SLE2C1_MOUSE_DN	1	2.91666e-08	0.0242972
LINDSTEDT_DENDRITIC_CELL_MATURATION_D	2	3.13245e-08	0.0260947
REACTOME_GPCR_DOWNSTREAM_SIGNALING	1	3.2552e-08	0.0271172
GSE14699_DELETIONAL_TOLERANCE_VS_ACTIVATED_CD8_TCELL_UP	1	3.2557e-08	0.0271213
GSE2124_CTRL_VS_LYMPHOTOXIN_BETA_TREATED_MLN_DN	1	3.26056e-08	0.0271618
GO_DIVALENT_INORGANIC_CATION_TRANSPORT	1	3.26914e-08	0.0272332
GO_REGULATION_OF_CHEMOTAXIS	1	3.32526e-08	0.0277006
GSE7509_UNSTIM_VS_IFNA_STIM_IMMATURE_DC_DN	1	3.37716e-08	0.028133
V$HNF4ALPHA_Q6	1	3.50804e-08	0.0292232
GO_POSITIVE_REGULATION_OF_CHEMOTAXIS	2	3.51683e-08	0.0292964
GSE25088_CTRL_VS_IL4_AND_ROSIGLITAZONE_STIM_MACROPHAGE_UP	1	3.72644e-08	0.0310424
GSE43955_10H_VS_30H_ACT_CD4_TCELL_WITH_TGFB_IL6_DN	1	3.74783e-08	0.0312206
GO_REGULATION_OF_TYPE_I_INTERFERON_MEDIATED_SIGNALING_PATHWAY	1	3.78448e-08	0.0315259
MODULE_174	1	3.80887e-08	0.0317291
GSE17580_TREG_VS_TEFF_DN	1	3.87811e-08	0.0323058
GSE40274_FOXP3_VS_FOXP3_AND_PBX1_TRANSDUCED_ACTIVATED_CD4_TCELL_UP	1	3.89617e-08	0.0324562
GSE40277_GATA1_AND_SATB1_TRANSDUCED_VS_CTRL_CD4_TCELL_UP	1	3.90661e-08	0.0325431
GSE14415_NATURAL_TREG_VS_TCONV_UP	1	3.99238e-08	0.0332575
GSE22886_NAIVE_CD8_TCELL_VS_DC_DN	1	4.07299e-08	0.033929
GSE21360_TERTIARY_VS_QUATERNARY_MEMORY_CD8_TCELL_UP	1	4.07616e-08	0.0339553
GSE33162_UNTREATED_VS_4H_LPS_STIM_HDAC3_KO_MACROPHAGE_DN	1	4.24094e-08	0.0353279
GSE7568_IL4_VS_IL4_AND_DEXAMETHASONE_TREATED_MACROPHAGE_DN	1	4.27227e-08	0.0355887
MATSUDA_NATURAL_KILLER_DIFFERENTIATION	1	4.29457e-08	0.0357744
GSE7831_CPG_VS_INFLUENZA_STIM_PDC_1H_DN	1	4.35249e-08	0.0362569
GSE24026_PD1_LIGATION_VS_CTRL_IN_ACT_TCELL_LINE_UP	1	4.35394e-08	0.0362689
GSE17721_LPS_VS_CPG_2H_BMDC_DN	1	4.36562e-08	0.0363662
REACTOME_TRANSPORT_OF_GLUCOSE_AND_OTHER_SUGARS_BILE_SALTS_AND_ORGANIC_ACIDS_METAL_IONS_AND_AMINE_COMPOUNDS	1	4.37683e-08	0.0364595
GSE15930_NAIVE_VS_24H_IN_VITRO_STIM_IL12_CD8_TCELL_DN	1	4.48606e-08	0.0373693
GO_CALCIUM_ION_TRANSPORT	1	4.573e-08	0.0380934
GSE26727_WT_VS_KLF2_KO_LPS_STIM_MACROPHAGE_UP	1	4.6105e-08	0.0384058
GSE24726_WT_VS_E2-2_KO_PDC_DAY6_POST_DELETION_DN	1	4.83448e-08	0.0402714
GSE43955_10H_VS_30H_ACT_CD4_TCELL_DN	1	4.94256e-08	0.0411716
GO_PHOSPHORIC_ESTER_HYDROLASE_ACTIVITY	1	5.13994e-08	0.0428157
GSE3565_CTRL_VS_LPS_INJECTED_SPLENOCYTES_UP	1	5.25074e-08	0.0437387
GSE19401_PLN_VS_PEYERS_PATCH_FOLLICULAR_DC_DN	1	5.26755e-08	0.0438786
GSE35685_CD34POS_CD10NEG_CD62LPOS_VS_CD34POS_CD10POS_BONE_MARROW_DN	1	5.26768e-08	0.0438796
GSE26495_NAIVE_VS_PD1LOW_CD8_TCELL_DN	1	5.27e-08	0.0438989
PKCA_DN.V1_UP	1	5.28368e-08	0.0440128
MODULE_123	1	5.4488e-08	0.0453881
GSE19401_UNSTIM_VS_RETINOIC_ACID_STIM_FOLLICULAR_DC_DN	1	5.63505e-08	0.0469395
GSE45365_WT_VS_IFNAR_KO_CD8A_DC_MCMV_INFECTION_DN	1	5.65926e-08	0.047141
GSE23114_WT_VS_SLE2C1_MOUSE_SPLEEN_B1A_BCELL_DN	1	5.71156e-08	0.0475767
GSE7852_TREG_VS_TCONV_THYMUS_UP	1	5.7516e-08	0.0479101
GSE7831_CPG_VS_INFLUENZA_STIM_PDC_1H_UP	1	5.76177e-08	0.0479948
GSE42021_CD24INT_VS_CD24LOW_TREG_THYMUS_UP	1	5.93316e-08	0.0494223

## Sheet: All_results
Type	Tissue	Name	df	Chisq	Pval	Qval_holm	Qval_fdr	Dom_sing	Sign_genes
Path_c	Adip_Visc_Om	ROETH_TERT_TARGETS_DN	1	100.25	1.34356e-23	1.12008e-17	1.12008e-17	-109.055	(CXCR6,-7.67343,1.67462e-14),(CCR5,-7.08334,1.40723e-12)
Path_c	Adip_Visc_Om	GO_G_PROTEIN_COUPLED_CHEMOATTRACTANT_RECEPTOR_ACTIVITY	2	100.25	1.702e-22	1.4189e-16	7.0945e-17	-109.055	(CXCR6,-7.67343,1.67462e-14),(CCR5,-7.08334,1.40723e-12),(GPR17,0.0242388,0.980662)
Path_c	Adip_Visc_Om	REACTOME_CHEMOKINE_RECEPTORS_BIND_CHEMOKINES	6	110.605	1.52278e-21	1.26949e-15	3.50806e-16	-115.241	(CXCR6,-7.67343,1.67462e-14),(CCR5,-7.08334,1.40723e-12),(CCL3L1,-2.32501,0.0200713),(XCL2,1.69602,0.0898817),(XCL1,-1.58448,0.113084),(CCL16,-0.898531,0.368902),(PF4,-0.438956,0.660694),(CXCL6,-0.383544,0.701316),(CXCL16,0.0287672,0.97705)
Path_c	Adip_Visc_Om	MODULE_134	4	103.6	1.6832e-21	1.40322e-15	3.50806e-16	-105.704	(CXCR6,-7.67343,1.67462e-14),(CCR5,-7.08334,1.40723e-12),(FPR1,1.66467,0.0959788),(C3AR1,0.760888,0.446724),(GPR17,0.0242388,0.980662)
Path_c	Adip_Visc_Om	GO_CHEMOKINE_BINDING	5	102.696	1.42765e-20	1.19017e-14	2.38036e-15	-111.466	(CXCR6,-7.67343,1.67462e-14),(CCR5,-7.08334,1.40723e-12),(ITGB3,-1.45166,0.146596),(DARC,-0.566792,0.570856),(ITGAV,0.13076,0.895965),(A2M,0.028016,0.977649)
Path_c	Lung	KUROZUMI_RESPONSE_TO_ONCOCYTIC_VIRUS_AND_CYCLIC_RGD	1	86.0373	1.76575e-20	1.47203e-14	2.45341e-15	-86.0373	(CCR5,-9.27563,1.76575e-20)
Path_c	Lung	BIOCARTA_NO2IL12_PATHWAY	5	99.3373	7.28991e-20	6.07731e-14	8.68193e-15	-78.8363	(CCR5,-9.27563,1.76575e-20),(TYK2,3.10162,0.00192462),(IL12A,-1.65052,0.0988374),(IL12RB1,0.829651,0.406736),(NOS2,-0.619071,0.53587)
Path_c	Adip_Visc_Om	MODULE_288	8	108.237	8.76797e-20	7.30949e-14	9.13694e-15	-109.467	(CXCR6,-7.67343,1.67462e-14),(CCR5,-7.08334,1.40723e-12),(TSHR,-1.74859,0.080362),(FPR1,1.66467,0.0959788),(ATP8A1,-0.806353,0.42004),(C3AR1,0.760888,0.446724),(GNRHR,0.661516,0.508282),(DARC,-0.566792,0.570856),(TACR2,-0.41269,0.679834)
Path_c	Lung	REACTOME_BINDING_AND_ENTRY_OF_HIV_VIRION	2	86.9558	1.31156e-19	1.0934e-13	1.15923e-14	-85.1188	(CCR5,-9.27563,1.76575e-20),(PPIA,0.958387,0.337868)
Path_c	Lung	BIOCARTA_TCAPOPTOSIS_PATHWAY	2	86.8389	1.39052e-19	1.15921e-13	1.15923e-14	-86.8389	(CCR5,-9.27563,1.76575e-20),(FAS,-0.895319,0.370616)
Path_c	Lung	GO_C_C_CHEMOKINE_RECEPTOR_ACTIVITY	2	86.113	1.99892e-19	1.66642e-13	1.51494e-14	-86.113	(CCR5,-9.27563,1.76575e-20),(GPR75,-0.275189,0.783171)
Path_c	Lung	BIOCARTA_IL12_PATHWAY	7	102.715	2.96421e-19	2.47113e-13	2.0593e-14	-81.7243	(CCR5,-9.27563,1.76575e-20),(TYK2,3.10162,0.00192462),(MAPK8,-1.86488,0.0621986),(IL12A,-1.65052,0.0988374),(IL12RB1,0.829651,0.406736),(IL18R1,0.494826,0.620723),(IL18,-0.195639,0.844892)
Path_c	Adip_Visc_Om	GO_CORECEPTOR_ACTIVITY	8	104.745	4.56254e-19	3.80358e-13	2.92588e-14	-112.135	(CXCR6,-7.67343,1.67462e-14),(CCR5,-7.08334,1.40723e-12),(ITGB3,-1.45166,0.146596),(LY96,-1.29074,0.196794),(PVRL2,0.774928,0.438382),(CD80,0.29078,0.77122),(ITGAV,0.13076,0.895965),(CD8B,-0.119788,0.904651),(LRP6,0.0739568,0.941045)
Path_c	Adip_Visc_Om	GO_CHEMOKINE_MEDIATED_SIGNALING_PATHWAY	10	110.019	5.28792e-19	4.40829e-13	3.14883e-14	-117.367	(CXCR6,-7.67343,1.67462e-14),(CCR5,-7.08334,1.40723e-12),(CCL3L1,-2.32501,0.0200713),(XCL2,1.69602,0.0898817),(XCL1,-1.58448,0.113084),(CCL16,-0.898531,0.368902),(CCL24,-0.816546,0.414188),(CCL23,-0.715363,0.474385),(CCL4L2,-0.708551,0.478603),(CCL15,-0.654698,0.512662),(DARC,-0.566792,0.570856),(CCL14,0.523417,0.600684),(PF4,-0.438956,0.660694),(CXCL6,-0.383544,0.701316),(CIB1,0.177161,0.859382)…
Path_c	Lung	GO_DENDRITIC_CELL_CHEMOTAXIS	3	87.643	7.0266e-19	5.85774e-13	3.90522e-14	-87.643	(CCR5,-9.27563,1.76575e-20),(TRPM4,-1.07625,0.281818),(ARHGEF5,-0.668857,0.503587)
Path_c	Lung	GO_SARCOPLASMIC_RETICULUM_CALCIUM_ION_TRANSPORT	3	87.3834	7.98854e-19	6.65966e-13	4.16236e-14	-87.3963	(CCR5,-9.27563,1.76575e-20),(CCL3,-1.11214,0.266077),(CACNG1,-0.349552,0.726675)
Path_c	Adip_Visc_Om	REACTOME_PEPTIDE_LIGAND_BINDING_RECEPTORS	25	143.476	1.33044e-18	1.10913e-12	6.52439e-14	-107.636	(CXCR6,-7.67343,1.67462e-14),(CCR5,-7.08334,1.40723e-12),(CCL3L1,-2.32501,0.0200713),(TRH,2.2912,0.0219519),(PENK,2.20193,0.0276701),(NMUR1,2.18025,0.0292386),(QRFPR,-2.14958,0.0315882),(XCL2,1.69602,0.0898817),(GALR1,-1.6887,0.0912769),(FPR1,1.66467,0.0959788),(XCL1,-1.58448,0.113084),(GHRL,-1.41033,0.158443),(F2R,1.31085,0.189908),(F2RL1,-1.24254,0.214039),(NPFFR2,1.16253,0.245022),(C5,-0.97001…
Path_c	Lung	FARMER_BREAST_CANCER_CLUSTER_1	9	104.336	2.08246e-18	1.73604e-12	9.64489e-14	-86.5156	(CCR5,-9.27563,1.76575e-20),(OAS1,-2.60947,0.0090682),(ITK,2.35441,0.0185519),(FKBP11,2.04106,0.0412451),(MX1,-1.6147,0.106377),(OAS3,-0.969111,0.33249),(GIMAP4,0.519465,0.603436),(CD38,-0.369223,0.711962),(CKAP2,0.178974,0.857958),(IFIT1,0.052016,0.958516)
Path_c	Lung	GO_DENDRITIC_CELL_MIGRATION	4	88.3782	2.91038e-18	2.42623e-12	1.27699e-13	-86.9077	(CCR5,-9.27563,1.76575e-20),(TRPM4,-1.07625,0.281818),(DOCK8,0.857467,0.391187),(ARHGEF5,-0.668857,0.503587)
Path_c	Lung	KUROZUMI_RESPONSE_TO_ONCOCYTIC_VIRUS	4	87.3744	4.75413e-18	3.96327e-12	1.98168e-13	-87.3744	(CCR5,-9.27563,1.76575e-20),(CCL3,-1.11214,0.266077),(IL16,-0.248981,0.803376),(IL18,-0.195639,0.844892)
Path_c	Adip_Visc_Om	GO_CYTOKINE_RECEPTOR_ACTIVITY	16	118.327	1.15132e-17	9.59793e-12	4.57055e-13	-99.6151	(CXCR6,-7.67343,1.67462e-14),(CCR5,-7.08334,1.40723e-12),(IL10RB,3.35732,0.000787024),(IFNAR1,-1.89586,0.0579782),(IL15RA,1.17952,0.238191),(IL27RA,-1.01112,0.311957),(IL1RL2,0.999777,0.317418),(IL17RB,0.909022,0.363339),(FLT3,-0.740674,0.458891),(EPOR,0.556347,0.577973),(IL12RB1,0.543478,0.586801),(IL17RA,-0.485036,0.627651),(IL4R,-0.370533,0.710986),(IFNAR2,-0.288531,0.772941),(IL11RA,0.255895,…
Path_c	Lung	GO_ENDOPLASMIC_RETICULUM_TO_CYTOSOL_TRANSPORT	6	91.5821	1.42132e-17	1.18487e-11	5.38592e-13	-83.2727	(CCR5,-9.27563,1.76575e-20),(VCP,1.57167,0.116027),(TMEM129,1.13256,0.2574),(CCL3,-1.11214,0.266077),(NPLOC4,0.63966,0.522394),(HERPUD1,-0.400742,0.68861)
Path_c	Lung	GO_RESPONSE_TO_STEROL	7	93.1291	2.81368e-17	2.3456e-11	1.01985e-12	-89.8832	(CCR5,-9.27563,1.76575e-20),(LRP8,-1.48215,0.138301),(PTCH1,1.27372,0.202762),(GPLD1,-1.13426,0.256687),(CCL3,-1.11214,0.266077),(TGFB1,-0.865284,0.386883),(LRP6,0.0233992,0.981332)
Path_c	Lung	BIOCARTA_CCR5_PATHWAY	7	92.093	4.59595e-17	3.83138e-11	1.59645e-12	-92.1327	(CCR5,-9.27563,1.76575e-20),(MAPK8,-1.86488,0.0621986),(PTK2B,-1.32873,0.183936),(CCL4,-0.869555,0.384543),(CXCL12,-0.300675,0.763662),(PRKCB,-0.0747037,0.94045),(PRKCA,0.00671892,0.994639)
Path_c	Nerve_Tibial	ROETH_TERT_TARGETS_DN	4	82.3695	5.48088e-17	4.56909e-11	1.82769e-12	-69.3308	(CXCR6,-8.70146,3.27646e-18),(CLEC2B,1.9182,0.0550851),(CRIM1,1.68898,0.0912223),(SPTBN1,-0.384197,0.700832)
Path_c	Adip_Visc_Om	GO_CYTOKINE_BINDING	15	110.38	1.36319e-16	1.13641e-10	4.37095e-12	-116.958	(CXCR6,-7.67343,1.67462e-14),(CCR5,-7.08334,1.40723e-12),(IFNAR1,-1.89586,0.0579782),(ITGB3,-1.45166,0.146596),(LTBP3,-1.06985,0.284685),(PARK7,-1.00334,0.315697),(BMPR2,0.873559,0.382359),(CER1,-0.776991,0.437164),(DARC,-0.566792,0.570856),(IL12RB1,0.543478,0.586801),(AGER,-0.422065,0.672978),(IFNAR2,-0.288531,0.772941),(CHRD,0.244294,0.807003),(ITGAV,0.13076,0.895965),(A2M,0.028016,0.977649),(A…
Path_c	Adip_Visc_Om	MODULE_375	14	107.756	1.52193e-16	1.26874e-10	4.69918e-12	-108.599	(CXCR6,-7.67343,1.67462e-14),(CCR5,-7.08334,1.40723e-12),(FPR1,1.66467,0.0959788),(GNAL,-1.06209,0.288196),(GNA15,-0.849295,0.395717),(C3AR1,0.760888,0.446724),(ADRA2B,0.718717,0.472315),(CCL23,-0.715363,0.474385),(GABRA2,-0.660109,0.509184),(DARC,-0.566792,0.570856),(RGS16,-0.497813,0.618616),(FZD9,0.347734,0.72804),(DGKI,-0.315719,0.752216),(RGR,-0.255709,0.798176),(DEFB1,0.00128679,0.998973)
Path_c	Lung	BIOCARTA_NKT_PATHWAY	8	92.0421	1.78907e-16	1.49144e-10	5.32674e-12	-90.6564	(CCR5,-9.27563,1.76575e-20),(IL12A,-1.65052,0.0988374),(CCL3,-1.11214,0.266077),(CCL4,-0.869555,0.384543),(TGFB1,-0.865284,0.386883),(IL12RB1,0.829651,0.406736),(IL18R1,0.494826,0.620723),(IL4,-0.37634,0.706664),(IL4R,0.23509,0.814139)
Path_c	Lung	REACTOME_EARLY_PHASE_OF_HIV_LIFE_CYCLE	7	89.0906	1.90175e-16	1.58537e-10	5.46697e-12	-86.6279	(CCR5,-9.27563,1.76575e-20),(XRCC6,-0.994816,0.319826),(PPIA,0.958387,0.337868),(LIG1,-0.747473,0.454778),(LIG4,0.547551,0.584),(BANF1,-0.523035,0.60095),(XRCC5,0.114199,0.90908)
Path_c	Nerve_Tibial	MODULE_73	3	76.2133	1.99088e-16	1.65967e-10	5.53243e-12	-75.9022	(CXCR6,-8.70146,3.27646e-18),(IL18R1,-0.585089,0.558488),(IL15RA,0.394405,0.693282)
Path_c	Lung	ONO_FOXP3_TARGETS_UP	9	94.3329	2.19113e-16	1.82661e-10	5.8925e-12	-90.3932	(CCR5,-9.27563,1.76575e-20),(DDX5,-2.44614,0.0144396),(TNFRSF18,1.2033,0.228861),(RGS2,0.722435,0.470027),(CD38,-0.369223,0.711962),(CD97,-0.332674,0.739381),(SOCS2,-0.301451,0.763071),(GPR83,-0.0550513,0.956098),(PDCD1LG2,-0.0358301,0.971418)
Path_c	Adip_Visc_Om	MODULE_146	19	117.867	2.77524e-16	2.31353e-10	7.23006e-12	-104.709	(CXCR6,-7.67343,1.67462e-14),(CCR5,-7.08334,1.40723e-12),(FPR1,1.66467,0.0959788),(ADORA2A,-1.64407,0.100161),(VIPR1,1.55704,0.119461),(S1PR2,1.4324,0.15203),(CNR1,1.40318,0.160563),(CHRNB1,-1.31207,0.189497),(F2RL2,-0.902037,0.367037),(C3AR1,0.760888,0.446724),(PTGER1,-0.729249,0.46585),(ADRA2B,0.718717,0.472315),(CHRNE,0.650926,0.515094),(DARC,-0.566792,0.570856),(PRPH2,-0.548548,0.583316),(LTB…
Path_c	Nerve_Tibial	GO_G_PROTEIN_COUPLED_CHEMOATTRACTANT_RECEPTOR_ACTIVITY	3	75.4245	2.93843e-16	2.44957e-10	7.42323e-12	-75.6109	(CXCR6,-8.70146,3.27646e-18),(CX3CR1,0.464721,0.642131),(GPR17,-0.333954,0.738414)
Path_c	Adip_Visc_Om	GO_PEPTIDE_RECEPTOR_ACTIVITY	23	125.136	4.91347e-16	4.09603e-10	1.20476e-11	-112.776	(CXCR6,-7.67343,1.67462e-14),(CCR5,-7.08334,1.40723e-12),(NMUR1,2.18025,0.0292386),(QRFPR,-2.14958,0.0315882),(TSHR,-1.74859,0.080362),(GALR1,-1.6887,0.0912769),(FPR1,1.66467,0.0959788),(F2R,1.31085,0.189908),(F2RL1,-1.24254,0.214039),(NPFFR2,1.16253,0.245022),(SORCS2,-0.968246,0.332922),(F2RL2,-0.902037,0.367037),(MC1R,-0.813708,0.415812),(C3AR1,0.760888,0.446724),(CRHR2,0.677391,0.498158),(LHCG…
Path_c	Lung	GO_CHEMOKINE_BINDING	2	70.2649	5.52295e-16	4.60411e-10	1.31551e-11	-102.077	(CCR5,-9.27563,1.76575e-20),(CXCR6,-3.93501,8.3193e-05),(ITGB1,-0.745309,0.456085)
Path_c	Lung	MODULE_263	11	96.7382	7.88322e-16	6.5717e-10	1.82555e-11	-85.0837	(CCR5,-9.27563,1.76575e-20),(FPR1,2.19741,0.0279915),(XCL1,-1.81829,0.0690203),(CCL3,-1.11214,0.266077),(CCL4,-0.869555,0.384543),(CCL15,0.843927,0.39871),(CCL17,0.754068,0.450808),(C3AR1,0.520953,0.6024),(CXCL12,-0.300675,0.763662),(IL16,-0.248981,0.803376),(CCL14,0.169038,0.865767),(C5,-0.123387,0.9018),(DEFB1,0.104942,0.916421)
Path_c	Lung	LIANG_HEMATOPOIESIS_STEM_CELL_NUMBER_SMALL_VS_HUGE_UP	19	115.164	8.83539e-16	7.36544e-10	1.99075e-11	-79.6228	(CCR5,-9.27563,1.76575e-20),(GAS2,2.67374,0.00750107),(SLC35D1,-2.13444,0.0328067),(TFCP2L1,1.84129,0.0655788),(QDPR,1.72388,0.0847287),(ACADM,-1.58781,0.112329),(EIF3B,1.46167,0.143831),(TMEM56,-1.36987,0.170729),(SCAMP1,-1.11376,0.265384),(LYRM2,1.02724,0.304308),(CCNB1IP1,-0.910491,0.362564),(CLCN3,0.653283,0.513574),(MYBBP1A,0.574749,0.565461),(MAT2B,0.568582,0.56964),(FCER1A,-0.513364,0.6076…
Path_c	Lung	KENNY_CTNNB1_TARGETS_UP	11	96.3705	9.31679e-16	7.76674e-10	2.04397e-11	-84.1381	(CCR5,-9.27563,1.76575e-20),(SQRDL,2.34737,0.0189065),(TACC3,-1.54501,0.122343),(KIAA0195,-0.980386,0.326896),(UPP1,-0.751669,0.45225),(TM4SF1,0.589744,0.555362),(BTRC,-0.468532,0.639404),(CSE1L,0.447173,0.65475),(SERPIND1,-0.290281,0.771601),(RPA2,0.190877,0.848622),(RBM26,0.147991,0.88235)
Path_c	Lung	MODULE_367	10	93.6507	1.00832e-15	8.40563e-10	2.15539e-11	-88.9221	(CCR5,-9.27563,1.76575e-20),(LPAR1,-1.72522,0.0844872),(PRKD3,-1.59363,0.111019),(BDKRB1,1.30075,0.193344),(F2RL2,0.989101,0.322614),(OXTR,-0.63958,0.522446),(C3AR1,0.520953,0.6024),(BDKRB2,0.273382,0.78456),(PLCD1,0.20093,0.840753),(LTB4R,-0.127231,0.898757),(DGKI,-0.0155544,0.98759)
Path_c	Nerve_Tibial	MODULE_265	4	76.3432	1.03576e-15	8.63441e-10	2.1587e-11	-75.7722	(CXCR6,-8.70146,3.27646e-18),(IL18R1,-0.585089,0.558488),(IL15RA,0.394405,0.693282),(F3,0.360434,0.718523)
Path_c	Lung	GO_CELLULAR_DEFENSE_RESPONSE	17	110.285	1.06655e-15	8.89102e-10	2.16865e-11	-91.9477	(CCR5,-9.27563,1.76575e-20),(ITK,2.35441,0.0185519),(GNLY,-2.23952,0.0251224),(DCDC2,-1.8823,0.0597959),(KLRC2,1.59669,0.110334),(LILRB2,-1.45091,0.146806),(PTK2B,-1.32873,0.183936),(LBP,-1.28306,0.19947),(KLRC4,1.04807,0.294607),(ADORA2A,0.812436,0.416541),(TCIRG1,-0.797327,0.425261),(ITGB1,-0.745309,0.456085),(CD5L,-0.742869,0.457561),(KLRC3,0.6888,0.490949),(HLA-G,-0.671508,0.501897),(KIR3DL2,…
Path_c	Adip_Visc_Om	MODULE_128	20	115.723	1.75647e-15	1.46424e-09	3.48645e-11	-97.1409	(CXCR6,-7.67343,1.67462e-14),(CCR5,-7.08334,1.40723e-12),(IFITM1,1.91821,0.0550847),(FPR1,1.66467,0.0959788),(GNLY,-1.57654,0.114902),(IL32,1.2889,0.197435),(CD151,1.147,0.251382),(GPX1,1.12758,0.259495),(EARS2,1.0647,0.287011),(LGMN,1.00428,0.315245),(MMP1,0.870511,0.384021),(FADS1,-0.866636,0.386141),(MAPK12,0.786315,0.431683),(C3AR1,0.760888,0.446724),(LYZ,-0.680767,0.496019),(FCGR1A,0.586745,…
Path_c	Adip_Visc_Om	MODULE_79	21	117.433	2.10729e-15	1.75669e-09	4.08553e-11	-98.8503	(CXCR6,-7.67343,1.67462e-14),(CCR5,-7.08334,1.40723e-12),(IFITM1,1.91821,0.0550847),(FPR1,1.66467,0.0959788),(GNLY,-1.57654,0.114902),(SLC1A1,-1.30746,0.191057),(IL32,1.2889,0.197435),(CD151,1.147,0.251382),(GPX1,1.12758,0.259495),(EARS2,1.0647,0.287011),(LGMN,1.00428,0.315245),(MMP1,0.870511,0.384021),(FADS1,-0.866636,0.386141),(MAPK12,0.786315,0.431683),(C3AR1,0.760888,0.446724),(LYZ,-0.680767,…
Path_c	Nerve_Tibial	WATANABE_ULCERATIVE_COLITIS_WITH_CANCER_DN	7	83.1405	3.14714e-15	2.62353e-09	5.96288e-11	-70.5976	(CXCR6,-8.70146,3.27646e-18),(BTN3A1,1.49359,0.135282),(PREX1,1.28067,0.200309),(GBP5,1.22504,0.220559),(SSH2,-1.07409,0.282782),(CNOT6L,0.937733,0.348382),(SLA,0.142865,0.886397)
Path_c	Adip_Visc_Om	MODULE_170	21	116.395	3.25968e-15	2.71734e-09	6.03886e-11	-96.4693	(CXCR6,-7.67343,1.67462e-14),(CCR5,-7.08334,1.40723e-12),(IFITM1,1.91821,0.0550847),(FPR1,1.66467,0.0959788),(GNLY,-1.57654,0.114902),(IL32,1.2889,0.197435),(CD151,1.147,0.251382),(GPX1,1.12758,0.259495),(EARS2,1.0647,0.287011),(LGMN,1.00428,0.315245),(MMP1,0.870511,0.384021),(FADS1,-0.866636,0.386141),(TNFSF10,0.819525,0.412487),(MAPK12,0.786315,0.431683),(C3AR1,0.760888,0.446724),(LYZ,-0.680767…
Path_c	Lung	GO_G_PROTEIN_COUPLED_CHEMOATTRACTANT_RECEPTOR_ACTIVITY	3	69.8001	4.71047e-15	3.92675e-09	8.53687e-11	-101.612	(CCR5,-9.27563,1.76575e-20),(CXCR6,-3.93501,8.3193e-05),(GPR75,-0.275189,0.783171),(GPR17,-0.122256,0.902696)
Path_c	Esoph_Mucosa	GO_C_C_CHEMOKINE_RECEPTOR_ACTIVITY	3	69.3085	6.00247e-15	5.00378e-09	1.06469e-10	55.2406	(CCR1,7.90948,2.58472e-15),(GPR75,-2.58161,0.00983413),(CCR5,-0.809019,0.418504)
Path_c	Lung	GO_MULTI_ORGANISM_MEMBRANE_ORGANIZATION	12	94.4177	6.85269e-15	5.71253e-09	1.19018e-10	-87.3356	(CCR5,-9.27563,1.76575e-20),(CHMP4B,-1.37613,0.16878),(VPS28,1.2077,0.227162),(CHMP4C,1.1473,0.251258),(PVRL2,-1.13485,0.256437),(CHMP2B,-0.968768,0.332661),(PPIA,0.958387,0.337868),(VPS37A,-0.72942,0.465745),(CHMP1A,-0.455693,0.648611),(VPS37C,-0.40789,0.683354),(PDCD6IP,0.3797,0.704168),(CHMP3,-0.331013,0.740635)
Path_c	Lung	PLASARI_TGFB1_SIGNALING_VIA_NFIC_1HR_UP	12	94.2256	7.46879e-15	6.22612e-09	1.27071e-10	-88.1362	(CCR5,-9.27563,1.76575e-20),(KCNN4,-1.74115,0.0816581),(NOV,1.26409,0.206199),(EPHB2,-1.14488,0.252258),(OXCT1,1.03648,0.29998),(IDI1,-0.974919,0.3296),(KCNAB1,0.683817,0.494091),(EVI2A,-0.391147,0.695689),(PDP1,0.373685,0.708639),(TATDN2,0.362674,0.716849),(DFNA5,-0.192358,0.847462),(ENPEP,-0.16448,0.869353)
Path_c	Lung	PID_IL12_2PATHWAY	17	105.616	8.01258e-15	6.67942e-09	1.33596e-10	-79.2574	(CCR5,-9.27563,1.76575e-20),(TYK2,3.10162,0.00192462),(IL12A,-1.65052,0.0988374),(RIPK2,1.32282,0.185895),(STAT3,1.2263,0.220087),(HLA-A,-1.13373,0.25691),(CCL3,-1.11214,0.266077),(CCL4,-0.869555,0.384543),(IL12RB1,0.829651,0.406736),(HLA-DRB1,0.784323,0.432851),(NFKB2,-0.779325,0.435789),(NOS2,-0.619071,0.53587),(GZMB,-0.524166,0.600163),(IL18R1,0.494826,0.620723),(TBX21,-0.47064,0.637898),(IL4,…
Path_c	Adip_Visc_Om	REACTOME_CLASS_A1_RHODOPSIN_LIKE_RECEPTORS	49	166.77	9.38979e-15	7.82748e-09	1.53489e-10	-101.499	(CXCR6,-7.67343,1.67462e-14),(CCR5,-7.08334,1.40723e-12),(CCL3L1,-2.32501,0.0200713),(TRH,2.2912,0.0219519),(PENK,2.20193,0.0276701),(NMUR1,2.18025,0.0292386),(QRFPR,-2.14958,0.0315882),(GPR132,1.76996,0.0767334),(TSHR,-1.74859,0.080362),(XCL2,1.69602,0.0898817),(GALR1,-1.6887,0.0912769),(P2RY11,1.6677,0.0953758),(FPR1,1.66467,0.0959788),(ADORA2A,-1.64407,0.100161),(P2RY12,1.58779,0.112335),(XCL1…
Path_c	Esoph_Mucosa	KUROZUMI_RESPONSE_TO_ONCOCYTIC_VIRUS_AND_CYCLIC_RGD	5	74.6088	1.12266e-14	9.35867e-09	1.79985e-10	59.1597	(CCR1,7.90948,2.58472e-15),(CXCR2,-2.71761,0.00657555),(CCL22,2.12449,0.0336288),(CCR5,-0.809019,0.418504),(IL36RN,0.355383,0.722302)
Path_c	Adip_Visc_Om	MODULE_289	20	111.249	1.16209e-14	9.68735e-09	1.82792e-10	-111.983	(CXCR6,-7.67343,1.67462e-14),(CCR5,-7.08334,1.40723e-12),(FPR1,1.66467,0.0959788),(ADORA2A,-1.64407,0.100161),(GNAL,-1.06209,0.288196),(GNA15,-0.849295,0.395717),(C3AR1,0.760888,0.446724),(PTGER1,-0.729249,0.46585),(ADRA2B,0.718717,0.472315),(CCL23,-0.715363,0.474385),(GABRA2,-0.660109,0.509184),(DARC,-0.566792,0.570856),(RGS16,-0.497813,0.618616),(PRKD3,-0.380738,0.703398),(FZD9,0.347734,0.72804…
Path_c	Lung	ONO_AML1_TARGETS_DN	10	88.1773	1.23005e-14	1.02538e-08	1.89898e-10	-84.7545	(CCR5,-9.27563,1.76575e-20),(TNFRSF18,1.2033,0.228861),(IRF4,0.45638,0.648117),(IL4,-0.37634,0.706664),(CD97,-0.332674,0.739381),(SOCS2,-0.301451,0.763071),(IL17RA,-0.264536,0.791367),(IL4R,0.23509,0.814139),(CASP4,-0.111873,0.910924),(GPR83,-0.0550513,0.956098)
Path_c	Lung	MODULE_108	14	97.7717	1.26599e-14	1.05535e-08	1.91894e-10	-85.1409	(CCR5,-9.27563,1.76575e-20),(FPR1,2.19741,0.0279915),(XCL1,-1.81829,0.0690203),(CCL3,-1.11214,0.266077),(CCL4,-0.869555,0.384543),(CCL15,0.843927,0.39871),(CCL17,0.754068,0.450808),(C3AR1,0.520953,0.6024),(HRAS,0.49087,0.623518),(PLD1,-0.430473,0.666852),(CXCL12,-0.300675,0.763662),(SERPIND1,-0.290281,0.771601),(IL16,-0.248981,0.803376),(C5,-0.123387,0.9018),(DEFB1,0.104942,0.916421)
Path_c	Lung	GO_PHOSPHOLIPASE_C_ACTIVITY	13	94.9233	1.58684e-14	1.32281e-08	2.36232e-10	-87.987	(CCR5,-9.27563,1.76575e-20),(PLCE1,-1.91101,0.0560034),(PLCD3,1.53838,0.123955),(PLCB2,-1.29721,0.194558),(F2RL2,0.989101,0.322614),(C3AR1,0.520953,0.6024),(PLCL2,-0.485299,0.627464),(PLCG2,-0.36025,0.71866),(PLCH2,0.319917,0.749031),(PLD4,-0.288966,0.772608),(BDKRB2,0.273382,0.78456),(PLCD1,0.20093,0.840753),(CHRM3,-0.00136392,0.998912)
Path_c	Nerve_Tibial	YE_METASTATIC_LIVER_CANCER	13	94.7366	1.72381e-14	1.43699e-08	2.5212e-10	-88.8356	(CXCR6,-8.70146,3.27646e-18),(INPP5B,-3.29597,0.000980817),(ENO3,1.54935,0.121298),(CES1,-1.49679,0.134447),(CD37,-0.966251,0.333919),(FZD2,-0.817106,0.413868),(KHK,-0.771526,0.440395),(CYP4F12,-0.61355,0.539513),(LILRA2,-0.57313,0.566557),(YES1,0.539193,0.589754),(SPP1,0.515893,0.605929),(LRP6,-0.24672,0.805125),(CENPE,-0.106611,0.915098)
Path_c	Esoph_Mucosa	GO_POSITIVE_REGULATION_OF_MONOCYTE_CHEMOTAXIS	2	63.0525	2.03383e-14	1.69542e-08	2.92333e-10	63.2651	(CCR1,7.90948,2.58472e-15),(S100A14,0.854838,0.392641),(S100A7,-0.159764,0.873067)
Path_c	Lung	ROETH_TERT_TARGETS_DN	4	70.1393	2.12126e-14	1.7683e-08	2.99733e-10	-101.935	(CCR5,-9.27563,1.76575e-20),(CXCR6,-3.93501,8.3193e-05),(CLEC2B,-0.649335,0.516122),(SPTBN1,0.0908878,0.927582),(CRIM1,-0.0039451,0.996852)
Path_c	Esoph_Mucosa	GO_DENDRITIC_CELL_CHEMOTAXIS	4	70.0738	2.18984e-14	1.82546e-08	3.04265e-10	54.5646	(CCR1,7.90948,2.58472e-15),(CXCR2,-2.71761,0.00657555),(CCR5,-0.809019,0.418504),(ARHGEF5,0.211342,0.83262)
Path_c	Nerve_Tibial	MODULE_134	9	84.21	2.34578e-14	1.95546e-08	3.2059e-10	-69.3557	(CXCR6,-8.70146,3.27646e-18),(FPR1,2.07312,0.0381612),(FPR2,1.55198,0.120668),(EDNRB,-1.12646,0.25997),(MAS1,0.706627,0.479798),(C3AR1,0.566667,0.57094),(CX3CR1,0.464721,0.642131),(GPR17,-0.333954,0.738414),(OXTR,-0.0523507,0.958249)
Path_c	Nerve_Tibial	HENDRICKS_SMARCA4_TARGETS_DN	12	91.5259	2.49917e-14	2.08332e-08	3.36045e-10	-66.0425	(CXCR6,-8.70146,3.27646e-18),(CYP4B1,2.63087,0.00851663),(TREM2,1.9068,0.0565463),(CD74,-1.57461,0.115346),(NRP1,1.35193,0.176398),(ASNS,1.16098,0.245651),(USP24,-0.87228,0.383056),(ITGB1,-0.639966,0.522195),(NRP2,-0.559164,0.57605),(CKAP2,-0.279369,0.779961),(PLS1,-0.203637,0.838637),(A2M,0.114324,0.908981),(ARHGDIB,0.0940966,0.925032)
Path_c	Adip_Visc_Om	KEGG_CHEMOKINE_SIGNALING_PATHWAY	30	129.288	2.73003e-14	2.27577e-08	3.6126e-10	-108.835	(CXCR6,-7.67343,1.67462e-14),(CCR5,-7.08334,1.40723e-12),(CCL3L1,-2.32501,0.0200713),(GRK4,2.11344,0.0345634),(PARD3,1.78023,0.0750386),(XCL2,1.69602,0.0898817),(ADCY3,-1.61808,0.105646),(XCL1,-1.58448,0.113084),(NFKBIB,1.05646,0.29076),(LYN,1.03084,0.302617),(CXCL14,0.972877,0.330614),(RAP1A,-0.935143,0.349715),(MAP2K1,0.930476,0.352124),(CCL16,-0.898531,0.368902),(GNG2,-0.894344,0.371138),(CCL2…
Path_c	Nerve_Tibial	REACTOME_CHEMOKINE_RECEPTORS_BIND_CHEMOKINES	11	88.8404	2.81208e-14	2.34416e-08	3.66302e-10	-83.8576	(CXCR6,-8.70146,3.27646e-18),(XCL1,-2.66258,0.0077545),(CXCL3,2.50438,0.0122667),(CXCL6,-2.07257,0.0382123),(CCL25,-1.44513,0.148421),(CXCL12,-0.966994,0.333547),(CCL3,0.760282,0.447086),(CCL22,-0.594316,0.552301),(CXCL16,-0.591262,0.554345),(CX3CR1,0.464721,0.642131),(CXCL2,0.345072,0.73004),(CCL16,-0.333703,0.738603),(XCL2,-0.321876,0.747547),(CCL20,-0.0333992,0.973356)
Path_c	Lung	ZHAN_MULTIPLE_MYELOMA_HP_UP	15	97.9836	3.14149e-14	2.61875e-08	4.02916e-10	-82.875	(CCR5,-9.27563,1.76575e-20),(CSNK1G3,-1.95869,0.0501492),(CDV3,1.94717,0.0515144),(SIDT1,1.5067,0.131888),(EPHB1,-0.679845,0.496602),(F2R,0.671177,0.502108),(POLR1D,0.552046,0.580917),(SEMA4D,0.508271,0.611263),(KIAA0141,0.437448,0.661786),(GTF2F2,0.39766,0.69088),(SCAPER,0.384107,0.700899),(ELOVL7,-0.324719,0.745394),(FRZB,-0.23284,0.815886),(ISL2,0.171456,0.863865),(IPO7,0.137312,0.890784),(AMI…
Path_c	Lung	KANG_GIST_WITH_PDGFRA_UP	19	106.563	3.41252e-14	2.84468e-08	4.31045e-10	-94.9779	(CCR5,-9.27563,1.76575e-20),(GLIPR1,-2.99575,0.00273769),(ADAMTSL2,1.65646,0.0976294),(MX1,-1.6147,0.106377),(CPM,1.1957,0.231812),(CPE,-1.18536,0.235874),(CHRNA3,0.873912,0.382166),(S100A1,-0.841158,0.400259),(HSPB7,-0.825731,0.408957),(IGFBP2,0.537632,0.590831),(RHOBTB3,-0.464968,0.641955),(PPP2R1B,0.434703,0.663778),(RAB38,0.427164,0.66926),(THY1,0.373731,0.708605),(REEP1,-0.316283,0.751788),(…
Path_c	Lung	GO_VIRUS_RECEPTOR_ACTIVITY	25	118.781	3.63023e-14	3.02616e-08	4.51702e-10	-77.2097	(CCR5,-9.27563,1.76575e-20),(NCAM1,3.3716,0.000747332),(HAVCR1,-1.79936,0.0719611),(DPP4,-1.67485,0.0939629),(SLC20A2,-1.48016,0.138832),(SCARB2,1.44968,0.147149),(TFRC,1.20982,0.226346),(PVRL2,-1.13485,0.256437),(HYAL1,1.12601,0.260161),(NPC1,-1.04553,0.295778),(HTR2A,1.04284,0.297022),(TYRO3,0.969457,0.332317),(CD80,0.906665,0.364584),(HYAL3,-0.812082,0.416745),(HLA-DRB1,0.784323,0.432851),(PVR…
Path_c	Nerve_Tibial	GO_CHEMOKINE_BINDING	7	77.7111	4.03098e-14	3.36022e-08	4.9419e-10	-77.8965	(CXCR6,-8.70146,3.27646e-18),(ITGA4,-0.936424,0.349055),(ITGAV,-0.909253,0.363216),(ITGB1,-0.639966,0.522195),(ITGB3,-0.544931,0.585801),(CX3CR1,0.464721,0.642131),(A2M,0.114324,0.908981)
Path_c	Esoph_Gastr_Junct	BIOCARTA_NKT_PATHWAY	1	56.6446	5.22135e-14	4.35251e-08	5.96282e-10	56.6446	(CCR1,7.52626,5.22135e-14)
Path_c	Esoph_Gastr_Junct	GO_C_C_CHEMOKINE_RECEPTOR_ACTIVITY	1	56.6446	5.22135e-14	4.35251e-08	5.96282e-10	56.6446	(CCR1,7.52626,5.22135e-14)
Path_c	Esoph_Gastr_Junct	GO_DENDRITIC_CELL_CHEMOTAXIS	1	56.6446	5.22135e-14	4.3525e-08	5.96282e-10	56.6446	(CCR1,7.52626,5.22135e-14)
Path_c	Esoph_Gastr_Junct	GO_DENDRITIC_CELL_MIGRATION	1	56.6446	5.22135e-14	4.3525e-08	5.96282e-10	56.6446	(CCR1,7.52626,5.22135e-14)
Path_c	Esoph_Gastr_Junct	GO_POSITIVE_REGULATION_OF_MONOCYTE_CHEMOTAXIS	1	56.6446	5.22135e-14	4.35249e-08	5.96282e-10	56.6446	(CCR1,7.52626,5.22135e-14)
Path_c	Nerve_Tibial	SHIN_B_CELL_LYMPHOMA_CLUSTER_3	10	84.907	5.44494e-14	4.53887e-08	6.13414e-10	-82.3117	(CXCR6,-8.70146,3.27646e-18),(CCND3,-2.40598,0.016129),(TGFB1,-1.35989,0.173865),(BCL2,1.06803,0.285509),(IL18,-0.472685,0.636438),(LRMP,0.283733,0.776615),(LFNG,0.193213,0.846792),(CD86,-0.180258,0.85695),(JAK2,0.157828,0.874592),(ZEB2,0.11913,0.905173)
Path_c	Nerve_Tibial	GO_VIRAL_GENOME_REPLICATION	10	84.8363	5.62238e-14	4.68677e-08	6.24958e-10	-71.9349	(CXCR6,-8.70146,3.27646e-18),(ATG5,1.83982,0.0657948),(VCP,1.75978,0.0784454),(SMARCB1,-1.25449,0.209665),(CD209,-0.737336,0.460918),(UBP1,-0.707666,0.479153),(ATG16L1,-0.490754,0.6236),(CTBP1,0.475682,0.634301),(GAS6,-0.405724,0.684945),(DEK,0.31002,0.756546)
Path_c	Nerve_Tibial	MODULE_288	12	89.5458	6.04508e-14	5.03912e-08	6.59407e-10	-75.1579	(CXCR6,-8.70146,3.27646e-18),(FPR1,2.07312,0.0381612),(FPR2,1.55198,0.120668),(ATP8A1,-1.52992,0.126038),(TACR1,-1.41529,0.156982),(EDNRB,-1.12646,0.25997),(AGTR1,-1.11267,0.265851),(C3AR1,0.566667,0.57094),(BDKRB1,0.515904,0.605922),(CX3CR1,0.464721,0.642131),(TACR2,-0.314324,0.753275),(OXTR,-0.0523507,0.958249)
Path_c	Adip_Visc_Om	REACTOME_G_ALPHA_I_SIGNALLING_EVENTS	35	136.635	6.09049e-14	5.07697e-08	6.59407e-10	-94.2572	(CXCR6,-7.67343,1.67462e-14),(CCR5,-7.08334,1.40723e-12),(PENK,2.20193,0.0276701),(NMUR1,2.18025,0.0292386),(GALR1,-1.6887,0.0912769),(FPR1,1.66467,0.0959788),(ADCY3,-1.61808,0.105646),(RGS18,1.59848,0.109936),(P2RY12,1.58779,0.112335),(S1PR2,1.4324,0.15203),(CNR1,1.40318,0.160563),(S1PR1,-1.29672,0.194729),(C5,-0.970014,0.332039),(CCL16,-0.898531,0.368902),(GNG2,-0.894344,0.371138),(RGS12,0.8113…
Path_c	Cells_Transf_fibr	GO_CYTOKINE_RECEPTOR_ACTIVITY	20	107.169	6.42764e-14	5.35801e-08	6.86988e-10	19.0267	(CCR1,7.10653,1.18993e-12),(IL10RB,-4.93113,8.1754e-07),(IFNAR2,-4.38036,1.18485e-05),(F3,2.05767,0.0396216),(OSMR,1.85344,0.0638196),(IFNAR1,-1.78398,0.0744276),(IL17RB,1.45202,0.146495),(IL20RB,1.36264,0.172997),(IL12RB2,-1.15754,0.247051),(IL15RA,1.11874,0.263249),(LIFR,0.994367,0.320044),(CCR7,0.878429,0.379711),(IL4R,0.860913,0.389286),(IL17RC,0.843992,0.398674),(GHR,0.731474,0.464489),(IL1R…
Path_c	Lung	GO_CALCIUM_ION_IMPORT_INTO_CYTOSOL	15	96.1639	6.92708e-14	5.77433e-08	7.21859e-10	-89.4525	(CCR5,-9.27563,1.76575e-20),(XCL1,-1.81829,0.0690203),(TRPM2,-1.17532,0.239865),(CCL3,-1.11214,0.266077),(RASA3,1.05281,0.292428),(HTR2A,1.04284,0.297022),(IBTK,-0.988934,0.322696),(RYR3,0.93442,0.350087),(F2R,0.671177,0.502108),(PLCG2,-0.36025,0.71866),(TPCN2,0.357779,0.720508),(ITPR1,-0.339934,0.733906),(MCOLN1,0.27974,0.779677),(FGF2,0.0817791,0.934822),(BBC3,-0.00172684,0.998622)
Path_c	Lung	GO_CALCIUM_ION_TRANSMEMBRANE_IMPORT_INTO_CYTOSOL	15	96.1639	6.92708e-14	5.77433e-08	7.21859e-10	-89.4525	(CCR5,-9.27563,1.76575e-20),(XCL1,-1.81829,0.0690203),(TRPM2,-1.17532,0.239865),(CCL3,-1.11214,0.266077),(RASA3,1.05281,0.292428),(HTR2A,1.04284,0.297022),(IBTK,-0.988934,0.322696),(RYR3,0.93442,0.350087),(F2R,0.671177,0.502108),(PLCG2,-0.36025,0.71866),(TPCN2,0.357779,0.720508),(ITPR1,-0.339934,0.733906),(MCOLN1,0.27974,0.779677),(FGF2,0.0817791,0.934822),(BBC3,-0.00172684,0.998622)
Path_c	Esoph_Mucosa	GO_CHEMOKINE_BINDING	5	70.6453	7.52194e-14	6.27018e-08	7.74171e-10	55.204	(CCR1,7.90948,2.58472e-15),(CXCR2,-2.71761,0.00657555),(CCR5,-0.809019,0.418504),(ITGAV,0.762683,0.445652),(A2M,0.320016,0.748956)
Path_c	Esoph_Mucosa	GO_POSITIVE_REGULATION_OF_OSTEOCLAST_DIFFERENTIATION	6	73.485	7.86799e-14	6.55864e-08	7.99912e-10	64.6592	(CCR1,7.90948,2.58472e-15),(TRAF6,2.31644,0.0205341),(TNFSF11,-1.98665,0.0469609),(GNAS,0.966641,0.333723),(PPARGC1B,-0.682729,0.494778),(CA2,0.460431,0.645207)
Path_c	Lung	BREDEMEYER_RAG_SIGNALING_NOT_VIA_ATM_UP	16	97.8237	8.84615e-14	7.37401e-08	8.88522e-10	-86.0593	(CCR5,-9.27563,1.76575e-20),(SLC5A9,1.96257,0.0496964),(IL12A,-1.65052,0.0988374),(EHD3,1.22629,0.220089),(MAF,-0.928496,0.353151),(LSM12,0.925487,0.354713),(KLHL7,-0.877297,0.380325),(POGLUT1,-0.644673,0.519139),(CD244,-0.629757,0.528854),(ADAT2,-0.600817,0.547962),(TXNDC15,-0.570806,0.568131),(C3orf14,0.53777,0.590736),(GAK,-0.498155,0.618375),(DOCK7,-0.478483,0.632306),(TIMMDC1,-0.405416,0.685…
Path_c	Esoph_Mucosa	GO_DENDRITIC_CELL_MIGRATION	6	72.5001	1.2541e-13	1.0454e-07	1.24465e-09	56.1579	(CCR1,7.90948,2.58472e-15),(CXCR2,-2.71761,0.00657555),(CDC42,1.41768,0.156286),(CCR5,-0.809019,0.418504),(DOCK8,-0.64538,0.518681),(ARHGEF5,0.211342,0.83262)
Path_c	Lung	GO_CYTOSOLIC_CALCIUM_ION_TRANSPORT	18	101.124	1.37811e-13	1.14877e-07	1.35163e-09	-87.4257	(CCR5,-9.27563,1.76575e-20),(CACNB3,1.86906,0.061614),(XCL1,-1.81829,0.0690203),(TRPM2,-1.17532,0.239865),(CCL3,-1.11214,0.266077),(CACNA2D1,-1.05667,0.290664),(RASA3,1.05281,0.292428),(HTR2A,1.04284,0.297022),(IBTK,-0.988934,0.322696),(RYR3,0.93442,0.350087),(F2R,0.671177,0.502108),(ADRA1A,-0.591615,0.554109),(PLCG2,-0.36025,0.71866),(TPCN2,0.357779,0.720508),(ITPR1,-0.339934,0.733906),(MCOLN1,0…
Path_c	Uterus	REACTOME_CHEMOKINE_RECEPTORS_BIND_CHEMOKINES	3	62.7453	1.52237e-13	1.26902e-07	1.46642e-09	-61.5504	(CXCR6,-7.32056,2.46946e-13),(CCL4,-2.92529,0.00344134),(XCL2,0.772949,0.439552)
Path_c	Lung	REACTOME_CHEMOKINE_RECEPTORS_BIND_CHEMOKINES	7	74.8611	1.53033e-13	1.27565e-07	1.46642e-09	-106.677	(CCR5,-9.27563,1.76575e-20),(CXCR6,-3.93501,8.3193e-05),(XCL1,-1.81829,0.0690203),(CCL3L1,-1.17694,0.23922),(CCL3,-1.11214,0.266077),(CCL4,-0.869555,0.384543),(CCL3L3,0.821552,0.411332),(CCL17,0.754068,0.450808),(XCL2,0.674517,0.499983),(CXCL12,-0.300675,0.763662),(CXCL16,-0.280618,0.779004)
Path_c	Adip_Visc_Om	chr3p21	30	124.665	1.67093e-13	1.39285e-07	1.58295e-09	-114.191	(CXCR6,-7.67343,1.67462e-14),(CCR5,-7.08334,1.40723e-12),(FYCO1,2.87865,0.00399375),(ZNF589,-2.29414,0.0217826),(TDGF1,1.82569,0.0678967),(CDCP1,-1.81301,0.0698303),(NT5DC2,1.81033,0.0702451),(RBM6,-1.77813,0.0753826),(SACM1L,1.65076,0.098788),(NME6,1.62019,0.105192),(SCAP,-1.60905,0.107605),(GPR27,1.58223,0.113597),(NICN1,-1.55626,0.119645),(ITIH4,-1.48316,0.138031),(PRSS46,1.36777,0.171384),(RA…
Path_c	Lung	GO_LEUKOCYTE_CHEMOTAXIS	30	124.366	1.87724e-13	1.56482e-07	1.75841e-09	-115.217	(CCR5,-9.27563,1.76575e-20),(PREX1,-2.36413,0.0180725),(EMR2,-2.34253,0.0191537),(CCL4L2,-1.92231,0.0545662),(XCL1,-1.81829,0.0690203),(AMICA1,-1.75682,0.0789477),(LGALS3,-1.62647,0.10385),(RAC1,1.44349,0.148883),(ITGB2,-1.31226,0.189432),(LBP,-1.28306,0.19947),(CCL3L1,-1.17694,0.23922),(FCER1G,-1.12294,0.261464),(CCL3,-1.11214,0.266077),(TRPM4,-1.07625,0.281818),(EDN2,1.02713,0.304361),(PDE4B,-1…
Path_c	Esoph_Mucosa	ROETH_TERT_TARGETS_DN	4	65.3439	2.17784e-13	1.8154e-07	2.01733e-09	60.4111	(CCR1,7.90948,2.58472e-15),(CRIM1,-1.45382,0.145995),(CCR5,-0.809019,0.418504),(SPTBN1,0.786996,0.431284)
Path_c	Uterus	GO_CHEMOKINE_BINDING	1	53.5905	2.46946e-13	2.05848e-07	2.19011e-09	-53.5905	(CXCR6,-7.32056,2.46946e-13)
Path_c	Uterus	GO_CORECEPTOR_ACTIVITY	1	53.5905	2.46946e-13	2.05848e-07	2.19011e-09	-53.5905	(CXCR6,-7.32056,2.46946e-13)
Path_c	Uterus	MODULE_288	1	53.5905	2.46946e-13	2.05848e-07	2.19011e-09	-53.5905	(CXCR6,-7.32056,2.46946e-13)
Path_c	Uterus	ROETH_TERT_TARGETS_DN	1	53.5905	2.46946e-13	2.05848e-07	2.19011e-09	-53.5905	(CXCR6,-7.32056,2.46946e-13)
Path_c	Lung	GO_CALCIUM_ION_IMPORT	18	99.2357	3.05694e-13	2.54818e-07	2.68259e-09	-92.5199	(CCR5,-9.27563,1.76575e-20),(XCL1,-1.81829,0.0690203),(ORAI1,-1.42113,0.15528),(TRPM2,-1.17532,0.239865),(CCL3,-1.11214,0.266077),(RASA3,1.05281,0.292428),(HTR2A,1.04284,0.297022),(GCK,-1.02468,0.305514),(IBTK,-0.988934,0.322696),(RYR3,0.93442,0.350087),(F2R,0.671177,0.502108),(PLCG2,-0.36025,0.71866),(TPCN2,0.357779,0.720508),(ITPR1,-0.339934,0.733906),(MCOLN1,0.27974,0.779677),(FGF2,0.0817791,0…
Path_c	Lung	GAURNIER_PSMD4_TARGETS	18	99.2082	3.09252e-13	2.57784e-07	2.68555e-09	-83.3292	(CCR5,-9.27563,1.76575e-20),(HLA-DQB2,-2.06447,0.0389731),(HLA-DPB2,1.85365,0.0637895),(HLA-C,1.77726,0.075526),(IL22RA1,1.48179,0.138395),(HLA-DRB5,-1.26217,0.206888),(HLA-DQA1,1.18176,0.237302),(HLA-A,-1.13373,0.25691),(CCL3,-1.11214,0.266077),(HLA-DQB1,1.00075,0.316947),(HLA-DPA1,0.865898,0.386546),(TGFB1,-0.865284,0.386883),(IL12RB1,0.829651,0.406736),(CCL1,-0.813921,0.41569),(HLA-DRB1,0.7843…
Path_c	Esoph_Mucosa	GO_REGULATION_OF_MONOCYTE_CHEMOTAXIS	4	64.5367	3.22159e-13	2.68542e-07	2.74274e-09	64.7492	(CCR1,7.90948,2.58472e-15),(NOV,0.900836,0.367675),(S100A14,0.854838,0.392641),(SLIT2,0.820137,0.412138),(S100A7,-0.159764,0.873067)
Path_c	Adip_Visc_Om	GSE21063_CTRL_VS_ANTI_IGM_STIM_BCELL_3H_UP	43	146.519	3.22418e-13	2.68757e-07	2.74274e-09	-109.736	(CXCR6,-7.67343,1.67462e-14),(CCR5,-7.08334,1.40723e-12),(CAPG,-2.56208,0.0104047),(LEFTY1,-1.91397,0.0556235),(A1BG,1.89321,0.0583293),(NCLN,1.82056,0.0686737),(CHRNA5,1.7476,0.0805328),(MBOAT1,1.68907,0.0912065),(CAPN12,1.68357,0.0922646),(RASGRP3,1.44348,0.148885),(STK33,-1.39265,0.163726),(LSR,-1.38038,0.16747),(LRRC8B,-1.33504,0.181865),(CEP68,-1.12955,0.258665),(MRPL4,1.09977,0.271431),(KCN…
Path_c	Lung	MODULE_134	8	75.7681	3.46105e-13	2.88502e-07	2.91451e-09	-96.3016	(CCR5,-9.27563,1.76575e-20),(CXCR6,-3.93501,8.3193e-05),(FPR1,2.19741,0.0279915),(NPY1R,0.688096,0.491392),(OXTR,-0.63958,0.522446),(C3AR1,0.520953,0.6024),(BDKRB2,0.273382,0.78456),(GPR17,-0.122256,0.902696),(NTSR1,-0.0646764,0.948432)
Path_c	Lung	GSE2770_UNTREATED_VS_ACT_CD4_TCELL_6H_UP	66	184.709	3.51963e-13	2.93385e-07	2.93419e-09	-96.0139	(CCR5,-9.27563,1.76575e-20),(SUPT4H1,3.21564,0.00130154),(EDEM2,3.16145,0.00156984),(GLIPR1,-2.99575,0.00273769),(SYNGR2,2.61065,0.009037),(C10orf32,-2.46762,0.0136014),(PREX1,-2.36413,0.0180725),(CKB,-2.25853,0.0239126),(EMR1,2.25469,0.0241525),(SLMO2,-2.00286,0.0451928),(ZNF414,-1.96937,0.048911),(PDLIM2,1.88707,0.0591504),(ZCCHC9,1.87262,0.0611212),(CDC25A,-1.79494,0.0726639),(TEN1,-1.66486,0.…
Path_c	Muscle_Skeletal	REACTOME_AMINO_ACID_TRANSPORT_ACROSS_THE_PLASMA_MEMBRANE	9	78.1621	3.74262e-13	3.11972e-07	3.0892e-09	69.755	(SLC6A20,7.60827,2.77793e-14),(SLC7A8,2.61887,0.00882209),(SLC7A6,2.59543,0.00944719),(SLC43A2,-1.7916,0.0731976),(SLC7A9,1.38746,0.165302),(SLC36A2,-0.858212,0.390775),(SLC7A2,0.809776,0.418069),(SLC1A4,-0.542345,0.587581),(SLC36A1,-0.270507,0.78677),(SLC38A4,0.0855883,0.931794)
Path_c	Lung	GSE27291_0H_VS_7D_STIM_GAMMADELTA_TCELL_UP	42	144.26	3.8769e-13	3.23165e-07	3.16866e-09	-115.263	(CCR5,-9.27563,1.76575e-20),(TCP10L,-2.98354,0.00284936),(GAS2,2.67374,0.00750107),(DDX17,-2.63832,0.00833175),(BTG3,-2.23933,0.0251347),(CCDC91,-2.0719,0.0382746),(WDR91,-1.99806,0.0457102),(ARL1,-1.72993,0.0836419),(DHX36,-1.57172,0.116016),(ATG14,1.56441,0.117722),(STK10,-1.33475,0.181957),(ZDHHC8P1,-1.31361,0.188976),(PSME4,1.25672,0.208856),(SLC35F5,-1.18042,0.237834),(PBLD,1.16981,0.242076)…
Path_c	Esoph_Gastr_Junct	KUROZUMI_RESPONSE_TO_ONCOCYTIC_VIRUS_AND_CYCLIC_RGD	2	56.7902	4.65765e-13	3.88245e-07	3.75427e-09	56.7902	(CCR1,7.52626,5.22135e-14),(CCL11,0.381534,0.702807)
Path_c	Esoph_Gastr_Junct	GO_REGULATION_OF_MONOCYTE_CHEMOTAXIS	4	63.765	4.68346e-13	3.90396e-07	3.75427e-09	57.0697	(CCR1,7.52626,5.22135e-14),(NBL1,-1.83346,0.066734),(NOV,1.82922,0.0673673),(LYN,0.663824,0.506803)
Path_c	Esoph_Gastr_Junct	GO_POSITIVE_REGULATION_OF_OSTEOCLAST_DIFFERENTIATION	2	56.7291	4.80209e-13	4.00284e-07	3.81271e-09	56.7291	(CCR1,7.52626,5.22135e-14),(PPARGC1B,0.290668,0.771306)
Path_c	Lung	GSE11961_MARGINAL_ZONE_BCELL_VS_GERMINAL_CENTER_BCELL_DAY7_DN	64	180.259	5.27808e-13	4.3996e-07	4.15109e-09	-84.364	(CCR5,-9.27563,1.76575e-20),(TYK2,3.10162,0.00192462),(CAPG,-2.98279,0.00285633),(METTL7A,2.55295,0.0106815),(BARD1,-2.54971,0.0107813),(C10orf32,-2.46762,0.0136014),(TSC22D1,2.32771,0.0199276),(GRK5,-2.0781,0.0377004),(SLA,1.96152,0.0498185),(CLDN12,1.92806,0.0538476),(NUDT12,1.92244,0.0545498),(RAD51B,1.78667,0.0739911),(CASP7,-1.77176,0.076435),(PRIM1,-1.723,0.0848878),(TMBIM1,-1.68601,0.09179…
Path_c	Lung	GO_ENTRY_INTO_CELL_OF_OTHER_ORGANISM_INVOLVED_IN_SYMBIOTIC_INTERACTION	30	121.48	5.76001e-13	4.80131e-07	4.24125e-09	-75.0059	(CCR5,-9.27563,1.76575e-20),(NCAM1,3.3716,0.000747332),(HAVCR1,-1.79936,0.0719611),(DPP4,-1.67485,0.0939629),(SLC20A2,-1.48016,0.138832),(SCARB2,1.44968,0.147149),(CTSB,1.23795,0.215735),(TFRC,1.20982,0.226346),(PVRL2,-1.13485,0.256437),(NPC1,-1.04553,0.295778),(HTR2A,1.04284,0.297022),(TYRO3,0.969457,0.332317),(PPIA,0.958387,0.337868),(CD80,0.906665,0.364584),(EPS15,0.831043,0.405949),(HLA-DRB1,…
Path_c	Lung	GO_ENTRY_INTO_HOST	30	121.48	5.76001e-13	4.80131e-07	4.24125e-09	-75.0059	(CCR5,-9.27563,1.76575e-20),(NCAM1,3.3716,0.000747332),(HAVCR1,-1.79936,0.0719611),(DPP4,-1.67485,0.0939629),(SLC20A2,-1.48016,0.138832),(SCARB2,1.44968,0.147149),(CTSB,1.23795,0.215735),(TFRC,1.20982,0.226346),(PVRL2,-1.13485,0.256437),(NPC1,-1.04553,0.295778),(HTR2A,1.04284,0.297022),(TYRO3,0.969457,0.332317),(PPIA,0.958387,0.337868),(CD80,0.906665,0.364584),(EPS15,0.831043,0.405949),(HLA-DRB1,…
Path_c	Lung	GO_ENTRY_INTO_HOST_CELL	30	121.48	5.76001e-13	4.80131e-07	4.24125e-09	-75.0059	(CCR5,-9.27563,1.76575e-20),(NCAM1,3.3716,0.000747332),(HAVCR1,-1.79936,0.0719611),(DPP4,-1.67485,0.0939629),(SLC20A2,-1.48016,0.138832),(SCARB2,1.44968,0.147149),(CTSB,1.23795,0.215735),(TFRC,1.20982,0.226346),(PVRL2,-1.13485,0.256437),(NPC1,-1.04553,0.295778),(HTR2A,1.04284,0.297022),(TYRO3,0.969457,0.332317),(PPIA,0.958387,0.337868),(CD80,0.906665,0.364584),(EPS15,0.831043,0.405949),(HLA-DRB1,…
Path_c	Lung	GO_ENTRY_INTO_OTHER_ORGANISM_INVOLVED_IN_SYMBIOTIC_INTERACTION	30	121.48	5.76001e-13	4.8013e-07	4.24125e-09	-75.0059	(CCR5,-9.27563,1.76575e-20),(NCAM1,3.3716,0.000747332),(HAVCR1,-1.79936,0.0719611),(DPP4,-1.67485,0.0939629),(SLC20A2,-1.48016,0.138832),(SCARB2,1.44968,0.147149),(CTSB,1.23795,0.215735),(TFRC,1.20982,0.226346),(PVRL2,-1.13485,0.256437),(NPC1,-1.04553,0.295778),(HTR2A,1.04284,0.297022),(TYRO3,0.969457,0.332317),(PPIA,0.958387,0.337868),(CD80,0.906665,0.364584),(EPS15,0.831043,0.405949),(HLA-DRB1,…
Path_c	Lung	GO_MOVEMENT_IN_ENVIRONMENT_OF_OTHER_ORGANISM_INVOLVED_IN_SYMBIOTIC_INTERACTION	30	121.48	5.76001e-13	4.8013e-07	4.24125e-09	-75.0059	(CCR5,-9.27563,1.76575e-20),(NCAM1,3.3716,0.000747332),(HAVCR1,-1.79936,0.0719611),(DPP4,-1.67485,0.0939629),(SLC20A2,-1.48016,0.138832),(SCARB2,1.44968,0.147149),(CTSB,1.23795,0.215735),(TFRC,1.20982,0.226346),(PVRL2,-1.13485,0.256437),(NPC1,-1.04553,0.295778),(HTR2A,1.04284,0.297022),(TYRO3,0.969457,0.332317),(PPIA,0.958387,0.337868),(CD80,0.906665,0.364584),(EPS15,0.831043,0.405949),(HLA-DRB1,…
Path_c	Lung	GO_MOVEMENT_IN_HOST_ENVIRONMENT	30	121.48	5.76001e-13	4.80129e-07	4.24125e-09	-75.0059	(CCR5,-9.27563,1.76575e-20),(NCAM1,3.3716,0.000747332),(HAVCR1,-1.79936,0.0719611),(DPP4,-1.67485,0.0939629),(SLC20A2,-1.48016,0.138832),(SCARB2,1.44968,0.147149),(CTSB,1.23795,0.215735),(TFRC,1.20982,0.226346),(PVRL2,-1.13485,0.256437),(NPC1,-1.04553,0.295778),(HTR2A,1.04284,0.297022),(TYRO3,0.969457,0.332317),(PPIA,0.958387,0.337868),(CD80,0.906665,0.364584),(EPS15,0.831043,0.405949),(HLA-DRB1,…
Path_c	Lung	GO_VIRAL_ENTRY_INTO_HOST_CELL	30	121.48	5.76001e-13	4.80128e-07	4.24125e-09	-75.0059	(CCR5,-9.27563,1.76575e-20),(NCAM1,3.3716,0.000747332),(HAVCR1,-1.79936,0.0719611),(DPP4,-1.67485,0.0939629),(SLC20A2,-1.48016,0.138832),(SCARB2,1.44968,0.147149),(CTSB,1.23795,0.215735),(TFRC,1.20982,0.226346),(PVRL2,-1.13485,0.256437),(NPC1,-1.04553,0.295778),(HTR2A,1.04284,0.297022),(TYRO3,0.969457,0.332317),(PPIA,0.958387,0.337868),(CD80,0.906665,0.364584),(EPS15,0.831043,0.405949),(HLA-DRB1,…
Path_c	Lung	GSE4142_GC_BCELL_VS_MEMORY_BCELL_UP	57	168.567	5.79971e-13	4.83436e-07	4.24125e-09	-124.122	(CCR5,-9.27563,1.76575e-20),(ZKSCAN5,-2.88442,0.00392131),(ORMDL3,-2.38689,0.0169915),(PSTPIP1,-2.18934,0.0285722),(C5orf34,-2.18097,0.0291853),(GLIPR1L2,-2.15667,0.0310312),(PTBP2,-2.10732,0.0350898),(LIME1,-2.09204,0.0364346),(ADAM19,-2.05671,0.0397142),(RAD52,-1.8777,0.0604219),(S1PR5,1.78092,0.0749255),(SHISA4,-1.75768,0.0788014),(MMP1,1.74264,0.0813964),(ADAMTSL2,1.65646,0.0976294),(HPS5,-1.…
Path_c	Lung	GO_CORECEPTOR_ACTIVITY	9	77.1459	5.94939e-13	4.95912e-07	4.31287e-09	-100.125	(CCR5,-9.27563,1.76575e-20),(CXCR6,-3.93501,8.3193e-05),(PTK7,1.89665,0.0578736),(PVRL2,-1.13485,0.256437),(GPC6,-1.07609,0.281886),(CD80,0.906665,0.364584),(ITGB1,-0.745309,0.456085),(ACVR2A,-0.146824,0.883271),(LRP6,0.0233992,0.981332),(RYK,-0.0211093,0.983158)
Path_c	Muscle_Skeletal	GO_L_AMINO_ACID_IMPORT	4	63.0488	6.62729e-13	5.52419e-07	4.76289e-09	54.555	(SLC6A20,7.60827,2.77793e-14),(SLC1A1,-2.0616,0.039246),(SLC7A2,0.809776,0.418069),(CLN8,0.513513,0.607592)
Path_c	Nerve_Tibial	GO_CHEMOKINE_MEDIATED_SIGNALING_PATHWAY	14	88.6477	6.82939e-13	5.69263e-07	4.86618e-09	-82.5822	(CXCR6,-8.70146,3.27646e-18),(XCL1,-2.66258,0.0077545),(CXCL3,2.50438,0.0122667),(CXCL6,-2.07257,0.0382123),(CCL25,-1.44513,0.148421),(CCL15,1.25014,0.211248),(CXCL12,-0.966994,0.333547),(CCL3,0.760282,0.447086),(CCL26,-0.636037,0.524752),(CCL22,-0.594316,0.552301),(CX3CR1,0.464721,0.642131),(CIB1,-0.355659,0.722096),(CXCL2,0.345072,0.73004),(GPR17,-0.333954,0.738414),(CCL16,-0.333703,0.738603),(…
Path_c	Muscle_Skeletal	REACTOME_AMINO_ACID_AND_OLIGOPEPTIDE_SLC_TRANSPORTERS	14	88.5667	7.07378e-13	5.89634e-07	4.9976e-09	66.7746	(SLC6A20,7.60827,2.77793e-14),(SLC7A8,2.61887,0.00882209),(SLC7A6,2.59543,0.00944719),(SLC1A1,-2.0616,0.039246),(SLC15A2,1.92676,0.05401),(SLC43A2,-1.7916,0.0731976),(SLC7A9,1.38746,0.165302),(SLC25A10,-1.19359,0.232637),(SLC17A5,-0.989851,0.322247),(SLC36A2,-0.858212,0.390775),(SLC7A2,0.809776,0.418069),(SLC1A4,-0.542345,0.587581),(SLC36A1,-0.270507,0.78677),(SLC15A4,-0.195141,0.845282),(SLC38A4…
Path_c	Nerve_Tibial	GO_CYTOKINE_RECEPTOR_ACTIVITY	20	101.138	7.87642e-13	6.56538e-07	5.5179e-09	-58.6207	(CXCR6,-8.70146,3.27646e-18),(IL10RB,4.50899,6.51359e-06),(CD74,-1.57461,0.115346),(IFNAR1,-1.25005,0.211281),(IL17RB,-1.15904,0.246438),(IL12RB1,1.04669,0.295242),(PRLR,-0.870749,0.383891),(IL20RB,0.868924,0.384888),(LIFR,0.751838,0.452149),(IL18R1,-0.585089,0.558488),(IL17RC,0.562034,0.574093),(CX3CR1,0.464721,0.642131),(IL17RA,0.452096,0.6512),(IL15RA,0.394405,0.693282),(F3,0.360434,0.718523),…
Path_c	Lung	MODULE_76	22	104.998	8.53672e-13	7.11576e-07	5.93065e-09	-85.4455	(CCR5,-9.27563,1.76575e-20),(FPR1,2.19741,0.0279915),(MGLL,-1.7503,0.0800667),(TPST1,1.63918,0.101177),(LY86,-1.39848,0.161969),(AGER,1.18353,0.236597),(CCL3,-1.11214,0.266077),(LYZ,-1.05601,0.290962),(CCL4,-0.869555,0.384543),(ADORA2A,0.812436,0.416541),(ALOX5,-0.786468,0.431594),(CCL17,0.754068,0.450808),(LY75,-0.644849,0.519025),(ABCF1,-0.638922,0.522874),(CD40,-0.616363,0.537655),(AOAH,0.5654…
Path_c	Esoph_Mucosa	GO_G_PROTEIN_COUPLED_CHEMOATTRACTANT_RECEPTOR_ACTIVITY	5	65.4612	8.99119e-13	7.49457e-07	6.19475e-09	43.4645	(CCR1,7.90948,2.58472e-15),(CXCR2,-2.71761,0.00657555),(GPR75,-2.58161,0.00983413),(XCR1,-2.10829,0.0350059),(CCR5,-0.809019,0.418504),(GPR17,0.232688,0.816004)
Path_c	Esoph_Mucosa	GO_NEGATIVE_REGULATION_OF_BIOMINERAL_TISSUE_DEVELOPMENT	5	65.2716	9.84385e-13	8.20529e-07	6.72662e-09	61.2629	(CCR1,7.90948,2.58472e-15),(ECM1,-1.36403,0.172559),(GAS6,0.722624,0.469911),(FAM101B,0.430393,0.66691),(FAM101A,-0.379163,0.704567)
Path_c	Muscle_Skeletal	GO_SODIUM_AMINO_ACID_SYMPORTER_ACTIVITY	4	62.1839	1.0077e-12	8.39965e-07	6.79774e-09	53.1705	(SLC6A20,7.60827,2.77793e-14),(SLC1A1,-2.0616,0.039246),(SLC6A1,-0.672568,0.501222),(SLC6A13,-0.112625,0.910328)
Path_c	Lung	MODULE_288	11	80.8487	1.0111e-12	8.42796e-07	6.79774e-09	-97.4817	(CCR5,-9.27563,1.76575e-20),(CXCR6,-3.93501,8.3193e-05),(FPR1,2.19741,0.0279915),(TACR3,-1.32904,0.183834),(BDKRB1,1.30075,0.193344),(ATP8A1,-0.950795,0.341709),(TACR2,-0.861659,0.388875),(GNRHR,0.776628,0.437379),(NPY1R,0.688096,0.491392),(OXTR,-0.63958,0.522446),(C3AR1,0.520953,0.6024),(TACR1,-0.285535,0.775234),(BDKRB2,0.273382,0.78456)
Path_c	Nerve_Tibial	ONO_AML1_TARGETS_UP	10	78.418	1.02443e-12	8.53908e-07	6.83228e-09	-76.183	(CXCR6,-8.70146,3.27646e-18),(SEMA4A,1.12998,0.258486),(CD38,-1.04745,0.29489),(EOMES,-0.552833,0.580377),(PDCD1LG2,-0.461602,0.644366),(CCNF,-0.387144,0.69865),(RGS2,0.355924,0.721898),(CD244,-0.33013,0.741302),(PDCD1,0.118285,0.905842),(DDX5,-0.101966,0.918784)
Path_c	Esoph_Mucosa	MODULE_134	10	78.3282	1.06673e-12	8.89166e-07	7.05793e-09	72.7163	(CCR1,7.90948,2.58472e-15),(EDNRA,3.1734,0.00150665),(OXTR,1.28063,0.200324),(FPR2,1.19667,0.231434),(BDKRB2,-1.15158,0.249492),(EDNRB,-0.92009,0.357526),(CCR5,-0.809019,0.418504),(C3AR1,-0.451404,0.651698),(GPR17,0.232688,0.816004),(C5AR1,-0.0959318,0.923575)
Path_c	Cells_Transf_fibr	KUROZUMI_RESPONSE_TO_ONCOCYTIC_VIRUS_AND_CYCLIC_RGD	1	50.5028	1.18993e-12	9.91851e-07	7.81103e-09	50.5028	(CCR1,7.10653,1.18993e-12)
Path_c	Adip_Visc_Om	GO_C_C_CHEMOKINE_RECEPTOR_ACTIVITY	1	50.1737	1.40723e-12	1.17298e-06	9.02429e-09	-50.1737	(CCR5,-7.08334,1.40723e-12)
Path_c	Adip_Visc_Om	GO_SARCOPLASMIC_RETICULUM_CALCIUM_ION_TRANSPORT	1	50.1737	1.40723e-12	1.17298e-06	9.02429e-09	-50.1737	(CCR5,-7.08334,1.40723e-12)
Path_c	Adip_Visc_Om	KUROZUMI_RESPONSE_TO_ONCOCYTIC_VIRUS_AND_CYCLIC_RGD	1	50.1737	1.40723e-12	1.17298e-06	9.02429e-09	-50.1737	(CCR5,-7.08334,1.40723e-12)
Path_c	Muscle_Skeletal	REACTOME_NA_CL_DEPENDENT_NEUROTRANSMITTER_TRANSPORTERS	3	57.9903	1.57939e-12	1.31648e-06	1.0051e-08	57.3641	(SLC6A20,7.60827,2.77793e-14),(SLC6A1,-0.672568,0.501222),(SLC18A2,-0.263184,0.792409)
Path_c	Muscle_Skeletal	GO_CYTOKINE_RECEPTOR_ACTIVITY	18	95.2379	1.63627e-12	1.36389e-06	1.02284e-08	27.4528	(IFNAR2,6.17499,6.61681e-10),(IL10RB,5.76029,8.39677e-09),(CCR3,-5.60959,2.02802e-08),(CXCR6,-3.43634,0.000589637),(LIFR,1.39097,0.164236),(GPR75,-1.31159,0.189658),(GFRA2,-0.927496,0.353669),(IL17RA,-0.86367,0.387769),(IL17RC,0.62557,0.531597),(CD44,-0.581987,0.560575),(CXCR4,-0.529008,0.5968),(IL11RA,0.504399,0.613981),(IL12RB2,0.477729,0.632843),(GPR17,0.459372,0.645967),(CX3CR1,0.451333,0.651…
Path_c	Esoph_Gastr_Junct	GO_NEGATIVE_REGULATION_OF_BIOMINERAL_TISSUE_DEVELOPMENT	3	57.9117	1.64163e-12	1.36836e-06	1.02284e-08	57.9117	(CCR1,7.52626,5.22135e-14),(PTK2B,1.06168,0.288382),(FAM101B,0.37403,0.708382)
Path_c	Uterus	MORF_IL9	5	64.1793	1.65839e-12	1.38232e-06	1.02284e-08	-43.9209	(CXCR6,-7.32056,2.46946e-13),(SCN2A,2.966,0.00301701),(MLLT3,1.17285,0.240855),(DCAF4,-0.569953,0.56871),(ATG4B,-0.422189,0.672887)
Path_c	Lung	GO_CELL_CHEMOTAXIS	36	129.663	1.66839e-12	1.39066e-06	1.02284e-08	-116.382	(CCR5,-9.27563,1.76575e-20),(PREX1,-2.36413,0.0180725),(EMR2,-2.34253,0.0191537),(CCL4L2,-1.92231,0.0545662),(XCL1,-1.81829,0.0690203),(AMICA1,-1.75682,0.0789477),(LPAR1,-1.72522,0.0844872),(LGALS3,-1.62647,0.10385),(RAC1,1.44349,0.148883),(ITGB2,-1.31226,0.189432),(LBP,-1.28306,0.19947),(NOV,1.26409,0.206199),(CCL3L1,-1.17694,0.23922),(FCER1G,-1.12294,0.261464),(CCL3,-1.11214,0.266077),(TRPM4,-1…
Path_c	Adip_Visc_Om	KEGG_CYTOKINE_CYTOKINE_RECEPTOR_INTERACTION	51	155.505	1.68407e-12	1.40373e-06	1.02284e-08	-110.207	(CXCR6,-7.67343,1.67462e-14),(CCR5,-7.08334,1.40723e-12),(IL10RB,3.35732,0.000787024),(TNFRSF10A,-2.94999,0.00317783),(CCL3L1,-2.32501,0.0200713),(IFNAR1,-1.89586,0.0579782),(XCL2,1.69602,0.0898817),(IL1B,1.62126,0.104962),(XCL1,-1.58448,0.113084),(LTBR,1.51898,0.128767),(FLT4,1.47769,0.13949),(MET,1.45893,0.144586),(KDR,-1.44791,0.147643),(IL15RA,1.17952,0.238191),(INHBB,-0.984425,0.324907),(CXC…
Path_c	Uterus	MODULE_265	2	54.2089	1.69315e-12	1.41129e-06	1.02284e-08	-54.2089	(CXCR6,-7.32056,2.46946e-13),(IL10RA,-0.786333,0.431673)
Path_c	Uterus	MODULE_73	2	54.2089	1.69315e-12	1.41129e-06	1.02284e-08	-54.2089	(CXCR6,-7.32056,2.46946e-13),(IL10RA,-0.786333,0.431673)
Path_c	Uterus	GO_VIRAL_GENOME_REPLICATION	2	54.1796	1.71808e-12	1.43207e-06	1.03044e-08	-54.1796	(CXCR6,-7.32056,2.46946e-13),(SUPT5H,-0.767519,0.442773)
Path_c	Uterus	GO_G_PROTEIN_COUPLED_CHEMOATTRACTANT_RECEPTOR_ACTIVITY	2	54.1399	1.75258e-12	1.46082e-06	1.03622e-08	-54.1399	(CXCR6,-7.32056,2.46946e-13),(GPR17,-0.741165,0.458594)
Path_c	Uterus	MODULE_134	2	54.1399	1.75258e-12	1.46082e-06	1.03622e-08	-54.1399	(CXCR6,-7.32056,2.46946e-13),(GPR17,-0.741165,0.458594)
Path_c	Lung	CHUNG_BLISTER_CYTOTOXICITY_UP	42	139.671	2.03915e-12	1.69968e-06	1.19716e-08	-87.4205	(CCR5,-9.27563,1.76575e-20),(PSMD2,2.70255,0.00688104),(MDC1,2.40198,0.0163068),(PSMB2,-2.38289,0.0171772),(PHYH,-2.28329,0.0224132),(GNLY,-2.23952,0.0251224),(MIF4GD,-1.75775,0.0787896),(SKA2,1.63548,0.101948),(EHD4,-1.31246,0.189365),(CTSB,1.23795,0.215735),(CYB5A,-1.2142,0.224671),(SNAP47,-1.20159,0.229521),(PSMD13,-1.17109,0.241564),(CNDP2,1.15781,0.246941),(SDHAP1,1.13933,0.254563),(CHTOP,1.…
Path_c	Nerve_Tibial	ONO_FOXP3_TARGETS_DN	14	86.0855	2.07137e-12	1.72653e-06	1.20757e-08	-77.1815	(CXCR6,-8.70146,3.27646e-18),(SLFN12L,-1.92059,0.0547839),(SEMA4A,1.12998,0.258486),(SELL,-1.11265,0.265857),(BCL2,1.06803,0.285509),(RBL2,1.03357,0.301337),(CD84,0.895641,0.370444),(CASP4,-0.863705,0.38775),(EOMES,-0.552833,0.580377),(CCNA2,0.522466,0.601346),(IL17RA,0.452096,0.6512),(CCNF,-0.387144,0.69865),(PARP1,-0.285694,0.775112),(IL4,-0.147139,0.883022)
Path_c	Esoph_Mucosa	MODULE_288	15	88.2535	2.09775e-12	1.74852e-06	1.21446e-08	62.1092	(CCR1,7.90948,2.58472e-15),(EDNRA,3.1734,0.00150665),(CXCR2,-2.71761,0.00657555),(OXTR,1.28063,0.200324),(FPR2,1.19667,0.231434),(BDKRB2,-1.15158,0.249492),(TACR1,-1.01005,0.31247),(EDNRB,-0.92009,0.357526),(GNRHR,-0.827152,0.408151),(CCR5,-0.809019,0.418504),(TACR2,-0.723642,0.469285),(BDKRB1,-0.686883,0.492156),(CXCL13,-0.502157,0.615557),(ATP8A1,-0.464248,0.64247),(C3AR1,-0.451404,0.651698),(C…
Path_c	Uterus	YE_METASTATIC_LIVER_CANCER	2	53.7066	2.17651e-12	1.81417e-06	1.25137e-08	-53.4745	(CXCR6,-7.32056,2.46946e-13),(LILRA2,0.340669,0.733353)
Path_c	Adip_Visc_Om	REACTOME_BINDING_AND_ENTRY_OF_HIV_VIRION	2	53.6859	2.19917e-12	1.83306e-06	1.25574e-08	-46.6615	(CCR5,-7.08334,1.40723e-12),(PPIA,1.87409,0.0609185)
Path_c	Uterus	HENDRICKS_SMARCA4_TARGETS_DN	2	53.6648	2.2225e-12	1.8525e-06	1.26043e-08	-53.5163	(CXCR6,-7.32056,2.46946e-13),(CKAP2,0.272459,0.785269)
Path_c	Muscle_Skeletal	GO_NEUROTRANSMITTER_SODIUM_SYMPORTER_ACTIVITY	4	60.5	2.27744e-12	1.89829e-06	1.28285e-08	59.987	(SLC6A20,7.60827,2.77793e-14),(SLC6A16,1.60195,0.109166),(SLC6A1,-0.672568,0.501222),(SLC6A13,-0.112625,0.910328)
Path_c	Uterus	GO_CHEMOKINE_MEDIATED_SIGNALING_PATHWAY	5	63.3919	2.41482e-12	2.0128e-06	1.35111e-08	-62.197	(CXCR6,-7.32056,2.46946e-13),(CCL4,-2.92529,0.00344134),(XCL2,0.772949,0.439552),(GPR17,-0.741165,0.458594),(CIB1,-0.31181,0.755185)
Path_c	Lung	GO_CALCIUM_MEDIATED_SIGNALING	28	113.97	2.46673e-12	2.05606e-06	1.37095e-08	-80.8698	(CCR5,-9.27563,1.76575e-20),(P2RY11,2.27409,0.0229604),(NMUR1,2.17228,0.0298344),(PLCE1,-1.91101,0.0560034),(TMEM110,-1.74109,0.081668),(NUDT4,-1.65499,0.0979255),(LRRK2,1.33504,0.181862),(HDAC4,1.32629,0.184745),(CCL3,-1.11214,0.266077),(EDN2,1.02713,0.304361),(ATP1B1,0.890557,0.373167),(RCAN2,0.842687,0.399404),(ASPH,0.558819,0.576285),(HRC,-0.555,0.578895),(LAT2,-0.436484,0.662486),(FIS1,-0.41…
Path_c	Adip_Visc_Om	HENDRICKS_SMARCA4_TARGETS_DN	9	73.9767	2.51566e-12	2.09684e-06	1.38889e-08	-60.2525	(CXCR6,-7.67343,1.67462e-14),(USP24,-2.42664,0.0152395),(CYP4B1,2.1461,0.0318654),(HPGD,-1.2442,0.213426),(NPFFR2,1.16253,0.245022),(YY1,-0.942808,0.345779),(ASNS,0.912352,0.361583),(CKAP2,0.405051,0.68544),(A2M,0.028016,0.977649)
Path_c	Muscle_Skeletal	GO_AMINO_ACID_IMPORT	5	63.0841	2.79671e-12	2.3311e-06	1.5339e-08	54.1026	(SLC6A20,7.60827,2.77793e-14),(SLC1A1,-2.0616,0.039246),(SLC7A2,0.809776,0.418069),(SLC6A1,-0.672568,0.501222),(CLN8,0.513513,0.607592)
Path_c	Nerve_Tibial	GO_CORECEPTOR_ACTIVITY	11	78.5008	2.87455e-12	2.39598e-06	1.56628e-08	-76.8141	(CXCR6,-8.70146,3.27646e-18),(NRP1,1.35193,0.176398),(ITGA4,-0.936424,0.349055),(ITGAV,-0.909253,0.363216),(ITGB1,-0.639966,0.522195),(ITGB3,-0.544931,0.585801),(ACVR2A,-0.516919,0.605212),(RYK,-0.429047,0.667889),(LRP6,-0.24672,0.805125),(CD86,-0.180258,0.85695),(ROR2,0.169402,0.86548),(LRP5,-0.0188139,0.98499)
Path_c	Muscle_Skeletal	GO_CATION_AMINO_ACID_SYMPORTER_ACTIVITY	5	62.7734	3.24337e-12	2.70339e-06	1.75577e-08	52.3608	(SLC6A20,7.60827,2.77793e-14),(SLC1A1,-2.0616,0.039246),(SLC36A2,-0.858212,0.390775),(SLC6A1,-0.672568,0.501222),(SLC36A1,-0.270507,0.78677),(SLC6A13,-0.112625,0.910328)
Path_c	Adip_Visc_Om	SHIN_B_CELL_LYMPHOMA_CLUSTER_3	5	62.5544	3.60041e-12	3.00098e-06	1.93648e-08	-56.9793	(CXCR6,-7.67343,1.67462e-14),(LRMP,1.20176,0.229458),(CCND1,1.15901,0.24645),(TGFB1,-0.78893,0.430153),(ZEB2,-0.512797,0.608093)
Path_c	Lung	GSE24634_NAIVE_CD4_TCELL_VS_DAY7_IL4_CONV_TREG_DN	62	170.176	5.05689e-12	4.21497e-06	2.70241e-08	-96.8468	(CCR5,-9.27563,1.76575e-20),(CAPG,-2.98279,0.00285633),(RFC3,-2.65143,0.00801511),(CISD1,2.43979,0.0146957),(STYXL1,2.40276,0.016272),(PSMB2,-2.38289,0.0171772),(SQRDL,2.34737,0.0189065),(ADAM19,-2.05671,0.0397142),(CASP9,-1.87186,0.0612259),(DCTN2,-1.67207,0.0945114),(LAP3,-1.64648,0.0996646),(CTSH,-1.63185,0.102712),(BCAT2,1.61997,0.105238),(VCP,1.57167,0.116027),(RAC2,-1.57069,0.116255),(AKR7A…
Path_c	Esoph_Gastr_Junct	SETLUR_PROSTATE_CANCER_TMPRSS2_ERG_FUSION_DN	4	58.6059	5.69356e-12	4.74564e-06	3.02326e-08	55.1116	(CCR1,7.52626,5.22135e-14),(HPS1,-1.3118,0.189587),(ITGAD,0.462705,0.643576),(CSDC2,-0.162244,0.871113)
Path_c	Lung	HESS_TARGETS_OF_HOXA9_AND_MEIS1_DN	25	105.923	6.19526e-12	5.16381e-06	3.21596e-08	-89.5259	(CCR5,-9.27563,1.76575e-20),(FPR1,2.19741,0.0279915),(GRK5,-2.0781,0.0377004),(KLRAP1,-1.7941,0.0727969),(NOV,1.26409,0.206199),(S100A4,-1.19395,0.232496),(MERTK,-1.13158,0.257811),(CTSS,-0.971839,0.331131),(CLEC4A,0.929613,0.352571),(PLSCR1,0.915103,0.360138),(UPP1,-0.751669,0.45225),(MRC1,-0.624078,0.532577),(MSR1,0.616191,0.537769),(PILRB,-0.562245,0.573949),(C3AR1,0.520953,0.6024),(GCNT2,-0.4…
Path_c	Uterus	MODULE_128	6	64.2246	6.21076e-12	5.17671e-06	3.21596e-08	-49.6	(CXCR6,-7.32056,2.46946e-13),(BBS2,1.65695,0.0975304),(LYZ,-1.57908,0.114318),(MAPK12,1.52613,0.126978),(IL32,1.49591,0.134676),(CD151,-0.910115,0.362762)
Path_c	Uterus	MODULE_170	6	64.2246	6.21076e-12	5.17672e-06	3.21596e-08	-49.6	(CXCR6,-7.32056,2.46946e-13),(BBS2,1.65695,0.0975304),(LYZ,-1.57908,0.114318),(MAPK12,1.52613,0.126978),(IL32,1.49591,0.134676),(CD151,-0.910115,0.362762)
Path_c	Uterus	MODULE_79	6	64.2246	6.21076e-12	5.17672e-06	3.21596e-08	-49.6	(CXCR6,-7.32056,2.46946e-13),(BBS2,1.65695,0.0975304),(LYZ,-1.57908,0.114318),(MAPK12,1.52613,0.126978),(IL32,1.49591,0.134676),(CD151,-0.910115,0.362762)
Path_c	Esoph_Gastr_Junct	KUROZUMI_RESPONSE_TO_ONCOCYTIC_VIRUS	4	58.3388	6.47822e-12	5.39963e-06	3.33375e-08	58.3464	(CCR1,7.52626,5.22135e-14),(CCL20,1.1576,0.247029),(IL1A,0.590614,0.554779),(SPP1,0.113565,0.909582)
Path_c	Muscle_Skeletal	GO_NEUTRAL_AMINO_ACID_TRANSMEMBRANE_TRANSPORTER_ACTIVITY	11	76.502	6.97581e-12	5.81437e-06	3.54604e-08	58.462	(SLC6A20,7.60827,2.77793e-14),(SLC7A8,2.61887,0.00882209),(SLC1A1,-2.0616,0.039246),(SLC43A2,-1.7916,0.0731976),(SLC7A9,1.38746,0.165302),(SLC36A2,-0.858212,0.390775),(SERINC3,0.791209,0.428822),(SERINC2,-0.75249,0.451757),(SERINC1,0.54343,0.586834),(SLC1A4,-0.542345,0.587581),(SLC36A1,-0.270507,0.78677),(SLC36A4,0.038216,0.969515)
Path_c	Muscle_Skeletal	GO_NEUTRAL_AMINO_ACID_TRANSPORT	11	76.502	6.97581e-12	5.81437e-06	3.54604e-08	58.462	(SLC6A20,7.60827,2.77793e-14),(SLC7A8,2.61887,0.00882209),(SLC1A1,-2.0616,0.039246),(SLC43A2,-1.7916,0.0731976),(SLC7A9,1.38746,0.165302),(SLC36A2,-0.858212,0.390775),(SERINC3,0.791209,0.428822),(SERINC2,-0.75249,0.451757),(SERINC1,0.54343,0.586834),(SLC1A4,-0.542345,0.587581),(SLC36A1,-0.270507,0.78677),(SLC36A4,0.038216,0.969515)
Path_c	Adip_Visc_Om	REACTOME_GPCR_LIGAND_BINDING	67	177.08	7.01839e-12	5.84985e-06	3.54606e-08	-94.3631	(CXCR6,-7.67343,1.67462e-14),(CCR5,-7.08334,1.40723e-12),(CCL3L1,-2.32501,0.0200713),(TRH,2.2912,0.0219519),(PENK,2.20193,0.0276701),(NMUR1,2.18025,0.0292386),(QRFPR,-2.14958,0.0315882),(GPR132,1.76996,0.0767334),(TSHR,-1.74859,0.080362),(EMR2,1.70492,0.0882087),(XCL2,1.69602,0.0898817),(GALR1,-1.6887,0.0912769),(P2RY11,1.6677,0.0953758),(FPR1,1.66467,0.0959788),(ADORA2A,-1.64407,0.100161),(P2RY1…
Path_c	Adip_Visc_Om	GSE39110_UNTREATED_VS_IL2_TREATED_CD8_TCELL_DAY6_POST_IMMUNIZATION_UP	50	149.635	7.15643e-12	5.96489e-06	3.59402e-08	-126.582	(CXCR6,-7.67343,1.67462e-14),(CCR5,-7.08334,1.40723e-12),(GALNT10,-3.5446,0.000393202),(GRAMD3,2.17831,0.0293832),(ADAM19,-2.13082,0.0331039),(PYGL,1.76742,0.0771584),(EPSTI1,-1.70904,0.0874444),(CTSW,-1.47787,0.139442),(ITGB3,-1.45166,0.146596),(F2R,1.31085,0.189908),(SYTL2,1.22286,0.221382),(CHAF1B,1.20396,0.228606),(GALNT3,1.07508,0.282341),(ATP8A2,-1.06406,0.287303),(ROM1,-1.05004,0.293698),(…
Path_c	Adip_Visc_Om	GSE20366_EX_VIVO_VS_DEC205_CONVERSION_UP	50	149.604	7.23345e-12	6.02908e-06	3.61095e-08	-102.29	(CXCR6,-7.67343,1.67462e-14),(CCR5,-7.08334,1.40723e-12),(ZNF189,-2.12939,0.0332222),(LMAN2L,-2.07861,0.0376535),(SDCCAG8,1.98551,0.0470883),(AIM2,1.88776,0.0590588),(SPARCL1,1.80548,0.0709998),(SPATA5L1,1.44387,0.148776),(CYP2D6,1.43321,0.151798),(ANTXR2,1.42061,0.15543),(PSEN1,1.38535,0.165945),(ATP6V0A1,1.35508,0.175391),(MAP3K7,1.33758,0.181033),(P2RX4,1.28933,0.197283),(ANG,-1.23924,0.215258…
Path_c	Cells_Transf_fibr	GO_C_C_CHEMOKINE_RECEPTOR_ACTIVITY	2	51.2745	7.34326e-12	6.1206e-06	3.63819e-08	51.2745	(CCR1,7.10653,1.18993e-12),(CCR7,0.878429,0.379711)
Path_c	Adip_Visc_Om	MODULE_73	5	61.0459	7.38789e-12	6.15779e-06	3.63819e-08	-58.2633	(CXCR6,-7.67343,1.67462e-14),(IL15RA,1.17952,0.238191),(TLR2,-0.771075,0.440663),(IL4R,-0.370533,0.710986),(IL18R1,-0.203209,0.838971)
Path_c	Lung	GSE39110_DAY3_VS_DAY6_POST_IMMUNIZATION_CD8_TCELL_WITH_IL2_TREATMENT_UP	63	170.591	7.41894e-12	6.18366e-06	3.63819e-08	-111.908	(CCR5,-9.27563,1.76575e-20),(CAPG,-2.98279,0.00285633),(OAS1,-2.60947,0.0090682),(ADAM19,-2.05671,0.0397142),(HAP1,-2.0078,0.0446648),(ZNF414,-1.96937,0.048911),(SGIP1,1.9401,0.0523672),(CTLA4,-1.88067,0.060017),(SUOX,1.77005,0.0767185),(ANKRD13B,1.74604,0.080804),(PLK1,1.70513,0.0881693),(CENPH,-1.70032,0.0890712),(DCTN2,-1.67207,0.0945114),(LGALS3,-1.62647,0.10385),(TACC3,-1.54501,0.122343),(AL…
Path_c	Nerve_Tibial	MORF_IL9	32	118.413	7.58035e-12	6.31819e-06	3.6956e-08	-71.596	(CXCR6,-8.70146,3.27646e-18),(FOXN2,2.2515,0.0243536),(ANGPTL7,-2.09557,0.0361206),(KIAA0391,-2.03834,0.0415155),(TPH1,-2.03232,0.0421215),(EPHA7,1.78491,0.0742759),(LCAT,1.77465,0.0759555),(SERPINC1,1.75294,0.0796116),(VPS41,-1.3744,0.169318),(C1orf21,1.36442,0.172435),(IL9,1.34107,0.179898),(MPHOSPH8,1.22667,0.219946),(HAVCR1,-1.19628,0.231586),(SPAG8,-1.07945,0.280389),(MLLT3,-0.98077,0.326706…
Path_c	Uterus	GO_CYTOKINE_RECEPTOR_ACTIVITY	3	54.7582	7.73216e-12	6.44471e-06	3.74769e-08	-54.7582	(CXCR6,-7.32056,2.46946e-13),(IL10RA,-0.786333,0.431673),(GPR17,-0.741165,0.458594)
Path_c	Esoph_Mucosa	GNF2_TNFSF10	10	73.5502	9.10481e-12	7.5888e-06	4.3875e-08	63.1121	(CCR1,7.90948,2.58472e-15),(ARRB2,1.80887,0.0704708),(TLR1,-1.69272,0.0905083),(SECTM1,1.46658,0.14249),(TNFSF10,-0.965254,0.334418),(CLEC7A,-0.852953,0.393685),(NCF2,-0.631478,0.527728),(LILRA2,0.591748,0.554019),(PILRA,-0.53685,0.591372),(C5AR1,-0.0959318,0.923575)
Path_c	Adip_Visc_Om	GSE17580_UNINFECTED_VS_S_MANSONI_INF_TEFF_DN	58	161.676	1.00503e-11	8.37687e-06	4.81529e-08	-108.006	(CXCR6,-7.67343,1.67462e-14),(CCR5,-7.08334,1.40723e-12),(MBNL1,-2.42455,0.0153274),(KSR1,2.33845,0.019364),(CYP4B1,2.1461,0.0318654),(SLC4A5,-2.13805,0.0325129),(AIM2,1.88776,0.0590588),(SMPDL3A,1.5035,0.13271),(CTSW,-1.47787,0.139442),(ECI2,1.45477,0.145732),(BOC,1.42179,0.155086),(CNR1,1.40318,0.160563),(SELM,-1.34474,0.178709),(PLA2G10,-1.32717,0.184453),(F2R,1.31085,0.189908),(RNASE4,-1.3050…
Path_c	Esoph_Mucosa	REACTOME_CHEMOKINE_RECEPTORS_BIND_CHEMOKINES	7	65.8472	1.01593e-11	8.4677e-06	4.83969e-08	55.8993	(CCR1,7.90948,2.58472e-15),(CXCR2,-2.71761,0.00657555),(CCL22,2.12449,0.0336288),(XCR1,-2.10829,0.0350059),(XCL2,1.38574,0.165826),(CCR5,-0.809019,0.418504),(CCL16,-0.597781,0.549986),(CXCL13,-0.502157,0.615557)
Path_c	Adip_Visc_Om	BIOCARTA_TCAPOPTOSIS_PATHWAY	2	50.576	1.04125e-11	8.67874e-06	4.93214e-08	-50.576	(CCR5,-7.08334,1.40723e-12),(FAS,-0.634306,0.525881)
Path_c	Uterus	SHIN_B_CELL_LYMPHOMA_CLUSTER_3	3	54.0778	1.08e-11	9.00172e-06	5.08679e-08	-53.4614	(CXCR6,-7.32056,2.46946e-13),(HHEX,0.555165,0.578782),(LRMP,-0.423137,0.672196)
Path_c	Uterus	ONO_FOXP3_TARGETS_DN	4	57.211	1.11725e-11	9.31218e-06	5.23267e-08	-50.6933	(CXCR6,-7.32056,2.46946e-13),(RBL2,1.46796,0.142115),(SEMA4A,1.05071,0.293394),(CASP4,-0.601344,0.547611)
Path_c	Lung	GSE9037_WT_VS_IRAK4_KO_LPS_1H_STIM_BMDM_DN	62	167.653	1.14958e-11	9.58158e-06	5.35398e-08	-98.7587	(CCR5,-9.27563,1.76575e-20),(SMYD1,-2.54549,0.0109126),(SLFN5,-2.45121,0.0142375),(FPR1,2.19741,0.0279915),(HAP1,-2.0078,0.0446648),(USP49,-1.96489,0.0494273),(SLC38A10,1.87585,0.0606756),(ACSM1,-1.80796,0.0706131),(ALKBH1,1.70718,0.0877881),(GGT6,-1.62598,0.103953),(PPP2R5A,-1.60064,0.109457),(MRPL48,1.58922,0.112011),(ATP2C2,-1.58181,0.113692),(IFI27L2,1.52774,0.126577),(DAB1,-1.47078,0.14135),…
Path_c	Cells_Transf_fibr	ROETH_TERT_TARGETS_DN	4	57.1062	1.17531e-11	9.79604e-06	5.44342e-08	57.1732	(CCR1,7.10653,1.18993e-12),(CRIM1,1.53774,0.124111),(SPTBN1,1.49747,0.134271),(CLEC2B,1.4364,0.150889)
Path_c	Cells_Transf_fibr	GO_REGULATION_OF_MONOCYTE_CHEMOTAXIS	6	62.8215	1.20016e-11	1.00032e-05	5.5278e-08	61.3299	(CCR1,7.10653,1.18993e-12),(NOV,2.51387,0.0119413),(TNFSF18,1.59279,0.111207),(S100A14,1.22513,0.220526),(LYN,1.12212,0.261813),(CCL2,-0.888595,0.374221)
Path_c	Esoph_Gastr_Junct	MODULE_175	5	60.0054	1.21232e-11	1.01045e-05	5.55315e-08	59.6554	(CCR1,7.52626,5.22135e-14),(SEMA4D,1.5252,0.12721),(PLOD2,0.927113,0.353868),(THBS4,-0.33259,0.739444),(AOAH,-0.253811,0.799642)
Path_c	Esoph_Mucosa	BIOCARTA_NKT_PATHWAY	8	67.9842	1.23669e-11	1.03076e-05	5.62236e-08	64.5353	(CCR1,7.90948,2.58472e-15),(CD28,1.17054,0.241783),(IL12RB1,1.13052,0.258258),(IL12A,-1.07191,0.283761),(CD4,1.0356,0.300389),(CCR5,-0.809019,0.418504),(TGFB3,0.514296,0.607045),(IL12RB2,-0.454146,0.649723)
Path_c	Esoph_Gastr_Junct	GO_POSITIVE_REGULATION_OF_MYELOID_LEUKOCYTE_DIFFERENTIATION	5	59.9564	1.24092e-11	1.03429e-05	5.62236e-08	55.2999	(CCR1,7.52626,5.22135e-14),(HAX1,-1.52587,0.127042),(CD101,0.722228,0.470154),(RIPK1,0.614347,0.538986),(PPARGC1B,0.290668,0.771306)
Path_c	Cells_Transf_fibr	chr3p21	29	111.574	1.27038e-11	1.05884e-05	5.72473e-08	41.3441	(CCR1,7.10653,1.18993e-12),(EXOSC7,-4.12061,3.77877e-05),(FYCO1,2.87037,0.00409991),(LRRC2,2.5096,0.0120867),(CCDC36,-2.48291,0.0130313),(PHF7,-2.34565,0.018994),(NBEAL2,-2.30844,0.0209749),(SELK,-2.30265,0.0212987),(NT5DC2,2.29747,0.0215922),(RBM6,-2.12671,0.033444),(ZNF589,-1.86869,0.0616665),(ACY1,-1.83033,0.0672013),(PBRM1,1.81421,0.0696448),(ALS2CL,1.77491,0.0759134),(IP6K2,1.76029,0.0783593…
Path_c	Lung	GSE360_HIGH_DOSE_B_MALAYI_VS_M_TUBERCULOSIS_MAC_DN	53	152.797	1.30453e-11	1.0873e-05	5.84702e-08	-105.909	(CCR5,-9.27563,1.76575e-20),(INPP5B,-3.31467,0.000917497),(GLIPR1,-2.99575,0.00273769),(ARSB,2.17421,0.0296894),(MAPK8,-1.86488,0.0621986),(ZNF189,-1.81541,0.0694607),(NCLN,1.7804,0.0750106),(MMP1,1.74264,0.0813964),(MT1B,-1.70701,0.0878195),(CLOCK,1.59879,0.109867),(MT1X,-1.46664,0.142475),(LILRB2,-1.45091,0.146806),(NME1,-1.2784,0.201108),(GSK3B,1.21978,0.222548),(NPEPPS,1.21666,0.223735),(DVL3…
Path_c	Lung	GSE9650_NAIVE_VS_EFF_CD8_TCELL_DN	59	162.469	1.31196e-11	1.09349e-05	5.84887e-08	-96.8587	(CCR5,-9.27563,1.76575e-20),(WNT3,-2.92704,0.00342209),(SMYD1,-2.54549,0.0109126),(ADAM19,-2.05671,0.0397142),(RSU1,2.04767,0.0405922),(CTLA4,-1.88067,0.060017),(STAB1,1.87841,0.0603244),(TCF19,1.85309,0.0638698),(CASP7,-1.77176,0.076435),(TXNDC5,-1.77072,0.0766076),(ACYP2,1.70916,0.0874207),(LGALS3,-1.62647,0.10385),(ATPIF1,1.62548,0.10406),(RAC2,-1.57069,0.116255),(RFC4,1.54837,0.121534),(CDC34…
Path_c	Uterus	WATANABE_ULCERATIVE_COLITIS_WITH_CANCER_DN	3	53.603	1.36357e-11	1.1365e-05	6.04659e-08	-53.6019	(CXCR6,-7.32056,2.46946e-13),(CNOT6L,-0.109212,0.913034),(GBP5,0.0232483,0.981452)
Path_c	Adip_Visc_Om	GSE4984_LPS_VS_VEHICLE_CTRL_TREATED_DC_DN	57	158.992	1.43343e-11	1.19474e-05	6.32278e-08	-116.718	(CXCR6,-7.67343,1.67462e-14),(CCR5,-7.08334,1.40723e-12),(GRAMD4,-2.59709,0.0094017),(UBR2,-2.11201,0.0346859),(DCN,-2.03011,0.042345),(C1RL,-1.95688,0.050362),(AIM2,1.88776,0.0590588),(ERN1,-1.84492,0.0650489),(MBOAT1,1.68907,0.0912065),(ARHGDIA,1.52499,0.12726),(CCDC112,-1.48402,0.137804),(FLVCR2,1.4411,0.149556),(SH3TC1,1.40631,0.159632),(DGKH,-1.39064,0.164335),(BNIP1,1.33727,0.181134),(RB1,-…
Path_c	Adip_Visc_Om	WATANABE_ULCERATIVE_COLITIS_WITH_CANCER_DN	5	59.6079	1.4647e-11	1.22079e-05	6.42668e-08	-58.3292	(CXCR6,-7.67343,1.67462e-14),(BTN3A1,0.79959,0.423949),(SSH2,-0.255777,0.798123),(GBP5,-0.146076,0.883862),(CNOT6L,-0.0185256,0.98522)
Path_c	Esoph_Gastr_Junct	MODULE_367	5	59.3385	1.66491e-11	1.38766e-05	7.26692e-08	56.8638	(CCR1,7.52626,5.22135e-14),(HTR2B,1.18495,0.236038),(PRKD3,-0.863839,0.387676),(F2RL2,-0.700833,0.483407),(C3AR1,0.228966,0.818895)
Path_c	Lung	GSE2585_THYMIC_DC_VS_MTEC_DN	54	153.659	1.68553e-11	1.40485e-05	7.3186e-08	-93.0377	(CCR5,-9.27563,1.76575e-20),(SMARCA5,-3.04956,0.00229177),(UROD,2.22009,0.0264125),(UTP11L,-2.03887,0.0414631),(SENP7,1.92678,0.0540073),(OTUD3,-1.86962,0.0615369),(UBIAD1,1.84976,0.0643482),(TMEM110,-1.74109,0.081668),(ACTR8,1.74051,0.0817693),(DSTYK,-1.68084,0.0927946),(LAP3,-1.64648,0.0996646),(CLEC2D,-1.59896,0.109828),(ISG20,-1.51766,0.129101),(CPSF7,1.47414,0.140443),(NOL6,1.42508,0.154134)…
Path_c	Lung	REACTOME_HIV_LIFE_CYCLE	40	130.257	1.72868e-11	1.44081e-05	7.46708e-08	-54.8454	(CCR5,-9.27563,1.76575e-20),(SUPT4H1,3.21564,0.00130154),(TAF9,2.11651,0.0343014),(TAF6,1.7649,0.0775809),(GTF2H2B,1.57912,0.114308),(NUP35,1.47022,0.141501),(CCNT2,1.45555,0.145516),(RNGTT,1.4515,0.146642),(RCC1,-1.32237,0.186045),(NCBP1,1.31358,0.188987),(ERCC2,1.29122,0.196627),(VPS28,1.2077,0.227162),(NUP210,-1.08691,0.277078),(NUP54,1.04675,0.295217),(XRCC6,-0.994816,0.319826),(NMT1,0.971786…
Path_c	Esoph_Mucosa	SETLUR_PROSTATE_CANCER_TMPRSS2_ERG_FUSION_DN	9	69.6826	1.75728e-11	1.46464e-05	7.55145e-08	55.5052	(CCR1,7.90948,2.58472e-15),(METTL7A,-1.90216,0.0571496),(CSDC2,-1.45798,0.144845),(ADH5,-0.778174,0.436466),(RAB27A,-0.752715,0.451621),(HPS1,-0.246698,0.805142),(MPPED2,-0.241699,0.809013),(FOXF2,-0.230955,0.81735),(AADAC,0.184497,0.853624)
Path_c	Adip_Visc_Om	GO_DENDRITIC_CELL_CHEMOTAXIS	3	53.0142	1.82066e-11	1.51747e-05	7.78371e-08	-52.5709	(CCR5,-7.08334,1.40723e-12),(TRPM4,-1.61828,0.105602),(ARHGEF5,0.470789,0.637791)
Path_c	Lung	MARKEY_RB1_CHRONIC_LOF_DN	33	117.706	1.93246e-11	1.61065e-05	8.21952e-08	-85.9614	(CCR5,-9.27563,1.76575e-20),(PSTPIP1,-2.18934,0.0285722),(STAB1,1.87841,0.0603244),(PON2,-1.64767,0.0994209),(MEST,1.57162,0.116038),(PLD3,-1.45482,0.14572),(ARL5A,1.43823,0.150369),(UCHL1,-1.24088,0.214649),(WISP1,-1.19024,0.233951),(RPS6KA2,1.16792,0.242837),(CCL3,-1.11214,0.266077),(PRRC1,1.10487,0.269214),(TFPI,1.04069,0.298017),(CLEC4D,-0.988346,0.322983),(CTSS,-0.971839,0.331131),(WDR92,-0.…
Path_c	Lung	MODULE_92	32	115.882	1.95686e-11	1.63098e-05	8.28106e-08	-74.5851	(CCR5,-9.27563,1.76575e-20),(NCAM1,3.3716,0.000747332),(XCL1,-1.81829,0.0690203),(GJB2,1.47171,0.141099),(DLGAP1,1.45637,0.145289),(LILRB2,-1.45091,0.146806),(MERTK,-1.13158,0.257811),(CCL3,-1.11214,0.266077),(AREG,-1.10028,0.271211),(CHRNB1,-1.06706,0.285946),(EDN2,1.02713,0.304361),(CGA,0.926334,0.354273),(AMY2B,0.905655,0.365119),(MDK,0.879751,0.378994),(NGF,0.873704,0.38228),(CSF3,-0.871271,0…
Path_c	Muscle_Skeletal	REACTOME_AMINE_COMPOUND_SLC_TRANSPORTERS	8	66.9394	1.99331e-11	1.66136e-05	8.3927e-08	59.5682	(SLC6A20,7.60827,2.77793e-14),(SLC44A2,2.34819,0.018865),(SLC44A4,-1.71818,0.0857643),(SLC6A1,-0.672568,0.501222),(SLC44A3,-0.526033,0.598865),(SLC44A5,-0.380144,0.703838),(SLC18A2,-0.263184,0.792409),(SLC14A1,0.25176,0.801227)
Path_c	Adip_Visc_Om	GO_DENDRITIC_CELL_MIGRATION	5	58.9218	2.02979e-11	1.69177e-05	8.50336e-08	-46.6633	(CCR5,-7.08334,1.40723e-12),(DOCK8,1.99486,0.0460581),(TRPM4,-1.61828,0.105602),(EPS8,1.38857,0.164962),(ARHGEF5,0.470789,0.637791)
Path_c	Lung	GSE10239_NAIVE_VS_KLRG1HIGH_EFF_CD8_TCELL_DN	60	162.496	2.18707e-11	1.82285e-05	9.11641e-08	-122.389	(CCR5,-9.27563,1.76575e-20),(RAD51C,-2.79675,0.0051619),(BARD1,-2.54971,0.0107813),(LRR1,-2.5353,0.0112352),(TIPIN,1.88891,0.0589043),(CASP7,-1.77176,0.076435),(TMEM163,-1.72017,0.0854023),(CENPH,-1.70032,0.0890712),(PI4K2B,1.64128,0.100739),(LGALS3,-1.62647,0.10385),(ATPIF1,1.62548,0.10406),(ZNHIT3,1.61526,0.106255),(HMBS,1.5451,0.122322),(TACC3,-1.54501,0.122343),(UBASH3B,1.49506,0.134899),(LRP…
Path_c	Lung	GO_PHOSPHORIC_DIESTER_HYDROLASE_ACTIVITY	34	119.083	2.24125e-11	1.868e-05	9.29578e-08	-81.9273	(CCR5,-9.27563,1.76575e-20),(PDE1C,2.83185,0.00462793),(FAN1,2.03624,0.0417267),(PLCE1,-1.91101,0.0560034),(PLD2,-1.641,0.100797),(PLCD3,1.53838,0.123955),(PLD3,-1.45482,0.14572),(PLCB2,-1.29721,0.194558),(GPLD1,-1.13426,0.256687),(PDE4B,-1.02009,0.307686),(F2RL2,0.989101,0.322614),(PLD6,-0.885009,0.376152),(SMPDL3A,0.88041,0.378637),(PDE8B,-0.847918,0.396484),(PDE4C,0.772926,0.439566),(SMPD4,0.7…
Path_c	Esoph_Gastr_Junct	WILENSKY_RESPONSE_TO_DARAPLADIB	7	64.1265	2.25242e-11	1.87732e-05	9.29588e-08	55.2555	(CCR1,7.52626,5.22135e-14),(GM2A,-1.84232,0.0654287),(LTBR,1.6429,0.100403),(HLA-DMA,-0.805375,0.420603),(IL1A,0.590614,0.554779),(CTSS,-0.541407,0.588227),(NPL,-0.318031,0.750461)
Path_c	Esoph_Gastr_Junct	GNF2_TNFSF10	6	61.4549	2.27775e-11	1.89842e-05	9.3541e-08	56.5881	(CCR1,7.52626,5.22135e-14),(TLR1,-1.36064,0.173629),(SECTM1,1.22141,0.221931),(C5AR1,0.940777,0.346819),(UBE2D1,-0.743994,0.45688),(PILRA,-0.168943,0.865842)
Path_c	Esoph_Mucosa	GO_PHOSPHOLIPASE_C_ACTIVITY	16	84.4002	2.65444e-11	2.21238e-05	1.08476e-07	68.7229	(CCR1,7.90948,2.58472e-15),(EDNRA,3.1734,0.00150665),(PLCB2,-1.91817,0.0550895),(PLCH2,1.73152,0.0833582),(BDKRB2,-1.15158,0.249492),(PLCG2,-1.0638,0.287418),(PLCH1,0.987726,0.323287),(CCKBR,-0.969202,0.332444),(CCR5,-0.809019,0.418504),(C3AR1,-0.451404,0.651698),(PLCE1,-0.422191,0.672886),(NOTUM,0.365609,0.714657),(PLCB3,0.269806,0.78731),(PLCD3,0.191732,0.847952),(PLCB1,-0.104151,0.91705),(F2RL…
Path_c	Lung	EBAUER_TARGETS_OF_PAX3_FOXO1_FUSION_UP	54	152.25	2.69556e-11	2.24665e-05	1.0962e-07	-97.6639	(CCR5,-9.27563,1.76575e-20),(NCAM1,3.3716,0.000747332),(GSTA1,-3.07807,0.00208348),(SYNGR2,2.61065,0.009037),(ADAP1,-2.02527,0.04284),(TAGLN,-1.98866,0.0467388),(TNNC1,-1.68496,0.0919966),(TNPO2,-1.59602,0.110484),(ATP2C2,-1.58181,0.113692),(SEPW1,-1.53565,0.124624),(STK10,-1.33475,0.181957),(IL32,1.25711,0.208712),(TP63,1.20378,0.228676),(HLA-A,-1.13373,0.25691),(HSPB2,1.06352,0.287548),(BICD1,1…
Path_c	Adip_Visc_Om	MODULE_265	6	61.0473	2.75691e-11	2.29778e-05	1.1157e-07	-58.2619	(CXCR6,-7.67343,1.67462e-14),(IL15RA,1.17952,0.238191),(TLR2,-0.771075,0.440663),(IL4R,-0.370533,0.710986),(IL18R1,-0.203209,0.838971),(LEPR,0.0378568,0.969802)
Path_c	Cells_Transf_fibr	GO_POSITIVE_REGULATION_OF_MONOCYTE_CHEMOTAXIS	4	55.2823	2.8353e-11	2.36311e-05	1.14188e-07	53.7512	(CCR1,7.10653,1.18993e-12),(TNFSF18,1.59279,0.111207),(S100A14,1.22513,0.220526),(CCL2,-0.888595,0.374221)
Path_c	Muscle_Skeletal	GO_NEUROTRANSMITTER_TRANSPORTER_ACTIVITY	6	60.7246	3.20663e-11	2.6726e-05	1.28522e-07	59.7624	(SLC6A20,7.60827,2.77793e-14),(SLC6A16,1.60195,0.109166),(SLC6A1,-0.672568,0.501222),(SLC22A1,-0.360505,0.718469),(CPLX1,-0.307655,0.758345),(SLC6A13,-0.112625,0.910328)
Path_c	Muscle_Skeletal	GO_AMINO_ACID_TRANSMEMBRANE_TRANSPORT	19	89.7876	3.61731e-11	3.01488e-05	1.44289e-07	73.2603	(SLC6A20,7.60827,2.77793e-14),(SLC7A8,2.61887,0.00882209),(SLC7A6,2.59543,0.00944719),(SLC1A1,-2.0616,0.039246),(SLC38A10,1.88828,0.0589887),(SLC43A2,-1.7916,0.0731976),(SLC6A16,1.60195,0.109166),(SLC7A9,1.38746,0.165302),(SLC7A4,0.888869,0.374074),(SLC36A2,-0.858212,0.390775),(SLC7A2,0.809776,0.418069),(SLC25A26,0.768637,0.442109),(SLC25A12,0.58915,0.555761),(SLC1A4,-0.542345,0.587581),(PQLC2,-0…
Path_c	Esoph_Mucosa	MODULE_367	15	81.4529	3.78496e-11	3.1546e-05	1.50257e-07	46.0253	(CCR1,7.90948,2.58472e-15),(CXCR2,-2.71761,0.00657555),(LPAR1,-2.1711,0.0299237),(OXTR,1.28063,0.200324),(BDKRB2,-1.15158,0.249492),(PRKD3,-1.14397,0.252635),(CCKBR,-0.969202,0.332444),(EDNRB,-0.92009,0.357526),(CCR5,-0.809019,0.418504),(BDKRB1,-0.686883,0.492156),(CXCL13,-0.502157,0.615557),(C3AR1,-0.451404,0.651698),(GNA15,-0.304309,0.760892),(LTB4R,0.110671,0.911878),(P2RY2,0.0911562,0.927368)…
Path_c	Cells_Transf_fibr	KEGG_CYTOKINE_CYTOKINE_RECEPTOR_INTERACTION	49	143.059	3.83745e-11	3.19835e-05	1.51619e-07	8.16048	(CCR1,7.10653,1.18993e-12),(IL10RB,-4.93113,8.1754e-07),(IFNAR2,-4.38036,1.18485e-05),(TNFRSF10A,-2.72543,0.00642185),(VEGFA,2.07228,0.0382395),(TNFRSF11B,2.03424,0.0419273),(TNFSF12,-1.95506,0.0505758),(OSMR,1.85344,0.0638196),(IFNAR1,-1.78398,0.0744276),(TNFSF18,1.59279,0.111207),(IL1B,1.5648,0.117631),(IL15,-1.53139,0.125672),(IL17RB,1.45202,0.146495),(PDGFRB,-1.43307,0.151838),(LTBR,1.40531,0…
Path_c	Muscle_Skeletal	GO_ORGANIC_ACID_SODIUM_SYMPORTER_ACTIVITY	7	62.952	3.8748e-11	3.22947e-05	1.52074e-07	53.1954	(SLC6A20,7.60827,2.77793e-14),(SLC1A1,-2.0616,0.039246),(SLC6A1,-0.672568,0.501222),(SLC10A5,0.629685,0.5289),(SLC1A4,-0.542345,0.587581),(SLC10A4,-0.278362,0.780735),(SLC6A13,-0.112625,0.910328)
Path_c	Lung	GO_CYTOKINE_RECEPTOR_ACTIVITY	19	89.6075	3.89289e-11	3.24455e-05	1.52074e-07	-92.7188	(CCR5,-9.27563,1.76575e-20),(CXCR6,-3.93501,8.3193e-05),(IL10RB,2.87243,0.00407327),(IFNAR2,-1.52294,0.127774),(IL22RA1,1.48179,0.138395),(FLT3,1.32937,0.183724),(IFNAR1,-1.30436,0.19211),(GHR,-1.15443,0.248323),(IL17RD,1.12436,0.260862),(CSF2RB,-0.893523,0.371577),(IL12RB1,0.829651,0.406736),(IL17RC,0.647146,0.517538),(IL18R1,0.494826,0.620723),(IL11RA,0.435811,0.662974),(IL17RE,-0.416004,0.6774…
Path_c	Lung	GO_CYTOKINE_BINDING	15	81.3797	3.9037e-11	3.25355e-05	1.52074e-07	-108.66	(CCR5,-9.27563,1.76575e-20),(CXCR6,-3.93501,8.3193e-05),(IL12A,-1.65052,0.0988374),(IFNAR2,-1.52294,0.127774),(IL22RA1,1.48179,0.138395),(HAX1,-1.47696,0.139685),(IFNAR1,-1.30436,0.19211),(PARK7,-1.23869,0.215459),(AGER,1.18353,0.236597),(IL12RB1,0.829651,0.406736),(NBL1,-0.799435,0.424038),(ITGB1,-0.745309,0.456085),(TNFRSF9,0.421148,0.673647),(CER1,0.257934,0.796458),(IL1RL1,0.238073,0.811825),…
Path_c	Cells_Transf_fibr	GO_G_PROTEIN_COUPLED_CHEMOATTRACTANT_RECEPTOR_ACTIVITY	3	51.4312	3.9593e-11	3.29989e-05	1.53523e-07	51.4312	(CCR1,7.10653,1.18993e-12),(CCR7,0.878429,0.379711),(GPR17,0.395897,0.692181)
Path_c	Adip_Visc_Om	GO_VIRAL_GENOME_REPLICATION	6	60.2537	3.99719e-11	3.33146e-05	1.53995e-07	-59.0632	(CXCR6,-7.67343,1.67462e-14),(SMARCB1,-0.786209,0.431745),(VCP,0.771532,0.440391),(CLEC4M,-0.348111,0.727757),(ATG16L2,-0.151929,0.879243),(CTBP1,-0.120908,0.903764)
Path_c	Lung	MODULE_128	26	103.014	4.0269e-11	3.35622e-05	1.53995e-07	-98.7429	(CCR5,-9.27563,1.76575e-20),(CXCR6,-3.93501,8.3193e-05),(GNLY,-2.23952,0.0251224),(FPR1,2.19741,0.0279915),(MGLL,-1.7503,0.0800667),(MMP1,1.74264,0.0813964),(MAPK12,1.47699,0.139678),(ITGB2,-1.31226,0.189432),(IL32,1.25711,0.208712),(BBS2,1.24405,0.213479),(CTSB,1.23795,0.215735),(CPM,1.1957,0.231812),(S100A4,-1.19395,0.232496),(ZNF347,-1.16801,0.242803),(FCER1G,-1.12294,0.261464),(EARS2,1.08303,…
Path_c	Lung	MODULE_170	26	103.014	4.0269e-11	3.35622e-05	1.53995e-07	-98.7429	(CCR5,-9.27563,1.76575e-20),(CXCR6,-3.93501,8.3193e-05),(GNLY,-2.23952,0.0251224),(FPR1,2.19741,0.0279915),(MGLL,-1.7503,0.0800667),(MMP1,1.74264,0.0813964),(MAPK12,1.47699,0.139678),(ITGB2,-1.31226,0.189432),(IL32,1.25711,0.208712),(BBS2,1.24405,0.213479),(CTSB,1.23795,0.215735),(CPM,1.1957,0.231812),(S100A4,-1.19395,0.232496),(ZNF347,-1.16801,0.242803),(FCER1G,-1.12294,0.261464),(EARS2,1.08303,…
Path_c	Adip_Visc_Om	BIOCARTA_CCR5_PATHWAY	3	51.3454	4.12962e-11	3.44182e-05	1.57202e-07	-51.3454	(CCR5,-7.08334,1.40723e-12),(PRKCA,-0.926654,0.354106),(PRKCB,-0.559464,0.575845)
Path_c	Uterus	GSE40274_LEF1_VS_FOXP3_AND_LEF1_TRANSDUCED_ACTIVATED_CD4_TCELL_DN	11	72.2502	4.55313e-11	3.79479e-05	1.72536e-07	-52.9178	(CXCR6,-7.32056,2.46946e-13),(DOPEY1,-2.46547,0.0136835),(NUFIP1,2.23522,0.0254027),(UBXN11,2.14581,0.0318879),(LIPT1,-1.46244,0.143622),(ACVR1B,-0.765953,0.443704),(ALS2CL,-0.544552,0.586062),(HS3ST3B1,0.458789,0.646386),(ADD3,-0.330929,0.740698),(RPH3AL,0.26785,0.788815),(CNGA1,-0.0146114,0.988342)
Path_c	Esoph_Mucosa	GO_CHEMOKINE_MEDIATED_SIGNALING_PATHWAY	12	74.4956	4.57573e-11	3.81362e-05	1.72608e-07	47.8607	(CCR1,7.90948,2.58472e-15),(CXCR2,-2.71761,0.00657555),(GPR75,-2.58161,0.00983413),(CCL22,2.12449,0.0336288),(XCR1,-2.10829,0.0350059),(XCL2,1.38574,0.165826),(CCL26,-1.26252,0.20676),(CCR5,-0.809019,0.418504),(PF4V1,0.711203,0.476959),(CCL24,-0.646499,0.517956),(CCL16,-0.597781,0.549986),(CXCL13,-0.502157,0.615557),(CCL15,0.334951,0.737662),(GPR17,0.232688,0.816004),(CIB1,-0.17946,0.857577),(CCL…
Path_c	Nerve_Tibial	MODULE_171	48	140.869	4.62218e-11	3.85233e-05	1.73574e-07	-94.5569	(CXCR6,-8.70146,3.27646e-18),(OAS1,-3.83889,0.00012359),(XCL1,-2.66258,0.0077545),(SP110,-2.10553,0.0352448),(FPR1,2.07312,0.0381612),(TNFAIP6,1.97755,0.0479796),(NEK11,1.89917,0.0575424),(CSF3,-1.74566,0.0808695),(HLA-DQB1,1.59428,0.110873),(PTPRCAP,1.4918,0.135752),(IFITM1,-1.46697,0.142384),(STK31,1.4135,0.157507),(ADAM19,-1.37216,0.170015),(CPVL,-1.36004,0.173818),(HLA-DPA1,-1.33991,0.180274)…
Path_c	Lung	GO_CHEMOKINE_MEDIATED_SIGNALING_PATHWAY	15	80.9683	4.64419e-11	3.87067e-05	1.73619e-07	-112.043	(CCR5,-9.27563,1.76575e-20),(CXCR6,-3.93501,8.3193e-05),(CCL4L2,-1.92231,0.0545662),(XCL1,-1.81829,0.0690203),(PTK2B,-1.32873,0.183936),(CCL3L1,-1.17694,0.23922),(CCL3,-1.11214,0.266077),(CCL4,-0.869555,0.384543),(CCL15,0.843927,0.39871),(CCL3L3,0.821552,0.411332),(CCL1,-0.813921,0.41569),(CCL17,0.754068,0.450808),(XCL2,0.674517,0.499983),(CCL26,0.386806,0.6989),(CCL24,-0.304522,0.76073),(CXCL12,…
Path_c	Esoph_Mucosa	LIAN_LIPA_TARGETS_3M	14	78.7863	4.74846e-11	3.95757e-05	1.76724e-07	60.6189	(CCR1,7.90948,2.58472e-15),(CXCR2,-2.71761,0.00657555),(DNMT3A,1.76098,0.0782425),(CD68,1.17726,0.239093),(CTSB,0.980868,0.326658),(MARCO,-0.954493,0.339834),(CAMP,0.84411,0.398608),(GPNMB,0.751902,0.45211),(MYO5A,0.707447,0.479289),(HMOX1,-0.635312,0.525225),(STEAP4,-0.455358,0.648852),(C3AR1,-0.451404,0.651698),(MS4A7,-0.389058,0.697233),(MAFB,0.30695,0.758881)
Path_c	Esoph_Gastr_Junct	WEIGEL_OXIDATIVE_STRESS_BY_HNE_AND_H2O2	10	69.792	4.86322e-11	4.05321e-05	1.80191e-07	53.8975	(CCR1,7.52626,5.22135e-14),(GNB2,-2.04621,0.0407361),(HINT1,1.65465,0.0979955),(CDC25A,-1.40598,0.159729),(FECH,-1.39333,0.16352),(CSNK1G2,1.32637,0.184718),(F2R,0.859264,0.390195),(TANK,0.535111,0.592573),(NFRKB,-0.34294,0.731643),(ITGA7,-0.214918,0.829831)
Path_c	Esoph_Mucosa	KUROZUMI_RESPONSE_TO_ONCOCYTIC_VIRUS	10	69.7495	4.95592e-11	4.13047e-05	1.82813e-07	54.5949	(CCR1,7.90948,2.58472e-15),(CXCR2,-2.71761,0.00657555),(CCL22,2.12449,0.0336288),(XCR1,-2.10829,0.0350059),(IL6R,1.6015,0.109267),(IL18,-1.36623,0.171867),(C3,-1.22266,0.221457),(CCR5,-0.809019,0.418504),(IL15,0.794254,0.427047),(SPP1,0.410325,0.681568),(IL36RN,0.355383,0.722302),(IL1A,-0.349931,0.72639)
Path_c	Esoph_Gastr_Junct	GO_PHOSPHOLIPASE_C_ACTIVITY	7	62.3985	5.00232e-11	4.16913e-05	1.82977e-07	54.0189	(CCR1,7.52626,5.22135e-14),(PLCB2,-1.92318,0.0544571),(PLCD3,1.15535,0.247947),(F2RL2,-0.700833,0.483407),(PLCH1,0.420463,0.674148),(C3AR1,0.228966,0.818895),(PLCE1,0.00386367,0.996917)
Path_c	Adip_Visc_Om	GSE20366_CD103_POS_VS_CD103_KLRG1_DP_TREG_DN	58	156.772	5.00424e-11	4.17073e-05	1.82977e-07	-105.311	(CXCR6,-7.67343,1.67462e-14),(CCR5,-7.08334,1.40723e-12),(MOCOS,2.87368,0.00405715),(SDCCAG8,1.98551,0.0470883),(ERN1,-1.84492,0.0650489),(ZSWIM5,1.62828,0.103465),(HIP1,-1.46717,0.142329),(CBFB,-1.45539,0.145561),(GPD1L,-1.43353,0.151707),(ADAM15,1.41253,0.157795),(GM2A,-1.40505,0.160005),(RBL2,1.34407,0.178925),(ANKRD29,-1.32534,0.185059),(RNASE4,-1.30504,0.191881),(SYTL2,1.22286,0.221382),(DCT…
Path_c	Lung	GSE5589_LPS_VS_LPS_AND_IL10_STIM_MACROPHAGE_180MIN_UP	67	170.802	5.11493e-11	4.26298e-05	1.85972e-07	-72.9951	(CCR5,-9.27563,1.76575e-20),(EDEM2,3.16145,0.00156984),(C10orf32,-2.46762,0.0136014),(DEF6,2.23857,0.0251837),(MAMDC2,2.19606,0.0280878),(LETMD1,-1.98439,0.0472126),(TTLL5,-1.86524,0.0621477),(ZNF318,1.84791,0.0646149),(CHCHD10,-1.802,0.0715462),(HACL1,1.76291,0.0779161),(SAP30L,1.70568,0.0880668),(WDR19,-1.60378,0.108762),(SIGIRR,-1.42156,0.155155),(PRKG1,1.40872,0.158918),(PRR5L,-1.36689,0.1716…
Path_c	Uterus	MODULE_375	4	54.0526	5.13077e-11	4.27617e-05	1.85972e-07	-52.8095	(CXCR6,-7.32056,2.46946e-13),(TSHB,0.907513,0.364136),(GRM2,-0.147582,0.882673),(NPY,-0.144168,0.885368)
Path_c	Lung	GSE21670_TGFB_VS_TGFB_AND_IL6_TREATED_STAT3_KO_CD4_TCELL_DN	62	162.956	5.21105e-11	4.34307e-05	1.88064e-07	-104.54	(CCR5,-9.27563,1.76575e-20),(CAPG,-2.98279,0.00285633),(DEPTOR,-2.7782,0.00546614),(DDX11,2.51352,0.0119532),(TTC9C,-2.50772,0.0121513),(GATAD1,-2.45762,0.0139861),(CYP4X1,2.35262,0.0186416),(GCAT,-2.10987,0.0348693),(PRIM1,-1.723,0.0848878),(VCP,1.57167,0.116027),(GOT2,1.53762,0.124141),(C11orf87,-1.53741,0.124193),(RAP1A,-1.45792,0.144862),(RCHY1,-1.42537,0.154052),(ALS2,-1.39729,0.162328),(AK2…
Path_c	Cells_Transf_fibr	GO_POSITIVE_REGULATION_OF_OSTEOCLAST_DIFFERENTIATION	3	50.8392	5.29368e-11	4.41194e-05	1.90222e-07	50.6365	(CCR1,7.10653,1.18993e-12),(PPARGC1B,0.484757,0.627849),(IL23A,-0.318343,0.750225)
Path_c	Adip_Visc_Om	GO_CYTOKINE_MEDIATED_SIGNALING_PATHWAY	82	193.296	5.61464e-11	4.67943e-05	2.00654e-07	-109.803	(CXCR6,-7.67343,1.67462e-14),(CCR5,-7.08334,1.40723e-12),(IL10RB,3.35732,0.000787024),(PSMD2,2.98746,0.00281302),(TNFRSF10A,-2.94999,0.00317783),(PSMD5,-2.35698,0.0184243),(CCL3L1,-2.32501,0.0200713),(DCN,-2.03011,0.042345),(IFITM1,1.91821,0.0550847),(HLA-DQA2,-1.91195,0.0558831),(IFNAR1,-1.89586,0.0579782),(AIM2,1.88776,0.0590588),(HLA-DQB1,1.86941,0.0615659),(MX1,-1.76289,0.0779192),(HLA-DQA1,1…
Path_c	Esoph_Mucosa	WILENSKY_RESPONSE_TO_DARAPLADIB	16	82.6024	5.63213e-11	4.694e-05	2.00654e-07	76.9698	(CCR1,7.90948,2.58472e-15),(SLC27A4,1.86274,0.0624985),(ARRB2,1.80887,0.0704708),(DENND2D,1.75928,0.07853),(LTBR,1.50294,0.132855),(PTAFR,1.22201,0.221705),(CD68,1.17726,0.239093),(CD4,1.0356,0.300389),(CTSS,-0.937885,0.348303),(NCF1,0.913802,0.360821),(HLA-DMA,-0.810589,0.417602),(UCP2,-0.679476,0.496836),(EVI2A,0.641548,0.521167),(HMOX1,-0.635312,0.525225),(GM2A,-0.599657,0.548735),(IL1A,-0.349…
Path_c	Nerve_Tibial	GSE3203_WT_VS_IFNAR1_KO_INFLUENZA_INFECTED_LN_BCELL_UP	64	165.789	5.71894e-11	4.76635e-05	2.02577e-07	-95.959	(CXCR6,-8.70146,3.27646e-18),(XCL1,-2.66258,0.0077545),(C9orf64,2.45892,0.0139357),(ZNF414,-2.15155,0.0314331),(RAD51C,-2.15117,0.0314631),(LPIN3,-2.14549,0.0319137),(PM20D1,2.13991,0.0323619),(RNASE2,-1.93524,0.0529607),(TSSK4,-1.71192,0.0869122),(EHD3,-1.68052,0.0928563),(ASB6,-1.64029,0.100945),(EPHX2,1.60298,0.10894),(RASA2,-1.60135,0.109299),(C6orf132,1.58984,0.111871),(XKR8,1.56449,0.117702…
Path_c	Lung	GSE411_UNSTIM_VS_100MIN_IL6_STIM_MACROPHAGE_UP	56	153.161	5.75417e-11	4.79571e-05	2.02577e-07	-88.8886	(CCR5,-9.27563,1.76575e-20),(GLIPR1,-2.99575,0.00273769),(SYNGR2,2.61065,0.009037),(FOXN2,2.23148,0.0256496),(GNG12,-2.12992,0.0331779),(S1PR3,-2.09842,0.035868),(ICA1,2.09322,0.0363298),(ADAP1,-2.02527,0.04284),(COQ10B,1.88683,0.0591837),(RPS10,1.82039,0.0686993),(PSRC1,1.76699,0.0772291),(TEN1,-1.66486,0.0959403),(ATP6V1E1,-1.48495,0.137558),(PITPNA,-1.40902,0.158831),(SLC35F5,-1.18042,0.237834…
Path_c	Adip_Visc_Om	ONO_AML1_TARGETS_UP	7	62.093	5.75899e-11	4.79971e-05	2.02577e-07	-57.1833	(CXCR6,-7.67343,1.67462e-14),(PDCD1LG2,1.38509,0.166024),(CD244,-0.768261,0.442332),(DDX5,0.714786,0.474742),(CD38,-0.296934,0.766517),(PDCD1,-0.283453,0.77683),(SEMA4A,0.165964,0.868185)
Path_c	Uterus	GSE7219_UNSTIM_VS_LPS_AND_ANTI_CD40_STIM_NIK_NFKB2_KO_DC_DN	11	71.6624	5.89451e-11	4.91266e-05	2.06473e-07	-66.198	(CXCR6,-7.32056,2.46946e-13),(CCL4,-2.92529,0.00344134),(GSG2,-2.19457,0.0281942),(LY6G5B,-1.15561,0.247841),(SPTY2D1,1.1482,0.250887),(AHI1,0.847499,0.396717),(LGALS3BP,-0.68706,0.492045),(SMOX,0.65037,0.515453),(ATP2B4,0.561107,0.574725),(RGS2,-0.448219,0.653995),(CD101,-0.00865867,0.993091)
Path_c	Lung	MODULE_79	27	103.784	6.10434e-11	5.08753e-05	2.12928e-07	-99.5132	(CCR5,-9.27563,1.76575e-20),(CXCR6,-3.93501,8.3193e-05),(GNLY,-2.23952,0.0251224),(FPR1,2.19741,0.0279915),(MGLL,-1.7503,0.0800667),(MMP1,1.74264,0.0813964),(MAPK12,1.47699,0.139678),(ITGB2,-1.31226,0.189432),(IL32,1.25711,0.208712),(BBS2,1.24405,0.213479),(CTSB,1.23795,0.215735),(CPM,1.1957,0.231812),(S100A4,-1.19395,0.232496),(ZNF347,-1.16801,0.242803),(FCER1G,-1.12294,0.261464),(EARS2,1.08303,…
Path_c	Adip_Visc_Om	PLASARI_TGFB1_SIGNALING_VIA_NFIC_1HR_UP	6	59.138	6.73514e-11	5.61324e-05	2.33952e-07	-46.2494	(CCR5,-7.08334,1.40723e-12),(OXCT1,1.95555,0.0505188),(ATF4,-1.57709,0.114775),(NOV,1.5717,0.116019),(ENPEP,0.387147,0.698648),(MEOX1,-0.181123,0.856271)
Path_c	Adip_Visc_Om	YE_METASTATIC_LIVER_CANCER	9	66.6527	6.87479e-11	5.72963e-05	2.37813e-07	-65.0911	(CXCR6,-7.67343,1.67462e-14),(INPP5B,-2.37574,0.0175139),(ENO3,-1.06085,0.288758),(SPP1,0.654653,0.512691),(KHK,-0.470086,0.638293),(CD37,0.447807,0.654292),(CYP4F12,0.38343,0.701401),(LRP6,0.0739568,0.941045),(LILRA2,-0.0259868,0.979268)
Path_c	Lung	GSE22601_IMMATURE_CD4_SINGLE_POSITIVE_VS_CD4_SINGLE_POSITIVE_THYMOCYTE_UP	57	154.159	6.98299e-11	5.8198e-05	2.40557e-07	-79.1521	(CCR5,-9.27563,1.76575e-20),(INPP5B,-3.31467,0.000917497),(NARF,2.51785,0.0118072),(RPS6KA1,2.05933,0.0394628),(SLA,1.96152,0.0498185),(SENP7,1.92678,0.0540073),(KCNN4,-1.74115,0.0816581),(ESYT1,1.73484,0.082769),(PPP2R5A,-1.60064,0.109457),(ITGB1BP1,-1.59607,0.110472),(CTSW,-1.57508,0.115238),(RRAS2,1.51202,0.130529),(GTF3C6,1.47577,0.140007),(ARPC5L,1.40597,0.159733),(RAB4B,-1.29283,0.196069),(…
Path_c	Adip_Visc_Om	KUROZUMI_RESPONSE_TO_ONCOCYTIC_VIRUS	4	53.2817	7.44013e-11	6.20078e-05	2.5525e-07	-47.0602	(CCR5,-7.08334,1.40723e-12),(IL1B,1.62126,0.104962),(SPP1,0.654653,0.512691),(IL15,0.237489,0.812277)
Path_c	Cells_Transf_fibr	MODULE_134	5	55.9356	8.37868e-11	6.98298e-05	2.86271e-07	57.537	(CCR1,7.10653,1.18993e-12),(FPR1,1.57816,0.114529),(FPR2,1.52857,0.12637),(OXTR,1.25988,0.207711),(HTR7,0.680418,0.49624),(GPR17,0.395897,0.692181)
Path_c	Uterus	GSE4748_LPS_VS_LPS_AND_CYANOBACTERIUM_LPSLIKE_STIM_DC_3H_DN	9	66.1593	8.57931e-11	7.15018e-05	2.9193e-07	-64.7091	(CXCR6,-7.32056,2.46946e-13),(UEVLD,-2.31665,0.0205228),(ZNF862,-1.97729,0.0480091),(FIBIN,-1.56452,0.117695),(HMGB3P22,0.715058,0.474573),(C1orf204,0.620924,0.534649),(AP3B2,-0.488246,0.625375),(KLHDC8B,-0.320052,0.748929),(ACSM1,0.222782,0.823706)
Path_c	Esoph_Gastr_Junct	TAKEDA_TARGETS_OF_NUP98_HOXA9_FUSION_6HR_DN	9	66.0757	8.90756e-11	7.42375e-05	3.01867e-07	57.0715	(CCR1,7.52626,5.22135e-14),(NINJ1,-1.79607,0.0724838),(TRAF1,1.66836,0.0952445),(CD80,-1.13779,0.25521),(HTRA3,1.02044,0.307517),(VASH1,0.910487,0.362566),(DYRK1A,0.443605,0.657329),(CLMN,0.31555,0.752344),(NEAT1,-0.0526571,0.958005)
Path_c	Muscle_Skeletal	GO_L_AMINO_ACID_TRANSMEMBRANE_TRANSPORTER_ACTIVITY	18	85.5447	9.02051e-11	7.51788e-05	3.04457e-07	67.3308	(SLC6A20,7.60827,2.77793e-14),(SLC7A8,2.61887,0.00882209),(SLC7A6,2.59543,0.00944719),(SLC1A1,-2.0616,0.039246),(SLC43A2,-1.7916,0.0731976),(SLC7A9,1.38746,0.165302),(SLC7A4,0.888869,0.374074),(SLC36A2,-0.858212,0.390775),(SLC7A2,0.809776,0.418069),(SERINC3,0.791209,0.428822),(SERINC2,-0.75249,0.451757),(CTNS,0.66948,0.503189),(SLC25A12,0.58915,0.555761),(SERINC1,0.54343,0.586834),(SLC1A4,-0.5423…
Path_c	Cells_Transf_fibr	MODULE_263	6	58.4834	9.14407e-11	7.62084e-05	3.07383e-07	50.2329	(CCR1,7.10653,1.18993e-12),(FPR1,1.57816,0.114529),(FPR2,1.52857,0.12637),(C5,-1.32552,0.184998),(CCL19,-1.23247,0.217772),(PF4,-1.01455,0.310322),(CCL2,-0.888595,0.374221),(CXCL6,-0.0463368,0.963042)
Path_c	Esoph_Mucosa	MODULE_263	12	72.8913	9.18191e-11	7.65237e-05	3.07416e-07	55.1952	(CCR1,7.90948,2.58472e-15),(CXCR2,-2.71761,0.00657555),(FPR2,1.19667,0.231434),(CCR5,-0.809019,0.418504),(DEFB1,-0.760195,0.447138),(CXCL13,-0.502157,0.615557),(C3AR1,-0.451404,0.651698),(PLAU,0.433883,0.664373),(IL1A,-0.349931,0.72639),(CCL15,0.334951,0.737662),(C5,0.332,0.739889),(C5AR1,-0.0959318,0.923575),(CCL23,-0.0418657,0.966606),(CCL14,-0.0124036,0.990104)
Path_c	Uterus	GSE7219_WT_VS_NIK_NFKB2_KO_DC_UP	9	65.9339	9.49271e-11	7.91139e-05	3.1655e-07	-64.8646	(CXCR6,-7.32056,2.46946e-13),(CCL4,-2.92529,0.00344134),(TOX,-1.12832,0.259183),(IRF7,-0.834699,0.403887),(NAAA,-0.825256,0.409226),(DHX58,-0.661494,0.508295),(SMOX,0.65037,0.515453),(SOCS3,-0.444663,0.656564),(HSPD1,0.382658,0.701974)
Path_c	Esoph_Mucosa	GNF2_S100A4	13	74.7205	1.07314e-10	8.94371e-05	3.5643e-07	62.5266	(CCR1,7.90948,2.58472e-15),(SH3BGRL3,-2.11616,0.034331),(ARRB2,1.80887,0.0704708),(STXBP2,0.974868,0.329626),(TNFSF10,-0.965254,0.334418),(TCIRG1,0.833016,0.404836),(HSD17B11,0.782131,0.434137),(NCF2,-0.631478,0.527728),(LILRA2,0.591748,0.554019),(PILRA,-0.53685,0.591372),(RIN3,0.429038,0.667895),(NOD2,0.0379161,0.969755),(TYMP,-0.0106453,0.991506)
Path_c	Nerve_Tibial	BROWNE_HCMV_INFECTION_4HR_DN	99	215.871	1.11757e-10	9.314e-05	3.69714e-07	-95.6158	(CXCR6,-8.70146,3.27646e-18),(INPP5B,-3.29597,0.000980817),(AP3M2,2.51863,0.0117814),(POLB,2.37372,0.0176101),(DDX17,-2.28961,0.0220439),(ZNF3,-2.18524,0.0288713),(FZR1,-2.07499,0.0379877),(CXCL6,-2.07257,0.0382123),(NCLN,2.06333,0.039081),(CSTF1,-1.966,0.0492988),(PCSK7,-1.93464,0.053035),(CSF1R,-1.86847,0.0616967),(ATG5,1.83982,0.0657948),(BTN3A2,-1.80496,0.0710811),(NLRP1,-1.7432,0.0812985),(P…
Path_c	Cells_Transf_fibr	GO_NEGATIVE_REGULATION_OF_BIOMINERAL_TISSUE_DEVELOPMENT	6	57.9567	1.16931e-10	9.74516e-05	3.85301e-07	45.4952	(CCR1,7.10653,1.18993e-12),(ECM1,-1.93249,0.0532986),(FAM101A,-1.24079,0.214682),(TRPM4,-0.978077,0.328036),(GAS6,0.824476,0.409669),(FAM101B,0.737141,0.461036)
Path_c	Lung	BOSCO_TH1_CYTOTOXIC_MODULE	35	116.121	1.25146e-10	0.000104298	4.10747e-07	-90.3543	(CCR5,-9.27563,1.76575e-20),(GNLY,-2.23952,0.0251224),(ADAM19,-2.05671,0.0397142),(CTLA4,-1.88067,0.060017),(STAB1,1.87841,0.0603244),(DNA2,1.3042,0.192166),(SMOX,1.22225,0.221613),(FAM20A,1.18564,0.235765),(ANKRD22,1.14559,0.251967),(MERTK,-1.13158,0.257811),(IDO1,-1.06853,0.285281),(FUT2,0.836147,0.403072),(PTGER2,0.78935,0.429908),(RHBDF2,0.754279,0.450682),(TMEM229B,-0.735427,0.462079),(RRM2,…
Path_c	Esoph_Mucosa	GO_POSITIVE_REGULATION_OF_MYELOID_LEUKOCYTE_DIFFERENTIATION	14	76.4194	1.29804e-10	0.00010818	4.24365e-07	66.7062	(CCR1,7.90948,2.58472e-15),(TRAF6,2.31644,0.0205341),(TNFSF11,-1.98665,0.0469609),(GNAS,0.966641,0.333723),(CTNNBIP1,0.912757,0.36137),(CD101,0.902807,0.366628),(HCLS1,0.864106,0.38753),(PPARGC1B,-0.682729,0.494778),(CASP8,-0.547997,0.583694),(CA2,0.460431,0.645207),(RIPK1,0.304825,0.7605),(PRKCA,-0.279047,0.780209),(IL34,-0.254459,0.799141),(LEF1,0.0460601,0.963262)
Path_c	Uterus	ONO_AML1_TARGETS_UP	5	54.9138	1.35976e-10	0.000113324	4.42806e-07	-52.6764	(CXCR6,-7.32056,2.46946e-13),(SEMA4A,1.05071,0.293394),(RGS2,-0.448219,0.653995),(PAK1,0.146541,0.883494),(PDCD1LG2,-0.10186,0.918868)
Path_c	Adip_Visc_Om	REACTOME_EARLY_PHASE_OF_HIV_LIFE_CYCLE	5	54.6864	1.51439e-10	0.000126211	4.90052e-07	-47.5147	(CCR5,-7.08334,1.40723e-12),(PPIA,1.87409,0.0609185),(LIG1,-0.721644,0.470513),(XRCC5,-0.637257,0.523958),(BANF1,0.271383,0.786097)
Path_c	Adip_Visc_Om	FARMER_BREAST_CANCER_CLUSTER_1	6	57.3993	1.5166e-10	0.000126394	4.90052e-07	-50.2044	(CCR5,-7.08334,1.40723e-12),(FKBP11,1.85294,0.0638914),(MX1,-1.76289,0.0779192),(GIMAP4,-0.657425,0.510907),(CKAP2,0.405051,0.68544),(CD38,-0.296934,0.766517)
Path_c	Adip_Visc_Om	GSE36078_WT_VS_IL1R_KO_LUNG_DC_AFTER_AD5_INF_UP	54	146.89	1.57659e-10	0.000131395	5.07472e-07	-107.625	(CXCR6,-7.67343,1.67462e-14),(CCR5,-7.08334,1.40723e-12),(CAPG,-2.56208,0.0104047),(GRAMD3,2.17831,0.0293832),(PYGL,1.76742,0.0771584),(MYLK2,1.64756,0.0994427),(CTSW,-1.47787,0.139442),(ITGB3,-1.45166,0.146596),(LTK,1.42226,0.15495),(DGKH,-1.39064,0.164335),(RBL2,1.34407,0.178925),(F2R,1.31085,0.189908),(RNASE4,-1.30504,0.191881),(CHAF1B,1.20396,0.228606),(TENC1,-1.12205,0.26184),(GALNT3,1.07508…
Path_c	Lung	GO_REGULATION_OF_SEQUESTERING_OF_CALCIUM_ION	32	110.078	1.67786e-10	0.000139834	5.37991e-07	-94.7241	(CCR5,-9.27563,1.76575e-20),(HAP1,-2.0078,0.0446648),(XCL1,-1.81829,0.0690203),(UBASH3B,1.49506,0.134899),(SRI,-1.44017,0.149819),(PTK2B,-1.32873,0.183936),(BDKRB1,1.30075,0.193344),(CCL3,-1.11214,0.266077),(RASA3,1.05281,0.292428),(HTR2A,1.04284,0.297022),(IBTK,-0.988934,0.322696),(RYR3,0.93442,0.350087),(TGFB1,-0.865284,0.386883),(SLC25A23,-0.75103,0.452635),(AKAP6,-0.74964,0.453471),(F2R,0.671…
Path_c	Esoph_Gastr_Junct	HALLMARK_IL6_JAK_STAT3_SIGNALING	15	77.8323	1.73585e-10	0.000144667	5.54453e-07	69.5224	(CCR1,7.52626,5.22135e-14),(IL10RB,3.39867,0.000677133),(LTBR,1.6429,0.100403),(HAX1,-1.52587,0.127042),(CBL,1.28769,0.197854),(IFNAR1,-1.20878,0.226747),(IL17RB,0.948239,0.343008),(IL17RA,-0.761503,0.446356),(ITGB3,0.571045,0.567969),(IL1R1,0.469309,0.638849),(FAS,-0.287657,0.773609),(A2M,-0.255332,0.798467),(CD38,0.217355,0.827932),(BAK1,-0.0643803,0.948667),(IL2RA,-0.0426667,0.965967)
Path_c	Lung	GSE360_CTRL_VS_T_GONDII_MAC_DN	48	136.94	1.74252e-10	0.000145223	5.54459e-07	-99.8316	(CCR5,-9.27563,1.76575e-20),(INPP5B,-3.31467,0.000917497),(COG5,-2.30802,0.020998),(CRLF3,1.98668,0.0469578),(LETMD1,-1.98439,0.0472126),(SLC5A6,1.62915,0.103281),(SLC2A1,1.43207,0.152125),(PNO1,-1.41283,0.157705),(AK2,1.34168,0.179698),(RCC1,-1.32237,0.186045),(ATP5G3,1.26213,0.2069),(ME3,-1.20034,0.230008),(MCF2L,-1.07448,0.282607),(RAD9A,-1.04644,0.295356),(NPC1,-1.04553,0.295778),(WEE1,-0.982…
Path_c	Esoph_Gastr_Junct	GSE35685_CD34POS_CD38NEG_VS_CD34POS_CD10POS_BONE_MARROW_DN	27	100.994	1.76683e-10	0.000147248	5.60055e-07	60.1987	(CCR1,7.52626,5.22135e-14),(SLC2A1,3.3587,0.000783103),(CD83,-2.6003,0.00931432),(INPP5B,-2.13433,0.0328161),(TBC1D14,1.65409,0.0981099),(CHD7,1.64631,0.0996998),(RAB5C,1.56155,0.118394),(NUP54,1.43648,0.150867),(TAP1,-1.36575,0.172018),(ZFAND5,-1.31832,0.187397),(KCNK1,-1.27558,0.202105),(PMS2,1.11142,0.266389),(LSMD1,-1.07482,0.282455),(LITAF,-1.00029,0.317169),(ATF6,0.887093,0.375029),(BID,-0.…
Path_c	Uterus	GO_CYTOKINE_BINDING	7	59.6444	1.77762e-10	0.000148147	5.61341e-07	-48.9474	(CXCR6,-7.32056,2.46946e-13),(FZD4,1.76548,0.077483),(AGER,1.45472,0.145746),(IL10RA,-0.786333,0.431673),(CER1,0.366197,0.714218),(BMPR2,-0.329981,0.741415),(ENG,0.0555234,0.955721)
Path_c	Adip_Visc_Om	BIOCARTA_IL12_PATHWAY	4	51.4477	1.79962e-10	0.00014998	5.64264e-07	-50.8662	(CCR5,-7.08334,1.40723e-12),(STAT4,-0.972924,0.330591),(IL12RB1,0.543478,0.586801),(IL18R1,-0.203209,0.838971)
Path_c	Uterus	GSE14415_INDUCED_TREG_VS_TCONV_DN	15	77.7451	1.80041e-10	0.000150046	5.64264e-07	-59.0397	(CXCR6,-7.32056,2.46946e-13),(PEX6,-2.08077,0.0374545),(AS3MT,-1.9699,0.0488502),(KLRC1,-1.858,0.0631684),(HLA-G,-1.69374,0.0903148),(BBS2,1.65695,0.0975304),(CRTAM,1.6432,0.100343),(NFE2L1,1.35533,0.175314),(CCDC125,1.31204,0.189507),(ITPR2,-0.715261,0.474448),(FOXP1,0.589965,0.555214),(HS3ST3B1,0.458789,0.646386),(LRRC61,0.212525,0.831697),(ZNHIT6,-0.193932,0.846229),(PHF21A,0.153233,0.878214)
Path_c	Adip_Visc_Om	BIOCARTA_NO2IL12_PATHWAY	4	51.4166	1.82676e-10	0.000152242	5.70376e-07	-50.824	(CCR5,-7.08334,1.40723e-12),(STAT4,-0.972924,0.330591),(IL12RB1,0.543478,0.586801),(NOS2,0.0306082,0.975582)
Path_c	Cells_Transf_fibr	LIAN_LIPA_TARGETS_3M	6	56.9509	1.86922e-10	0.000155781	5.81032e-07	56.0984	(CCR1,7.10653,1.18993e-12),(MSR1,1.73697,0.0823919),(MMP19,1.49759,0.13424),(CTSB,0.873049,0.382636),(FCER1G,-0.667139,0.504683),(ACP5,0.136238,0.891633)
Path_c	Cells_Transf_fibr	MODULE_367	7	59.5285	1.87482e-10	0.000156247	5.81032e-07	47.6875	(CCR1,7.10653,1.18993e-12),(LPAR1,-2.27741,0.0227618),(P2RY6,1.2788,0.200968),(OXTR,1.25988,0.207711),(LTB4R,-0.666007,0.505406),(PRKD3,-0.48566,0.627209),(AGTR1,-0.414622,0.678419)
Path_c	Esoph_Mucosa	WEIGEL_OXIDATIVE_STRESS_BY_HNE_AND_H2O2	13	73.3637	1.9178e-10	0.000159829	5.92149e-07	54.1431	(CCR1,7.90948,2.58472e-15),(CDC25A,-2.01993,0.0433908),(FECH,-1.60762,0.107918),(IL18,-1.36623,0.171867),(CDC20,0.981928,0.326135),(NFE2L1,-0.822881,0.410575),(GNB2,-0.799141,0.424209),(F2R,0.63668,0.524333),(TJP1,0.36411,0.715776),(HINT1,-0.252814,0.800412),(CSNK1G2,-0.0841767,0.932916),(ITGA7,-0.0811619,0.935313),(NFRKB,0.0752196,0.94004)
Path_c	Cells_Transf_fibr	KUROZUMI_RESPONSE_TO_ONCOCYTIC_VIRUS	6	56.8533	1.95619e-10	0.000163028	6.01775e-07	50.5875	(CCR1,7.10653,1.18993e-12),(IL1B,1.5648,0.117631),(IL15,-1.53139,0.125672),(CCL2,-0.888595,0.374221),(CCR7,0.878429,0.379711),(C3,-0.027746,0.977865)
Path_c	Lung	GO_INTERACTION_WITH_HOST	42	126.635	2.02476e-10	0.000168742	6.19558e-07	-71.6074	(CCR5,-9.27563,1.76575e-20),(NCAM1,3.3716,0.000747332),(HAVCR1,-1.79936,0.0719611),(INSR,1.68807,0.0913984),(DPP4,-1.67485,0.0939629),(SLC20A2,-1.48016,0.138832),(SCARB2,1.44968,0.147149),(CTSB,1.23795,0.215735),(TFRC,1.20982,0.226346),(PVRL2,-1.13485,0.256437),(NPC1,-1.04553,0.295778),(HTR2A,1.04284,0.297022),(TYRO3,0.969457,0.332317),(PPIA,0.958387,0.337868),(CD80,0.906665,0.364584),(TNIP1,0.89…
Path_c	Muscle_Skeletal	REACTOME_TRANSPORT_OF_INORGANIC_CATIONS_ANIONS_AND_AMINO_ACIDS_OLIGOPEPTIDES	27	100.629	2.02886e-10	0.000169084	6.19558e-07	60.9836	(SLC6A20,7.60827,2.77793e-14),(SLC7A8,2.61887,0.00882209),(SLC9A3,-2.61616,0.00889243),(SLC7A6,2.59543,0.00944719),(SLC1A1,-2.0616,0.039246),(SLC15A2,1.92676,0.05401),(SLC43A2,-1.7916,0.0731976),(SLC26A6,1.51318,0.130234),(SLC7A9,1.38746,0.165302),(SLC25A10,-1.19359,0.232637),(SLC17A5,-0.989851,0.322247),(SLC26A1,-0.943279,0.345538),(SLC9A8,-0.863823,0.387685),(SLC36A2,-0.858212,0.390775),(SLC24A…
Path_c	Lung	GSE24142_EARLY_THYMIC_PROGENITOR_VS_DN2_THYMOCYTE_UP	58	152.334	2.09178e-10	0.000174328	6.3644e-07	-93.3016	(CCR5,-9.27563,1.76575e-20),(GLIPR1,-2.99575,0.00273769),(IL10RB,2.87243,0.00407327),(CASD1,-2.54499,0.0109282),(TSC22D1,2.32771,0.0199276),(CD52,-2.17713,0.0294706),(ICA1,2.09322,0.0363298),(LDLRAP1,1.57856,0.114437),(ARL5A,1.43823,0.150369),(GKAP1,-1.40688,0.159464),(ATF6,1.3998,0.161573),(LY86,-1.39848,0.161969),(ENDOD1,-1.34455,0.178771),(FES,1.33693,0.181246),(ITGB2,-1.31226,0.189432),(LBP,-…
Path_c	Esoph_Mucosa	MODULE_375	20	87.3691	2.13005e-10	0.000177516	6.45726e-07	68.5021	(CCR1,7.90948,2.58472e-15),(EDNRA,3.1734,0.00150665),(PLCB2,-1.91817,0.0550895),(ADRA2A,-1.40174,0.160994),(EMR1,1.23436,0.21707),(PTAFR,1.22201,0.221705),(FPR2,1.19667,0.231434),(BDKRB2,-1.15158,0.249492),(RGS16,1.00491,0.31494),(EDNRB,-0.92009,0.357526),(CCR5,-0.809019,0.418504),(DEFB1,-0.760195,0.447138),(CXCL13,-0.502157,0.615557),(C3AR1,-0.451404,0.651698),(GNAL,-0.390718,0.696005),(HCAR3,0.…
Path_c	Cells_Transf_fibr	GO_DENDRITIC_CELL_CHEMOTAXIS	5	53.8441	2.25629e-10	0.000188038	6.8152e-07	48.7049	(CCR1,7.10653,1.18993e-12),(CCL19,-1.23247,0.217772),(TRPM4,-0.978077,0.328036),(CCR7,0.878429,0.379711),(ARHGEF5,-0.306574,0.759168)
Path_c	Lung	GSE3982_MAST_CELL_VS_BASOPHIL_DN	49	137.716	2.31015e-10	0.000192526	6.94876e-07	-83.9967	(CCR5,-9.27563,1.76575e-20),(EMR1,2.25469,0.0241525),(PCNX,2.22681,0.0259603),(NRD1,1.90266,0.0570844),(TTLL5,-1.86524,0.0621477),(CEP63,-1.82194,0.068464),(RAD51B,1.78667,0.0739911),(VAMP4,-1.7755,0.0758158),(SAP30L,1.70568,0.0880668),(PPP2R5A,-1.60064,0.109457),(ISG20,-1.51766,0.129101),(LILRB2,-1.45091,0.146806),(SKP2,1.42162,0.155135),(SATB1,1.37908,0.167871),(KBTBD2,-1.18224,0.237112),(TRIM3…
Path_c	Cells_Transf_fibr	BIOCARTA_NKT_PATHWAY	5	53.7878	2.31718e-10	0.000193111	6.94876e-07	51.108	(CCR1,7.10653,1.18993e-12),(IL12RB2,-1.15754,0.247051),(CCR7,0.878429,0.379711),(IL4R,0.860913,0.389286),(TGFB2,0.657466,0.510881)
Path_c	Nerve_Tibial	GO_CYTOKINE_BINDING	23	92.7701	2.42567e-10	0.000202153	7.24803e-07	-84.7685	(CXCR6,-8.70146,3.27646e-18),(CSF1R,-1.86847,0.0616967),(CD74,-1.57461,0.115346),(ACVRL1,-1.54714,0.12183),(NRP1,1.35193,0.176398),(IFNAR1,-1.25005,0.211281),(LTBP4,1.11153,0.266341),(IL12RB1,1.04669,0.295242),(HAX1,-0.970163,0.331965),(ITGA4,-0.936424,0.349055),(ITGAV,-0.909253,0.363216),(IL20RB,0.868924,0.384888),(TGFBR2,-0.777206,0.437037),(LIFR,0.751838,0.452149),(ITGB1,-0.639966,0.522195),(C…
Path_c	Uterus	GSE13946_CTRL_VS_DSS_COLITIS_GD_TCELL_FROM_COLON_UP	14	74.8848	2.48439e-10	0.000207046	7.39698e-07	-50.5048	(CXCR6,-7.32056,2.46946e-13),(CCL4,-2.92529,0.00344134),(GBP3,2.79872,0.00513049),(GALNT3,1.21946,0.22267),(SPTY2D1,1.1482,0.250887),(STARD10,1.01573,0.309757),(RORA,0.83008,0.406494),(LAIR1,-0.733867,0.46303),(ATP2B4,0.561107,0.574725),(CHCHD2,-0.478041,0.632621),(RGS2,-0.448219,0.653995),(GGH,-0.232307,0.816299),(HTATIP2,0.21017,0.833535),(COBLL1,-0.204357,0.838074),(RHEB,-0.106201,0.915423)
Path_c	Lung	GSE11864_CSF1_IFNG_VS_CSF1_IFNG_PAM3CYS_IN_MAC_DN	58	151.742	2.52731e-10	0.000210622	7.49797e-07	-79.3199	(CCR5,-9.27563,1.76575e-20),(NCAM1,3.3716,0.000747332),(TSC22D1,2.32771,0.0199276),(FPR1,2.19741,0.0279915),(UBAP1,-1.96704,0.0491788),(USP49,-1.96489,0.0494273),(MGLL,-1.7503,0.0800667),(SOX17,1.58007,0.114092),(SLC17A3,-1.5792,0.114291),(LYRM4,1.44358,0.148858),(ORAI1,-1.42113,0.15528),(STK10,-1.33475,0.181957),(IFNAR1,-1.30436,0.19211),(SENP5,1.27222,0.203295),(RAPSN,1.23426,0.217104),(PMPCA,1…
Path_c	Muscle_Skeletal	TORCHIA_TARGETS_OF_EWSR1_FLI1_FUSION_TOP20_UP	7	58.8031	2.61596e-10	0.00021801	7.73347e-07	58.269	(SLC6A20,7.60827,2.77793e-14),(GDA,0.728981,0.466013),(CDA,-0.440007,0.659932),(CA8,0.315776,0.752172),(FAM174B,-0.270945,0.786433),(NDRG2,0.137371,0.890737),(ALOX5,0.016968,0.986462)
Path_c	Esoph_Mucosa	SMIRNOV_RESPONSE_TO_IR_6HR_DN	28	101.7	2.68041e-10	0.000223381	7.896e-07	88.4778	(CCR1,7.90948,2.58472e-15),(OAS1,3.9853,6.73938e-05),(ZNF318,1.87329,0.0610277),(SUN2,1.79655,0.0724078),(LPCAT4,1.59352,0.111043),(UBE2S,1.423,0.154737),(ZBTB32,-1.39345,0.163484),(SIPA1,-1.18726,0.235124),(H1F0,-1.11222,0.266045),(SLC19A1,1.03796,0.299288),(PTPRCAP,0.999742,0.317435),(CDC20,0.981928,0.326135),(RNASET2,0.796008,0.426027),(CD55,-0.709391,0.478082),(PSRC1,0.664316,0.506488),(EVI2A…
Path_c	Esoph_Gastr_Junct	LIAN_LIPA_TARGETS_3M	9	63.5094	2.81023e-10	0.0002342	8.24927e-07	62.5468	(CCR1,7.52626,5.22135e-14),(CTSB,2.26501,0.0235123),(RGS1,0.794743,0.426763),(MARCO,-0.69251,0.488617),(GPNMB,0.620642,0.534835),(ACP5,0.414209,0.678721),(C3AR1,0.228966,0.818895),(MS4A7,0.111512,0.91121),(MYO5A,-0.0416019,0.966816)
Path_c	Esoph_Mucosa	MODULE_108	16	78.6918	2.86113e-10	0.000238441	8.3429e-07	49.6285	(CCR1,7.90948,2.58472e-15),(CXCR2,-2.71761,0.00657555),(NOVA1,-1.80328,0.071344),(PLD1,-1.54001,0.123557),(FPR2,1.19667,0.231434),(CCR5,-0.809019,0.418504),(DEFB1,-0.760195,0.447138),(CXCL13,-0.502157,0.615557),(C3AR1,-0.451404,0.651698),(PLAU,0.433883,0.664373),(IL1A,-0.349931,0.72639),(CCL15,0.334951,0.737662),(C5,0.332,0.739889),(HRAS,0.331877,0.739982),(SERPIND1,-0.231392,0.81701),(C5AR1,-0.0…
Path_c	Cells_Transf_fibr	HALLMARK_IL6_JAK_STAT3_SIGNALING	24	94.2132	2.86214e-10	0.000238525	8.3429e-07	28.7263	(CCR1,7.10653,1.18993e-12),(IL10RB,-4.93113,8.1754e-07),(STAM2,-1.97674,0.048071),(OSMR,1.85344,0.0638196),(IFNAR1,-1.78398,0.0744276),(IL1B,1.5648,0.117631),(IL17RB,1.45202,0.146495),(LTBR,1.40531,0.15993),(BAK1,-1.27215,0.203321),(IL15RA,1.11874,0.263249),(CBL,1.05706,0.290485),(PF4,-1.01455,0.310322),(PTPN1,-0.9738,0.330156),(IL4R,0.860913,0.389286),(STAT1,0.744494,0.456578),(PDGFC,-0.639159,0…
Path_c	Lung	GSE29618_BCELL_VS_MDC_DN	56	148.112	2.958e-10	0.000246514	8.59228e-07	-104.967	(CCR5,-9.27563,1.76575e-20),(GLIPR1,-2.99575,0.00273769),(CAPG,-2.98279,0.00285633),(SYNGR2,2.61065,0.009037),(RNF130,-2.45137,0.0142313),(CAT,2.09464,0.0362032),(CTSH,-1.63185,0.102712),(GSTP1,-1.57113,0.116153),(CPPED1,-1.43165,0.152243),(FLT3,1.32937,0.183724),(ITGB2,-1.31226,0.189432),(CTSB,1.23795,0.215735),(S100A4,-1.19395,0.232496),(GSN,-1.1524,0.249156),(MYOF,1.11626,0.264312),(SEPT2,1.10…
Path_c	Lung	GSE17721_LPS_VS_POLYIC_2H_BMDC_DN	62	157.418	3.00229e-10	0.000250205	8.69066e-07	-104.403	(CCR5,-9.27563,1.76575e-20),(OMA1,-3.19859,0.00138101),(PSMD2,2.70255,0.00688104),(USP20,-2.60796,0.00910823),(COMMD7,-1.86997,0.0614876),(ESYT1,1.73484,0.082769),(MICAL1,-1.6976,0.0895834),(FUBP1,-1.68317,0.0923424),(MTMR10,1.67059,0.0948036),(ZFYVE19,1.66232,0.0964479),(SPINT1,-1.63713,0.101603),(DHX57,-1.59752,0.110149),(GOT2,1.53762,0.124141),(TOR3A,-1.52401,0.127506),(NUDT2,-1.50382,0.132629…
Path_c	Esoph_Mucosa	LIAN_LIPA_TARGETS_6M	17	80.5643	3.04428e-10	0.000253704	8.77375e-07	59.4672	(CCR1,7.90948,2.58472e-15),(CXCR2,-2.71761,0.00657555),(DNMT3A,1.76098,0.0782425),(SLC37A2,-1.20524,0.22811),(CD68,1.17726,0.239093),(CTSB,0.980868,0.326658),(MARCO,-0.954493,0.339834),(CAMP,0.84411,0.398608),(GPNMB,0.751902,0.45211),(MYO5A,0.707447,0.479289),(HMOX1,-0.635312,0.525225),(GALC,0.565761,0.571556),(STEAP4,-0.455358,0.648852),(C3AR1,-0.451404,0.651698),(MS4A7,-0.389058,0.697233),(MAFB…
Path_c	Uterus	KEGG_CYTOKINE_CYTOKINE_RECEPTOR_INTERACTION	10	65.6437	3.05205e-10	0.00025435	8.77375e-07	-61.4084	(CXCR6,-7.32056,2.46946e-13),(CCL4,-2.92529,0.00344134),(CTF1,1.07527,0.282253),(IL10RA,-0.786333,0.431673),(XCL2,0.772949,0.439552),(ACVR1B,-0.765953,0.443704),(LTBR,0.603337,0.546284),(BMPR2,-0.329981,0.741415),(AMH,-0.253354,0.799995),(PLEKHO2,-0.00966083,0.992292)
Path_c	Adip_Visc_Om	GO_ENDOPLASMIC_RETICULUM_TO_CYTOSOL_TRANSPORT	5	53.1896	3.07501e-10	0.000256264	8.8094e-07	-47.6338	(CCR5,-7.08334,1.40723e-12),(NPLOC4,1.46072,0.144093),(VCP,0.771532,0.440391),(DERL1,-0.487883,0.625633),(TMEM129,0.221153,0.824973)
Path_c	Adip_Visc_Om	MORF_IL9	23	92.0858	3.16636e-10	0.000263876	9.04002e-07	-59.3947	(CXCR6,-7.67343,1.67462e-14),(FOXN2,2.30787,0.0210062),(CYP1A2,-2.17848,0.0293701),(HAVCR1,-2.06087,0.0393159),(SERPINC1,1.94568,0.0516937),(LCAT,1.77895,0.0752487),(KIAA0391,-1.56971,0.116483),(ART3,-1.48229,0.138263),(WIPF1,-1.32243,0.186026),(UGT2B4,1.08705,0.277015),(SCN2A,1.0168,0.309247),(RASGRF1,0.967121,0.333484),(VPS41,-0.934612,0.349988),(MPHOSPH8,0.84996,0.395347),(FRK,-0.529975,0.5961…
Path_c	Lung	GSE21063_CTRL_VS_ANTI_IGM_STIM_BCELL_3H_UP	47	133.518	3.18388e-10	0.000265336	9.05902e-07	-111.283	(CCR5,-9.27563,1.76575e-20),(CXCR6,-3.93501,8.3193e-05),(CAPG,-2.98279,0.00285633),(MBOAT1,2.58193,0.00982483),(CLIC5,-2.29671,0.0216354),(EMR1,2.25469,0.0241525),(SHISA3,-2.20522,0.0274384),(LSR,-2.01092,0.0443335),(NCLN,1.7804,0.0750106),(A1BG,1.74515,0.0809584),(IL12A,-1.65052,0.0988374),(PLEKHA5,1.62922,0.103267),(C11orf87,-1.53741,0.124193),(STK33,-1.4604,0.144181),(CEP68,-1.2288,0.219148),(…
Path_c	Esoph_Gastr_Junct	GO_POSITIVE_REGULATION_OF_MYELOID_CELL_DIFFERENTIATION	8	60.7296	3.3516e-10	0.000279313	9.50379e-07	55.9809	(CCR1,7.52626,5.22135e-14),(HAX1,-1.52587,0.127042),(ARNT,0.840036,0.400888),(CD101,0.722228,0.470154),(RIPK1,0.614347,0.538986),(PPARGC1B,0.290668,0.771306),(SCIN,-0.272987,0.784863),(THPO,0.223277,0.82332)
Path_c	Esoph_Gastr_Junct	GO_REGULATION_OF_OSTEOCLAST_DIFFERENTIATION	8	60.6467	3.47965e-10	0.000289985	9.82341e-07	56.8151	(CCR1,7.52626,5.22135e-14),(TOB2,-1.38412,0.16632),(CLDN18,1.30041,0.193459),(TJP2,0.376489,0.706553),(PPARGC1B,0.290668,0.771306),(UBASH3B,0.250985,0.801826),(FSHR,0.234486,0.814608),(BGLAP,0.225905,0.821275)
Path_c	Lung	GSE37416_12H_VS_48H_F_TULARENSIS_LVS_NEUTROPHIL_DN	55	146.026	3.48788e-10	0.00029067	9.82341e-07	-111.461	(CCR5,-9.27563,1.76575e-20),(ZNF160,-2.65514,0.00792755),(ZNF208,-2.44715,0.0143993),(GNPTG,-2.00581,0.0448761),(PRICKLE1,-1.82147,0.0685348),(RPS10,1.82039,0.0686993),(C9orf3,-1.77452,0.0759765),(SYNM,-1.744,0.0811594),(ZFP62,1.66861,0.0951953),(C12orf60,1.62839,0.103443),(SLC28A3,1.52875,0.126326),(TPST2,-1.47308,0.140729),(UBXN2A,1.46102,0.144009),(PLD3,-1.45482,0.14572),(TMEM56,-1.36987,0.170…
Path_c	Nerve_Tibial	GSE6269_STAPH_AUREUS_VS_STREP_PNEUMO_INF_PBMC_UP	75	176.644	3.52056e-10	0.000293393	9.88206e-07	-68.6181	(CXCR6,-8.70146,3.27646e-18),(SPATA2L,-3.23921,0.00119863),(RERE,2.88955,0.00385794),(PTOV1,2.49615,0.0125548),(DDX17,-2.28961,0.0220439),(ANTXR1,2.0914,0.0364919),(RCN1,-1.8868,0.0591873),(ELL,1.873,0.0610678),(RAB40B,1.80125,0.071663),(SEPT10,-1.74195,0.0815175),(LSM4,1.70774,0.0876845),(SIRT3,1.68736,0.091535),(C21orf2,1.6432,0.100342),(ADCY3,1.60207,0.109139),(RIBC2,-1.4889,0.136513),(FBN2,-1…
Path_c	Uterus	GSE7460_CTRL_VS_FOXP3_OVEREXPR_TCONV_1_UP	16	78.1576	3.56797e-10	0.000297343	9.98151e-07	-51.1511	(CXCR6,-7.32056,2.46946e-13),(SCN2A,2.966,0.00301701),(TLE6,-2.04973,0.0403908),(OXSR1,-1.77092,0.0765742),(HELLS,-1.69236,0.0905782),(C1GALT1,1.64433,0.100108),(SVIL,1.01288,0.311118),(LIMS3L,0.673966,0.500333),(DSCC1,0.665055,0.506016),(WDR5B,-0.600464,0.548197),(ALS2CL,-0.544552,0.586062),(SLC6A12,0.460188,0.645381),(TFAP2E,-0.44629,0.655388),(ADD3,-0.330929,0.740698),(SPARCL1,-0.134498,0.8930…
Path_c	Muscle_Skeletal	GO_SOLUTE_SODIUM_SYMPORTER_ACTIVITY	11	67.5291	3.59304e-10	0.000299432	1.0018e-06	55.1782	(SLC6A20,7.60827,2.77793e-14),(SLC1A1,-2.0616,0.039246),(SLC6A16,1.60195,0.109166),(SLC5A9,-1.13967,0.254425),(SLC5A4,0.747419,0.454811),(SLC6A1,-0.672568,0.501222),(SLC10A5,0.629685,0.5289),(SLC1A4,-0.542345,0.587581),(SLC5A6,0.395914,0.692169),(SLC10A4,-0.278362,0.780735),(SLC6A13,-0.112625,0.910328)
Path_c	Uterus	KEGG_CHEMOKINE_SIGNALING_PATHWAY	13	71.7831	3.76338e-10	0.000313627	1.0458e-06	-53.5278	(CXCR6,-7.32056,2.46946e-13),(CCL4,-2.92529,0.00344134),(GRK4,2.15792,0.0309343),(RELA,1.72573,0.0843952),(HRAS,0.915629,0.359862),(XCL2,0.772949,0.439552),(BCAR1,-0.481283,0.630315),(SHC1,-0.447334,0.654634),(GNB3,-0.245836,0.805809),(PIK3CG,0.187655,0.851147),(ADRBK2,-0.172037,0.863408),(PAK1,0.146541,0.883494),(GNG10,0.120563,0.904037)
Path_c	Lung	WALLACE_PROSTATE_CANCER_RACE_UP	84	189.641	3.87939e-10	0.000323295	1.07446e-06	-96.7679	(CCR5,-9.27563,1.76575e-20),(GLIPR1,-2.99575,0.00273769),(ITK,2.35441,0.0185519),(CD52,-2.17713,0.0294706),(SFTPA2,2.05482,0.0398967),(BTN3A2,-2.00426,0.045042),(CROCCP2,1.99139,0.0464378),(SLA,1.96152,0.0498185),(SECTM1,1.86277,0.0624942),(HLA-C,1.77726,0.075526),(HS3ST3A1,1.73871,0.0820851),(MICAL1,-1.6976,0.0895834),(CECR1,1.63097,0.102896),(UBE2L6,-1.61741,0.105789),(MX1,-1.6147,0.106377),(PI…
Path_c	Uterus	GAVIN_FOXP3_TARGETS_CLUSTER_P3	13	71.6688	3.95094e-10	0.000329258	1.09065e-06	-57.8832	(CXCR6,-7.32056,2.46946e-13),(RHOBTB1,-3.10126,0.00192696),(NAPRT1,1.67644,0.0936529),(RALGDS,1.25826,0.208296),(SLC2A3,1.18025,0.237902),(SEMA4A,1.05071,0.293394),(IL10RA,-0.786333,0.431673),(SDC4,-0.699509,0.484234),(IKBIP,-0.41036,0.681542),(SLC35D1,-0.400635,0.688689),(LYL1,-0.365056,0.715069),(BCO2,0.0642823,0.948745),(ATP6V0A1,0.015398,0.987715)
Path_c	Esoph_Gastr_Junct	VALK_AML_CLUSTER_5	8	60.3517	3.97612e-10	0.000331356	1.09398e-06	56.3868	(CCR1,7.52626,5.22135e-14),(LILRA6,1.30789,0.19091),(TFEB,-0.901989,0.367062),(UBE2D1,-0.743994,0.45688),(GNS,-0.704967,0.480831),(SIRPB1,-0.299698,0.764408),(PILRA,-0.168943,0.865842),(TYMP,0.11864,0.905561)
Path_c	Esoph_Mucosa	chr3p21	35	112.873	4.01871e-10	0.000334904	1.10206e-06	62.9975	(CCR1,7.90948,2.58472e-15),(FYCO1,2.73674,0.00620514),(ALS2CL,2.3255,0.0200451),(XCR1,-2.10829,0.0350059),(CDC25A,-2.01993,0.0433908),(GPX1,1.99865,0.0456458),(PXK,-1.96182,0.0497835),(NEK4,1.92327,0.0544462),(SCAP,-1.78489,0.0742792),(KIAA1143,-1.76975,0.0767685),(CCDC36,-1.73267,0.0831544),(NBEAL2,-1.66036,0.0968426),(CYB561D2,1.58424,0.11314),(TMEM158,1.5477,0.121694),(RBM6,-1.50908,0.131277),…
Path_c	Adip_Visc_Om	GSE7219_WT_VS_NIK_NFKB2_KO_DC_UP	29	102.354	4.09485e-10	0.000341249	1.11926e-06	-79.615	(CXCR6,-7.67343,1.67462e-14),(PERP,-2.49591,0.0125633),(ADAM19,-2.13082,0.0331039),(RHOB,-1.89387,0.0582416),(ERN1,-1.84492,0.0650489),(GPR132,1.76996,0.0767334),(SERTAD2,-1.75299,0.0796035),(NAAA,-1.60954,0.107499),(XCL1,-1.58448,0.113084),(SLC7A5,1.55393,0.1202),(SERPINB9,1.48275,0.138141),(MALT1,1.45198,0.146508),(RAD54L2,-1.30626,0.191464),(CORO2A,-1.21819,0.223153),(PNRC1,-0.949608,0.342312)…
Path_c	Cells_Transf_fibr	LIAN_LIPA_TARGETS_6M	8	60.1476	4.36041e-10	0.00036338	1.18795e-06	52.9017	(CCR1,7.10653,1.18993e-12),(KIF1A,-1.76782,0.0770907),(MSR1,1.73697,0.0823919),(MMP19,1.49759,0.13424),(CTSB,0.873049,0.382636),(FCER1G,-0.667139,0.504683),(GALC,-0.267376,0.78918),(ACP5,0.136238,0.891633)
Path_c	Lung	GSE2770_IL12_ACT_VS_ACT_CD4_TCELL_2H_DN	46	130.885	4.46816e-10	0.000372358	1.21334e-06	-67.7423	(CCR5,-9.27563,1.76575e-20),(MDC1,2.40198,0.0163068),(SQRDL,2.34737,0.0189065),(TSC22D1,2.32771,0.0199276),(BTG3,-2.23933,0.0251347),(STK17A,2.00012,0.0454871),(MGLL,-1.7503,0.0800667),(KCNN4,-1.74115,0.0816581),(PTPN12,1.57434,0.115408),(TPRA1,1.56916,0.11661),(CES1,1.5414,0.12322),(CTSB,1.23795,0.215735),(PTGR1,1.2162,0.223909),(SERPINB8,-1.16909,0.242369),(NPC1,-1.04553,0.295778),(CHMP2B,-0.96…
Path_c	Cells_Transf_fibr	MODULE_288	7	57.5997	4.54214e-10	0.000378524	1.22558e-06	54.6334	(CCR1,7.10653,1.18993e-12),(FPR1,1.57816,0.114529),(FPR2,1.52857,0.12637),(DARC,-1.35369,0.175836),(OXTR,1.25988,0.207711),(ATP8A1,-0.527863,0.597594),(AGTR1,-0.414622,0.678419),(GNRHR,-0.029323,0.976607)
Path_c	Esoph_Gastr_Junct	GAURNIER_PSMD4_TARGETS	11	66.9903	4.54263e-10	0.000378564	1.22558e-06	54.6904	(CCR1,7.52626,5.22135e-14),(HLA-A,2.05166,0.0402029),(HLA-DRB5,-1.75893,0.0785901),(HLA-C,1.58659,0.112605),(HLA-DPA1,-1.4722,0.140966),(HLA-DOA,-1.46392,0.143217),(HLA-DQB1,1.36504,0.172241),(HLA-G,-1.19011,0.234005),(CCL20,1.1576,0.247029),(HLA-E,-1.02667,0.304575),(C5AR1,0.940777,0.346819),(HLA-F,-0.911097,0.362244),(HLA-H,-0.847188,0.39689),(HLA-DMA,-0.805375,0.420603),(IL17RA,-0.761503,0.446…
Path_c	Lung	GSE15930_NAIVE_VS_72H_IN_VITRO_STIM_TRICHOSTATINA_CD8_TCELL_DN	73	172.722	4.64092e-10	0.000386754	1.24806e-06	-80.7258	(CCR5,-9.27563,1.76575e-20),(SYNGR2,2.61065,0.009037),(CISD1,2.43979,0.0146957),(CKB,-2.25853,0.0239126),(GCAT,-2.10987,0.0348693),(FKBP11,2.04106,0.0412451),(PAFAH1B2,-1.95271,0.0508539),(XCL1,-1.81829,0.0690203),(CHCHD10,-1.802,0.0715462),(LGALS3,-1.62647,0.10385),(MEST,1.57162,0.116038),(RFC4,1.54837,0.121534),(HMBS,1.5451,0.122322),(TACC3,-1.54501,0.122343),(ZMIZ2,1.52591,0.127032),(DDX1,1.48…
Path_c	Esoph_Gastr_Junct	GNF2_S100A4	9	62.3431	4.72888e-10	0.000394084	1.26762e-06	53.7643	(CCR1,7.52626,5.22135e-14),(CPVL,-1.4979,0.134158),(TCIRG1,-1.36562,0.172058),(HSD17B11,1.1811,0.237562),(GLRX,-0.389062,0.69723),(PILRA,-0.168943,0.865842),(TYMP,0.11864,0.905561),(RIN3,-0.0293494,0.976586),(ITGB2,-0.00578558,0.995384)
Path_c	Lung	GSE15330_MEGAKARYOCYTE_ERYTHROID_VS_GRANULOCYTE_MONOCYTE_PROGENITOR_IKAROS_KO_DN	65	160.548	4.74968e-10	0.000395817	1.26912e-06	-108.392	(CCR5,-9.27563,1.76575e-20),(SCHIP1,-2.73938,0.00615561),(RNF130,-2.45137,0.0142313),(LIME1,-2.09204,0.0364346),(TSC22D4,-2.05991,0.0394074),(CTLA4,-1.88067,0.060017),(SAP30L,1.70568,0.0880668),(ARSA,1.64632,0.099698),(LGALS3,-1.62647,0.10385),(FA2H,-1.61472,0.10637),(LDLRAP1,1.57856,0.114437),(SEPW1,-1.53565,0.124624),(PIAS2,1.48548,0.137417),(FAM21A,-1.42723,0.153515),(PLEC,-1.41273,0.157734),(…
Path_c	Uterus	REACTOME_PEPTIDE_LIGAND_BINDING_RECEPTORS	11	66.8159	4.90063e-10	0.000408396	1.30387e-06	-62.7242	(CXCR6,-7.32056,2.46946e-13),(CCL4,-2.92529,0.00344134),(F2RL1,-1.22647,0.22002),(POMC,0.879906,0.37891),(MCHR1,0.821049,0.411618),(XCL2,0.772949,0.439552),(APLNR,-0.685147,0.493251),(CCKBR,-0.66956,0.503138),(RXFP2,-0.418102,0.675873),(NPY,-0.144168,0.885368),(TAC3,-0.0679318,0.94584)
Path_c	Esoph_Mucosa	GO_CYTOKINE_BINDING	23	90.9555	4.91101e-10	0.000409261	1.30387e-06	61.3961	(CCR1,7.90948,2.58472e-15),(CXCR2,-2.71761,0.00657555),(AGER,1.85415,0.0637176),(IFNAR2,-1.83029,0.0672063),(IL6R,1.6015,0.109267),(PARK7,-1.30578,0.191626),(IL20RB,1.29991,0.19363),(LIFR,1.267,0.205154),(LTBP1,1.14585,0.251856),(IL12RB1,1.13052,0.258258),(IL12A,-1.07191,0.283761),(CCR5,-0.809019,0.418504),(ITGAV,0.762683,0.445652),(CNTFR,0.729853,0.46548),(TNFRSF11A,-0.693053,0.488276),(IL20RA,0…
Path_c	Esoph_Mucosa	TAKEDA_TARGETS_OF_NUP98_HOXA9_FUSION_6HR_DN	15	75.2919	5.01447e-10	0.000417882	1.32711e-06	67.0512	(CCR1,7.90948,2.58472e-15),(IL6R,1.6015,0.109267),(TRAF1,1.55244,0.120558),(IRAK2,-1.42297,0.154744),(DYRK1A,1.35992,0.173854),(CLMN,1.29121,0.19663),(NINJ1,-1.10392,0.269629),(HMOX1,-0.635312,0.525225),(NR4A2,-0.604214,0.545701),(RARA,0.539443,0.589581),(MAMDC2,-0.421003,0.673753),(HIP1R,-0.419375,0.674942),(NEAT1,0.326354,0.744157),(SLC4A2,-0.181497,0.855977),(SLC25A37,0.0249125,0.980125)
Path_c	Cells_Transf_fibr	REACTOME_CHEMOKINE_RECEPTORS_BIND_CHEMOKINES	6	54.8182	5.04431e-10	0.000420368	1.33078e-06	48.7205	(CCR1,7.10653,1.18993e-12),(CCL19,-1.23247,0.217772),(PF4,-1.01455,0.310322),(CCL2,-0.888595,0.374221),(CXCL16,0.886583,0.375304),(CCR7,0.878429,0.379711),(CXCL6,-0.0463368,0.963042)
Path_c	Lung	GSE26912_TUMORICIDAL_VS_CTRL_MACROPHAGE_DN	61	154.103	5.22393e-10	0.000435336	1.37382e-06	-109.285	(CCR5,-9.27563,1.76575e-20),(INPP5B,-3.31467,0.000917497),(SMYD1,-2.54549,0.0109126),(CD52,-2.17713,0.0294706),(VNN2,1.96085,0.0498963),(CASP9,-1.87186,0.0612259),(COL22A1,-1.68245,0.0924817),(ST6GAL1,1.64489,0.099992),(CTSH,-1.63185,0.102712),(LGALS3,-1.62647,0.10385),(CWC15,-1.3879,0.165167),(RAD50,-1.32575,0.184921),(ITGB2,-1.31226,0.189432),(TMEM50B,1.3028,0.192644),(MRPS21,-1.29004,0.197037)…
Path_c	Adip_Visc_Om	GSE7460_CD8_TCELL_VS_CD4_TCELL_ACT_UP	53	141.554	5.33496e-10	0.000444588	1.39861e-06	-108.003	(CXCR6,-7.67343,1.67462e-14),(CCR5,-7.08334,1.40723e-12),(USP24,-2.42664,0.0152395),(ADAMTS12,1.88906,0.0588839),(EPSTI1,-1.70904,0.0874444),(CTSW,-1.47787,0.139442),(PIGP,1.38062,0.167396),(DDHD2,-1.37715,0.168467),(C1GALT1,1.31043,0.19005),(STXBP4,1.27342,0.202871),(FAM174B,1.21485,0.224422),(UBXN2A,1.20518,0.228135),(TMED3,-1.17794,0.238821),(USP30,1.13376,0.256896),(SIRT3,1.12052,0.262493),(B…
Path_c	Esoph_Gastr_Junct	GNF2_PECAM1	10	64.3606	5.37072e-10	0.000447568	1.40357e-06	55.1501	(CCR1,7.52626,5.22135e-14),(RNF130,-1.43397,0.151581),(TCIRG1,-1.36562,0.172058),(LILRA6,1.30789,0.19091),(HSD17B11,1.1811,0.237562),(CTSS,-0.541407,0.588227),(CECR1,-0.516111,0.605777),(DUSP1,-0.365296,0.71489),(TYMP,0.11864,0.905561),(ITGB2,-0.00578558,0.995384)
Path_c	Esoph_Mucosa	MODULE_146	28	99.8112	5.43413e-10	0.000452851	1.41455e-06	63.3678	(CCR1,7.90948,2.58472e-15),(EDNRA,3.1734,0.00150665),(GPR75,-2.58161,0.00983413),(LPAR1,-2.1711,0.0299237),(CHRNB4,1.66677,0.0955604),(ADRA2A,-1.40174,0.160994),(OXTR,1.28063,0.200324),(EMR1,1.23436,0.21707),(FPR2,1.19667,0.231434),(BDKRB2,-1.15158,0.249492),(CCKBR,-0.969202,0.332444),(EDNRB,-0.92009,0.357526),(OPCML,0.822623,0.410722),(CCR5,-0.809019,0.418504),(CHRNB1,-0.800191,0.4236),(CRCP,0.7…
Path_c	Nerve_Tibial	REACTOME_PEPTIDE_LIGAND_BINDING_RECEPTORS	39	118.777	5.44667e-10	0.000453896	1.41455e-06	-78.6345	(CXCR6,-8.70146,3.27646e-18),(XCL1,-2.66258,0.0077545),(CXCL3,2.50438,0.0122667),(SAA1,-2.32649,0.0199922),(FPR1,2.07312,0.0381612),(CXCL6,-2.07257,0.0382123),(OPRL1,1.96258,0.0496952),(F2R,1.5924,0.111295),(FPR2,1.55198,0.120668),(CCL25,-1.44513,0.148421),(TACR1,-1.41529,0.156982),(NMUR1,1.41511,0.157037),(EDNRB,-1.12646,0.25997),(AGTR1,-1.11267,0.265851),(AGT,-0.995657,0.319417),(PROK1,0.977677…
Path_c	Uterus	GSE7568_CTRL_VS_3H_TGFB_TREATED_MACROPHAGES_WITH_IL4_AND_DEXAMETHASONE_DN	15	75.0059	5.64815e-10	0.000470686	1.46232e-06	-47.4225	(CXCR6,-7.32056,2.46946e-13),(DRAM2,-2.45761,0.0139866),(CERS6,2.0673,0.0387062),(YTHDC2,1.84655,0.0648124),(TTC37,1.60191,0.109175),(SVIL,1.01288,0.311118),(CRY2,0.958855,0.337632),(GCC2,0.950901,0.341654),(CAMSAP1,-0.864296,0.387425),(PANK2,-0.810759,0.417504),(MANEA,0.663981,0.506702),(ANAPC4,0.506021,0.612842),(WDSUB1,-0.435744,0.663023),(RPRD2,0.177036,0.85948),(USP22,-0.159,0.873669)
Path_c	Esoph_Gastr_Junct	MODULE_263	8	59.5676	5.66602e-10	0.000472174	1.4624e-06	59.6817	(CCR1,7.52626,5.22135e-14),(CCL20,1.1576,0.247029),(C5AR1,0.940777,0.346819),(IL1A,0.590614,0.554779),(CCL15,0.40719,0.683868),(CCL11,0.381534,0.702807),(DEFB1,0.315195,0.752614),(C3AR1,0.228966,0.818895),(CCL14,-0.00369272,0.997054)
Path_c	Lung	VART_KSHV_INFECTION_ANGIOGENIC_MARKERS_UP	40	120.208	5.91181e-10	0.000492656	1.52113e-06	-78.8276	(CCR5,-9.27563,1.76575e-20),(STAB1,1.87841,0.0603244),(EPHA7,1.76283,0.0779295),(MMP1,1.74264,0.0813964),(TIE1,1.67367,0.0941951),(IL12A,-1.65052,0.0988374),(PDGFD,-1.41822,0.156126),(IGF1,-1.3527,0.176152),(HPSE,-1.3232,0.185769),(EFNA3,1.22928,0.218965),(SERPINC1,1.21628,0.223877),(TNNT1,1.10239,0.270294),(COL15A1,1.09667,0.272787),(IFNA1,-0.964778,0.334656),(CALR,-0.898696,0.368815),(TGFB1,-0.…
Path_c	Uterus	GSE24972_WT_VS_IRF8_KO_SPLEEN_FOLLICULAR_BCELL_UP	18	80.9054	5.94727e-10	0.000495611	1.52555e-06	-55.9131	(CXCR6,-7.32056,2.46946e-13),(IDH2,2.37818,0.0173985),(CERS6,2.0673,0.0387062),(TLE6,-2.04973,0.0403908),(TBC1D2B,-1.71703,0.0859735),(ATP9B,-1.70571,0.0880621),(SLC9A3,-1.44592,0.148199),(PSRC1,-1.11989,0.262762),(SEMA4A,1.05071,0.293394),(QDPR,0.99896,0.317814),(PM20D1,-0.98001,0.327081),(WDR73,0.642898,0.52029),(CYP4A11,-0.571331,0.567775),(LYL1,-0.365056,0.715069),(PAFAH1B3,0.360313,0.718613)…
Path_c	Lung	GSE15930_NAIVE_VS_72H_IN_VITRO_STIM_IFNAB_CD8_TCELL_DN	72	170.338	6.04556e-10	0.000503801	1.54601e-06	-87.9284	(CCR5,-9.27563,1.76575e-20),(CAPG,-2.98279,0.00285633),(IL10RB,2.87243,0.00407327),(SYNGR2,2.61065,0.009037),(CISD1,2.43979,0.0146957),(XCL1,-1.81829,0.0690203),(CHCHD10,-1.802,0.0715462),(LGALS3,-1.62647,0.10385),(MX1,-1.6147,0.106377),(RFC4,1.54837,0.121534),(HMBS,1.5451,0.122322),(TACC3,-1.54501,0.122343),(DDX1,1.48644,0.137162),(PSPH,-1.48615,0.13724),(HAX1,-1.47696,0.139685),(SLC2A1,1.43207,…
Path_c	Muscle_Skeletal	GO_NEURON_NEURON_SYNAPTIC_TRANSMISSION	16	76.7432	6.39243e-10	0.000532707	1.62971e-06	49.7518	(SLC6A20,7.60827,2.77793e-14),(TMOD2,-2.26413,0.023566),(VDAC1,-1.64516,0.0999363),(PARK7,-1.63632,0.101773),(GABRB2,1.62203,0.104797),(GRIK5,1.2861,0.198408),(GRIK2,-1.14059,0.254042),(KIF1B,-0.950564,0.341826),(PARK2,0.832894,0.404905),(RASD2,0.571962,0.567348),(SLC1A4,-0.542345,0.587581),(CRHBP,-0.52684,0.598305),(RAC3,-0.513655,0.607493),(DNM1,0.258599,0.795945),(CLSTN3,0.209149,0.834332),(DR…
Path_c	Lung	GSE26488_WT_VS_HDAC7_DELTAP_TG_OT2_THYMOCYTE_WITH_PEPTIDE_INJECTION_UP	62	154.917	6.54551e-10	0.000545463	1.66365e-06	-105.854	(CCR5,-9.27563,1.76575e-20),(CAPG,-2.98279,0.00285633),(PSTPIP1,-2.18934,0.0285722),(RPS6KA1,2.05933,0.0394628),(ELF5,1.99555,0.0459827),(C17orf96,-1.84893,0.064468),(TNNC1,-1.68496,0.0919966),(ICAM5,-1.6696,0.094999),(NUDT4,-1.65499,0.0979255),(PNKD,-1.6341,0.102239),(SEMA3E,1.50687,0.131845),(MDP1,-1.45545,0.145543),(AP3B1,-1.40708,0.159404),(POMC,1.3805,0.167434),(STK10,-1.33475,0.181957),(CLC…
Path_c	Nerve_Tibial	MODULE_79	37	114.867	6.60781e-10	0.000550654	1.67158e-06	-72.6494	(CXCR6,-8.70146,3.27646e-18),(FPR1,2.07312,0.0381612),(TNFAIP6,1.97755,0.0479796),(ITGB2,-1.97528,0.0482366),(MAPK12,1.92167,0.0546474),(CSF1R,-1.86847,0.0616967),(SLC1A1,-1.58195,0.113661),(CTSB,1.55926,0.118936),(IL32,1.51532,0.129692),(IFITM1,-1.46697,0.142384),(BBS2,1.31099,0.189862),(VCAM1,-1.30689,0.191251),(EARS2,1.10717,0.268219),(FTH1,1.01175,0.311658),(CXCL12,-0.966994,0.333547),(MGLL,-…
Path_c	Muscle_Skeletal	REACTOME_REGULATION_OF_IFNA_SIGNALING	1	38.1305	6.61681e-10	0.000551403	1.67158e-06	38.1305	(IFNAR2,6.17499,6.61681e-10)
Path_c	Uterus	GSE13547_WT_VS_ZFX_KO_BCELL_ANTI_IGM_STIM_2H_DN	10	63.8482	6.72807e-10	0.000560674	1.69455e-06	-60.4763	(CXCR6,-7.32056,2.46946e-13),(NDUFAF4,-2.37332,0.017629),(GNL1,1.28217,0.199782),(F2RL1,-1.22647,0.22002),(ENPEP,-0.928844,0.35297),(IRF7,-0.834699,0.403887),(FOXP1,0.589965,0.555214),(CHCHD2,-0.478041,0.632621),(IMP3,0.427851,0.66876),(MDC1,-0.313615,0.753813),(ZNHIT6,-0.193932,0.846229)
Path_c	Cells_Transf_fibr	MODULE_108	8	59.1782	6.75444e-10	0.000562871	1.69607e-06	50.9277	(CCR1,7.10653,1.18993e-12),(FPR1,1.57816,0.114529),(FPR2,1.52857,0.12637),(C5,-1.32552,0.184998),(CCL19,-1.23247,0.217772),(PF4,-1.01455,0.310322),(CCL2,-0.888595,0.374221),(HRAS,0.833468,0.404581),(CXCL6,-0.0463368,0.963042),(PLD1,0.00875555,0.993014)
Path_c	Lung	GSE2770_TGFB_AND_IL4_VS_IL4_TREATED_ACT_CD4_TCELL_48H_UP	52	139.173	6.91285e-10	0.000576072	1.73063e-06	-84.6835	(CCR5,-9.27563,1.76575e-20),(SQRDL,2.34737,0.0189065),(TSC22D1,2.32771,0.0199276),(BTG3,-2.23933,0.0251347),(HIP1,2.21827,0.0265363),(ZNF189,-1.81541,0.0694607),(KCNN4,-1.74115,0.0816581),(TPST1,1.63918,0.101177),(HPS5,-1.63771,0.101482),(ZNF232,-1.62253,0.104689),(VCP,1.57167,0.116027),(CES1,1.5414,0.12322),(MRPS6,-1.33666,0.181333),(SLC35F5,-1.18042,0.237834),(SERPINB8,-1.16909,0.242369),(LINS,…
Path_c	Cells_Transf_fibr	GSE360_DC_VS_MAC_B_MALAYI_HIGH_DOSE_UP	59	150.104	6.94786e-10	0.000578988	1.73073e-06	40.0032	(CCR1,7.10653,1.18993e-12),(HOMER2,-4.10737,4.00194e-05),(BLVRA,2.55356,0.0106628),(PPP2CA,2.2845,0.0223424),(PICALM,2.18636,0.028789),(ICMT,2.16525,0.0303684),(PPM1B,-2.1161,0.0343359),(CTSC,-2.07773,0.0377345),(RPS6KA5,-2.0775,0.0377552),(TGDS,-2.06728,0.0387081),(INPP5E,-1.84538,0.064982),(STX12,1.84151,0.065547),(GSTT1,1.72591,0.084363),(YWHAH,-1.55685,0.119506),(ST6GAL1,1.49891,0.133896),(TC…
Path_c	Cells_Transf_fibr	GO_CHEMOKINE_BINDING	6	54.127	6.95475e-10	0.000579562	1.73073e-06	49.9584	(CCR1,7.10653,1.18993e-12),(DARC,-1.35369,0.175836),(CCR7,0.878429,0.379711),(ITGAV,0.878374,0.379741),(A2M,-0.470753,0.637817),(ITGA4,-0.183113,0.85471)
Path_c	Nerve_Tibial	GSE7460_TCONV_VS_TREG_THYMUS_DN	71	168.351	6.99317e-10	0.000582762	1.73511e-06	-61.4775	(CXCR6,-8.70146,3.27646e-18),(IL10RB,4.50899,6.51359e-06),(OAS1,-3.83889,0.00012359),(S100A10,2.56789,0.0102319),(FCGR2B,-2.17782,0.0294198),(UHRF1BP1,1.8348,0.0665349),(NOTCH2,-1.71718,0.0859469),(BCL2L15,1.71634,0.0860999),(CNDP2,-1.70361,0.0884538),(CRIM1,1.68898,0.0912223),(ODC1,1.63622,0.101793),(GCH1,1.53369,0.125106),(SEMA6D,-1.43621,0.150942),(ADAM19,-1.37216,0.170015),(NRP1,1.35193,0.176…
Path_c	Lung	GSE3982_MAST_CELL_VS_DC_DN	64	157.751	7.01991e-10	0.000584991	1.73658e-06	-129.572	(CCR5,-9.27563,1.76575e-20),(OAS1,-2.60947,0.0090682),(BARD1,-2.54971,0.0107813),(ARSB,2.17421,0.0296894),(LIME1,-2.09204,0.0364346),(HLA-DQB2,-2.06447,0.0389731),(DOC2B,-1.76306,0.0778911),(LPAR1,-1.72522,0.0844872),(CTSH,-1.63185,0.102712),(FA2H,-1.61472,0.10637),(AKR7A2,-1.55123,0.120846),(SNX27,-1.49811,0.134106),(HIST1H3A,-1.37153,0.170209),(TACSTD2,-1.35473,0.175505),(CARD9,1.34853,0.177488…
Path_c	Pancreas	REACTOME_INTERFERON_ALPHA_BETA_SIGNALING	11	65.9211	7.2285e-10	0.000602372	1.78289e-06	-59.473	(OAS3,-5.33243,9.69062e-08),(IFNAR2,-4.39796,1.09275e-05),(MX2,-2.72333,0.00646277),(HLA-G,-1.78047,0.0749994),(HLA-K,-1.58887,0.112091),(HLA-C,1.43157,0.152267),(RNASEL,-1.11858,0.263318),(HLA-A,1.10526,0.269047),(IFNAR1,-0.954116,0.340025),(IRF5,0.779371,0.435761),(IRF7,-0.624977,0.531986),(HLA-B,-0.561896,0.574187),(IFITM3,0.540405,0.588918),(HLA-F,0.464096,0.642579),(IFITM1,-0.320884,0.748298)
Path_c	Lung	MODULE_375	25	93.5699	7.41893e-10	0.00061824	1.82446e-06	-96.6068	(CCR5,-9.27563,1.76575e-20),(CXCR6,-3.93501,8.3193e-05),(EMR1,2.25469,0.0241525),(FPR1,2.19741,0.0279915),(RGS5,-1.76088,0.0782582),(HCAR3,1.52413,0.127475),(TACR3,-1.32904,0.183834),(PLCB2,-1.29721,0.194558),(CCL3,-1.11214,0.266077),(LANCL1,-1.05955,0.289349),(PTGER2,0.78935,0.429908),(CCL17,0.754068,0.450808),(NPY1R,0.688096,0.491392),(ADRB2,-0.537062,0.591225),(C3AR1,0.520953,0.6024),(NMU,-0.3…
Path_c	Lung	KAYO_CALORIE_RESTRICTION_MUSCLE_UP	21	86.1241	7.46101e-10	0.000621746	1.82941e-06	-103.744	(CCR5,-9.27563,1.76575e-20),(MAPT,-4.06124,4.88137e-05),(ACTR1B,2.19837,0.0279226),(KL,-1.59701,0.110264),(CLEC3B,-1.41273,0.157737),(KLRK1,1.34792,0.177685),(S100A4,-1.19395,0.232496),(CYB5R3,1.08462,0.27809),(FAS,-0.895319,0.370616),(HSPG2,0.888229,0.374418),(SLC1A1,-0.87765,0.380134),(AP2S1,-0.758408,0.448207),(UPP1,-0.751669,0.45225),(MTMR11,-0.719245,0.47199),(CHKB,-0.556172,0.578093),(TOB1,…
Path_c	Adip_Visc_Om	BIOCARTA_NKT_PATHWAY	5	51.27	7.61414e-10	0.000634506	1.86148e-06	-50.6793	(CCR5,-7.08334,1.40723e-12),(TGFB1,-0.78893,0.430153),(IL12RB1,0.543478,0.586801),(IL4R,-0.370533,0.710986),(IL18R1,-0.203209,0.838971)
Path_c	Esoph_Mucosa	VALK_AML_CLUSTER_5	12	67.9703	7.66335e-10	0.000638606	1.86803e-06	67.1742	(CCR1,7.90948,2.58472e-15),(SMPDL3A,1.4865,0.137148),(PTAFR,1.22201,0.221705),(EFHD2,1.04313,0.296888),(PILRA,-0.53685,0.591372),(SIRPB1,-0.345737,0.729541),(MAFB,0.30695,0.758881),(TFEB,0.291522,0.770652),(LILRB1,0.205654,0.837061),(PSAP,0.0902936,0.928054),(NOD2,0.0379161,0.969755),(TYMP,-0.0106453,0.991506)
Path_c	Adip_Visc_Om	ONO_FOXP3_TARGETS_DN	10	63.5253	7.75319e-10	0.000646092	1.88442e-06	-56.1328	(CXCR6,-7.67343,1.67462e-14),(RBL2,1.34407,0.178925),(IRF4,1.02299,0.306312),(IGFBP4,0.908904,0.363401),(RUNX2,-0.620322,0.535046),(IL17RA,-0.485036,0.627651),(SELL,-0.425072,0.670784),(IL4R,-0.370533,0.710986),(SEMA4A,0.165964,0.868185),(SLFN12L,-0.14142,0.887538)
Path_c	Lung	GSE5589_LPS_VS_LPS_AND_IL10_STIM_MACROPHAGE_45MIN_UP	59	149.735	7.79949e-10	0.00064995	1.89017e-06	-94.3291	(CCR5,-9.27563,1.76575e-20),(TTC9C,-2.50772,0.0121513),(BTG3,-2.23933,0.0251347),(COQ10B,1.88683,0.0591837),(TXNDC5,-1.77072,0.0766076),(SUOX,1.77005,0.0767185),(PRKD3,-1.59363,0.111019),(GOT2,1.53762,0.124141),(PPP1R16A,-1.53417,0.124988),(SH3PXD2B,-1.50843,0.131444),(SLC2A1,1.43207,0.152125),(RCHY1,-1.42537,0.154052),(MYO3A,-1.38987,0.164569),(USP30,1.3462,0.178239),(SPATA5L1,1.25964,0.207798),…
Path_c	Esoph_Mucosa	GO_POSITIVE_REGULATION_OF_CALCIUM_ION_TRANSPORT	34	109.272	7.88887e-10	0.000657397	1.90628e-06	82.0091	(CCR1,7.90948,2.58472e-15),(EDNRA,3.1734,0.00150665),(CACNA1D,2.18902,0.0285952),(F2RL3,1.85151,0.0640959),(ARRB2,1.80887,0.0704708),(LPAR3,1.68369,0.0922424),(JPH2,-1.61451,0.106417),(GSTM2,1.57139,0.116092),(TSPO,-1.49054,0.136083),(ORAI1,-1.41115,0.158202),(P2RX4,1.34391,0.178979),(TEX101,-1.33427,0.182114),(ZP3,1.31932,0.187064),(WFS1,-1.1572,0.24719),(PLCG2,-1.0638,0.287418),(SRI,-1.05286,0.…
Path_c	Nerve_Tibial	REACTOME_G_ALPHA_I_SIGNALLING_EVENTS	54	141.853	8.04525e-10	0.000670428	1.93845e-06	-73.999	(CXCR6,-8.70146,3.27646e-18),(CXCL3,2.50438,0.0122667),(SAA1,-2.32649,0.0199922),(GNAI1,-2.20339,0.0275673),(FPR1,2.07312,0.0381612),(CXCL6,-2.07257,0.0382123),(GPR18,-2.02654,0.0427093),(OPRL1,1.96258,0.0496952),(DRD2,-1.96083,0.0498992),(RGS19,1.9388,0.0525262),(P2RY12,1.67372,0.0941863),(ADCY3,1.60207,0.109139),(FPR2,1.55198,0.120668),(RGS4,1.46931,0.14175),(CCL25,-1.44513,0.148421),(OXER1,-1.…
Path_c	Uterus	GSE11386_NAIVE_VS_MEMORY_BCELL_UP	19	82.082	8.11738e-10	0.000676437	1.9502e-06	-57.317	(CXCR6,-7.32056,2.46946e-13),(GBP3,2.79872,0.00513049),(FIGNL1,-2.21484,0.0267712),(GSG2,-2.19457,0.0281942),(KLRC1,-1.858,0.0631684),(MCM8,1.42108,0.155292),(ST3GAL4,-1.39163,0.164035),(SLC2A3,1.18025,0.237902),(EFTUD2,0.854688,0.392724),(RAD51,-0.707966,0.478967),(NCAPG,0.549239,0.582842),(RRM1,-0.523153,0.600868),(AGPS,0.364146,0.715749),(CENPP,-0.323978,0.745954),(GFM1,-0.315057,0.752718),(GG…
Path_c	Esoph_Mucosa	GO_PEPTIDE_RECEPTOR_ACTIVITY	32	105.743	8.1417e-10	0.000678463	1.95042e-06	52.1886	(CCR1,7.90948,2.58472e-15),(EDNRA,3.1734,0.00150665),(CXCR2,-2.71761,0.00657555),(SORCS2,-2.61484,0.00892692),(GPR75,-2.58161,0.00983413),(XCR1,-2.10829,0.0350059),(RAMP1,2.10138,0.0356073),(F2RL3,1.85151,0.0640959),(CRHR2,1.39671,0.1625),(OXTR,1.28063,0.200324),(FPR2,1.19667,0.231434),(MCHR1,-1.17477,0.240085),(MC1R,-1.15686,0.247328),(BDKRB2,-1.15158,0.249492),(TACR1,-1.01005,0.31247),(F2RL1,-0…
Path_c	Nerve_Tibial	GSE21360_TERTIARY_VS_QUATERNARY_MEMORY_CD8_TCELL_DN	56	144.873	8.32324e-10	0.000693591	1.9882e-06	-75.9033	(CXCR6,-8.70146,3.27646e-18),(MAPKAPK2,-2.4787,0.0131863),(PTPN2,-2.34425,0.0190654),(CCDC50,2.1858,0.0288306),(ADAM17,2.12553,0.0335425),(ANTXR1,2.0914,0.0364919),(PSMD8,-1.68085,0.0927925),(ODC1,1.63622,0.101793),(PTTG1IP,-1.57134,0.116105),(ATF4,-1.53816,0.124011),(HINT1,1.38383,0.16641),(PRKAB1,-1.35933,0.174041),(TMEM26,-1.30305,0.192558),(MLKL,1.3018,0.192985),(UPP1,-1.28732,0.197984),(IGF2…
Path_c	Adip_Visc_Om	ZHAN_MULTIPLE_MYELOMA_HP_UP	6	53.6922	8.5102e-10	0.000709169	2.02705e-06	-48.5698	(CCR5,-7.08334,1.40723e-12),(F2R,1.31085,0.189908),(IPO7,-0.978439,0.327857),(TNFSF10,0.819525,0.412487),(POLR1D,0.351279,0.725379),(SCAPER,0.218769,0.82683)
Path_c	Adip_Visc_Om	GSE21063_WT_VS_NFATC1_KO_BCELL_UP	59	149.372	8.73795e-10	0.000728147	2.07536e-06	-113.858	(CXCR6,-7.67343,1.67462e-14),(CCR5,-7.08334,1.40723e-12),(HSD17B14,2.10346,0.0354255),(MRPS21,-2.00317,0.0451591),(USP49,-1.80239,0.0714836),(CNGB3,1.63278,0.102516),(SIGIRR,-1.55892,0.119015),(C3orf70,1.49417,0.13513),(CTSW,-1.47787,0.139442),(CBFB,-1.45539,0.145561),(PTPRCAP,1.338,0.180896),(GTF2H5,1.33513,0.181833),(RNASE4,-1.30504,0.191881),(CTSF,-1.2445,0.213314),(SH3TC2,1.17759,0.238961),(N…
Path_c	Nerve_Tibial	MODULE_128	36	112.364	8.80115e-10	0.000733413	2.07853e-06	-70.1469	(CXCR6,-8.70146,3.27646e-18),(FPR1,2.07312,0.0381612),(TNFAIP6,1.97755,0.0479796),(ITGB2,-1.97528,0.0482366),(MAPK12,1.92167,0.0546474),(CSF1R,-1.86847,0.0616967),(CTSB,1.55926,0.118936),(IL32,1.51532,0.129692),(IFITM1,-1.46697,0.142384),(BBS2,1.31099,0.189862),(VCAM1,-1.30689,0.191251),(EARS2,1.10717,0.268219),(FTH1,1.01175,0.311658),(CXCL12,-0.966994,0.333547),(MGLL,-0.93852,0.347977),(FCER1G,-…
Path_c	Nerve_Tibial	MODULE_170	36	112.364	8.80115e-10	0.000733413	2.07853e-06	-70.1469	(CXCR6,-8.70146,3.27646e-18),(FPR1,2.07312,0.0381612),(TNFAIP6,1.97755,0.0479796),(ITGB2,-1.97528,0.0482366),(MAPK12,1.92167,0.0546474),(CSF1R,-1.86847,0.0616967),(CTSB,1.55926,0.118936),(IL32,1.51532,0.129692),(IFITM1,-1.46697,0.142384),(BBS2,1.31099,0.189862),(VCAM1,-1.30689,0.191251),(EARS2,1.10717,0.268219),(FTH1,1.01175,0.311658),(CXCL12,-0.966994,0.333547),(MGLL,-0.93852,0.347977),(FCER1G,-…
Path_c	Adip_Visc_Om	GO_RESPONSE_TO_STEROL	5	50.9277	8.94859e-10	0.000745697	2.10738e-06	-50.6644	(CCR5,-7.08334,1.40723e-12),(TGFB1,-0.78893,0.430153),(MLC1,0.304005,0.761124),(ACP5,0.183754,0.854206),(LRP6,0.0739568,0.941045)
Path_c	Adip_Visc_Om	LIANG_HEMATOPOIESIS_STEM_CELL_NUMBER_SMALL_VS_HUGE_UP	18	79.8782	9.00037e-10	0.000750012	2.1124e-06	-51.4811	(CCR5,-7.08334,1.40723e-12),(MYBBP1A,2.99221,0.00276964),(TMEM56,-1.91362,0.0556688),(ACADM,-1.89575,0.0579937),(EIF3B,1.82087,0.068626),(STX7,-1.68352,0.0922748),(GCLM,-1.57846,0.114459),(UBE2D3,-1.12578,0.260259),(IRF6,1.12017,0.262643),(FADS1,-0.866636,0.386141),(GAS2,0.76045,0.446986),(AGRN,-0.576254,0.564443),(CCNB1IP1,-0.56104,0.57477),(FCER1A,-0.489572,0.624437),(TMEM5,-0.317207,0.751086),…
Path_c	Esoph_Gastr_Junct	GSE36392_TYPE_2_MYELOID_VS_MAC_IL25_TREATED_LUNG_UP	26	94.868	9.02056e-10	0.000751693	2.1124e-06	78.8881	(CCR1,7.52626,5.22135e-14),(SLC2A1,3.3587,0.000783103),(SLC29A4,2.53778,0.0111559),(CCDC65,2.29595,0.0216785),(NKAIN4,-1.62028,0.105171),(SFTPD,1.57701,0.114793),(ADAM19,-1.36485,0.172301),(KATNAL2,1.26978,0.204165),(F7,1.21973,0.222569),(STX1B,-1.195,0.232088),(CLDN7,1.10267,0.270169),(CDKL1,-1.06331,0.287643),(TTN,-0.703056,0.482021),(IGSF21,-0.702837,0.482157),(MGMT,0.536984,0.591279),(MAP7,-0…
Path_c	Lung	GSE17580_UNINFECTED_VS_S_MANSONI_INF_TREG_DN	61	152.339	9.04773e-10	0.000753956	2.11282e-06	-96.6245	(CCR5,-9.27563,1.76575e-20),(TMEM223,-3.18697,0.00143771),(PDE1C,2.83185,0.00462793),(METTL7A,2.55295,0.0106815),(SLMO2,-2.00286,0.0451928),(PGP,-1.8869,0.0591743),(GM2A,-1.82724,0.067664),(ATP5F1,1.81014,0.0702734),(C5orf45,-1.65157,0.0986229),(DAPK2,-1.42684,0.153625),(POLE3,-1.39704,0.162403),(RASGRF1,1.3562,0.175036),(PTDSS2,-1.35359,0.175867),(NME1,-1.2784,0.201108),(LPIN2,-1.19367,0.232608)…
Path_c	Muscle_Skeletal	GO_L_AMINO_ACID_TRANSPORT	21	85.6148	9.11187e-10	0.0007593	2.12186e-06	67.5678	(SLC6A20,7.60827,2.77793e-14),(SLC7A8,2.61887,0.00882209),(SLC7A6,2.59543,0.00944719),(SLC1A1,-2.0616,0.039246),(SLC43A2,-1.7916,0.0731976),(SLC7A9,1.38746,0.165302),(SLC7A4,0.888869,0.374074),(SLC36A2,-0.858212,0.390775),(SLC7A2,0.809776,0.418069),(SERINC3,0.791209,0.428822),(SERINC2,-0.75249,0.451757),(CTNS,0.66948,0.503189),(SLC25A12,0.58915,0.555761),(SERINC1,0.54343,0.586834),(SLC1A4,-0.5423…
Path_c	Lung	GSE46143_CTRL_VS_LMP2A_TRANSDUCED_CD10_POS_GC_BCELL_DN	64	156.879	9.17463e-10	0.00076453	2.12573e-06	-107.399	(CCR5,-9.27563,1.76575e-20),(GAS2,2.67374,0.00750107),(C1orf86,-2.39146,0.0167816),(ORMDL3,-2.38689,0.0169915),(PARP2,-2.28888,0.0220865),(GRK5,-2.0781,0.0377004),(TTC14,-2.02177,0.0431998),(RERE,1.83236,0.0668972),(AKR1E2,1.68362,0.0922553),(PTPN12,1.57434,0.115408),(RAC2,-1.57069,0.116255),(ANKRD28,-1.54892,0.121401),(RNGTT,1.4515,0.146642),(PITPNA,-1.40902,0.158831),(UBLCP1,-1.40255,0.16075),(…
Path_c	Uterus	GSE13547_2H_VS_12_H_ANTI_IGM_STIM_ZFX_KO_BCELL_UP	13	69.6816	9.18656e-10	0.000765523	2.12573e-06	-63.3234	(CXCR6,-7.32056,2.46946e-13),(AS3MT,-1.9699,0.0488502),(HLA-G,-1.69374,0.0903148),(APBB1IP,-1.64309,0.100365),(RBL2,1.46796,0.142115),(TOX,-1.12832,0.259183),(YPEL3,-1.11674,0.264107),(ZDHHC20,1.00694,0.313964),(ITPR2,-0.715261,0.474448),(CASP4,-0.601344,0.547611),(SRGAP3,0.489822,0.62426),(RGS2,-0.448219,0.653995),(MDC1,-0.313615,0.753813)
Path_c	Lung	GSE10239_NAIVE_VS_KLRG1INT_EFF_CD8_TCELL_DN	71	167.43	9.20498e-10	0.000767057	2.12573e-06	-137.357	(CCR5,-9.27563,1.76575e-20),(RAD51C,-2.79675,0.0051619),(BARD1,-2.54971,0.0107813),(PSMB2,-2.38289,0.0171772),(SLC35D1,-2.13444,0.0328067),(CHCHD10,-1.802,0.0715462),(CASP7,-1.77176,0.076435),(TMEM163,-1.72017,0.0854023),(CENPH,-1.70032,0.0890712),(LGALS3,-1.62647,0.10385),(ATPIF1,1.62548,0.10406),(ZNHIT3,1.61526,0.106255),(HMBS,1.5451,0.122322),(TACC3,-1.54501,0.122343),(LRP8,-1.48215,0.138301),…
Path_c	Esoph_Mucosa	HALLMARK_ALLOGRAFT_REJECTION	50	135.06	9.39433e-10	0.000782835	2.16346e-06	65.4711	(CCR1,7.90948,2.58472e-15),(DARS,2.88153,0.00395752),(TLR6,-2.60828,0.00909985),(DEGS1,2.5745,0.0100386),(CCL22,2.12449,0.0336288),(CAPG,-2.06193,0.0392143),(JAK2,-1.88507,0.0594211),(IFNAR2,-1.83029,0.0672063),(HLA-E,1.6948,0.090113),(TLR1,-1.69272,0.0905083),(HLA-DQA1,1.59648,0.110381),(ACVR2A,1.5714,0.11609),(STAT4,-1.49036,0.136129),(PTPN6,-1.46316,0.143425),(NME1,-1.45202,0.146495),(IL18,-1.…
Path_c	Esoph_Mucosa	GO_POSITIVE_REGULATION_OF_MYELOID_CELL_DIFFERENTIATION	18	79.7471	9.48812e-10	0.000790649	2.17904e-06	70.0417	(CCR1,7.90948,2.58472e-15),(TRAF6,2.31644,0.0205341),(TNFSF11,-1.98665,0.0469609),(ACVR2A,1.5714,0.11609),(GNAS,0.966641,0.333723),(ISG15,0.934794,0.349895),(CTNNBIP1,0.912757,0.36137),(CD101,0.902807,0.366628),(HCLS1,0.864106,0.38753),(PPARGC1B,-0.682729,0.494778),(CASP8,-0.547997,0.583694),(CA2,0.460431,0.645207),(RIPK1,0.304825,0.7605),(PRKCA,-0.279047,0.780209),(IL34,-0.254459,0.799141),(NCKA…
Path_c	Lung	GSE42021_CD24HI_VS_CD24LOW_TREG_THYMUS_UP	49	133.361	9.73375e-10	0.000811117	2.22931e-06	-69.5697	(CCR5,-9.27563,1.76575e-20),(OR7E47P,1.97191,0.0486199),(ZNF318,1.84791,0.0646149),(ZNF131,1.76478,0.0776005),(ARL6IP5,-1.76361,0.0777976),(RMND1,1.69284,0.0904857),(MEAF6,-1.65945,0.0970247),(HPS5,-1.63771,0.101482),(KCNC4,1.58256,0.113522),(LYRM4,1.44358,0.148858),(RAD50,-1.32575,0.184921),(NDUFAF4,-1.29099,0.196707),(ZNF239,1.24667,0.212517),(POFUT1,1.22305,0.221313),(SMOX,1.22225,0.221613),(P…
Path_c	Uterus	GSE8685_IL2_ACT_IL2_STARVED_VS_IL21_ACT_IL2_STARVED_CD4_TCELL_DN	11	65.2066	9.85394e-10	0.000821131	2.25066e-06	-46.5774	(CXCR6,-7.32056,2.46946e-13),(IDH2,2.37818,0.0173985),(GABRR2,1.66145,0.096624),(LZTS1,-1.33854,0.18072),(KCNE3,-0.833636,0.404486),(PDK4,0.661019,0.5086),(RTKN,0.510194,0.609916),(TTC3,0.477757,0.632823),(VAMP1,0.434058,0.664246),(PROM2,-0.153559,0.877957),(CIDEC,-0.0813709,0.935147)
Path_c	Muscle_Skeletal	GO_AMINO_ACID_TRANSMEMBRANE_TRANSPORTER_ACTIVITY	25	92.8083	9.90808e-10	0.000825641	2.25684e-06	71.8667	(SLC6A20,7.60827,2.77793e-14),(SLC7A8,2.61887,0.00882209),(SLC7A6,2.59543,0.00944719),(SLC1A1,-2.0616,0.039246),(SLC38A10,1.88828,0.0589887),(SLC43A2,-1.7916,0.0731976),(SLC6A16,1.60195,0.109166),(SLC7A9,1.38746,0.165302),(PDPN,-1.06819,0.285436),(SLC7A4,0.888869,0.374074),(SLC36A2,-0.858212,0.390775),(SLC7A2,0.809776,0.418069),(SERINC3,0.791209,0.428822),(SERINC2,-0.75249,0.451757),(SLC6A1,-0.67…
Path_c	Uterus	GSE7460_CD8_TCELL_VS_TREG_ACT_UP	14	71.5349	1.01629e-09	0.000846878	2.30858e-06	-70.4487	(CXCR6,-7.32056,2.46946e-13),(CCL4,-2.92529,0.00344134),(CTSW,-1.71789,0.0858173),(APBB1IP,-1.64309,0.100365),(F2RL1,-1.22647,0.22002),(BCL2L11,-0.844374,0.39846),(GIMAP8,-0.687569,0.491724),(ATP2B4,0.561107,0.574725),(C17orf59,-0.486952,0.626293),(TTC3,0.477757,0.632823),(LRMP,-0.423137,0.672196),(PPIL2,-0.273919,0.784147),(ZFP30,-0.107992,0.914002),(CNGA1,-0.0146114,0.988342)
Path_c	Esoph_Gastr_Junct	GNF2_MCL1	12	67.2941	1.02389e-09	0.000853203	2.31951e-06	52.534	(CCR1,7.52626,5.22135e-14),(PLCB2,-1.92318,0.0544571),(TCIRG1,-1.36562,0.172058),(LILRA6,1.30789,0.19091),(HSD17B11,1.1811,0.237562),(JUNB,-1.12113,0.262231),(CTSS,-0.541407,0.588227),(CECR1,-0.516111,0.605777),(CSGALNACT2,0.292555,0.769862),(CNPY3,0.258827,0.795768),(SKAP2,0.106159,0.915456),(ITGB2,-0.00578558,0.995384)
Path_c	Uterus	GSE15330_MEGAKARYOCYTE_ERYTHROID_PROGENITOR_VS_PRO_BCELL_UP	15	73.5296	1.04247e-09	0.000868684	2.3552e-06	-69.4585	(CXCR6,-7.32056,2.46946e-13),(POR,-2.53526,0.0112364),(GSG2,-2.19457,0.0281942),(RIBC2,-1.5147,0.129848),(SPC25,-1.42368,0.15454),(PRR13,1.31607,0.188149),(PKP3,-1.05389,0.291932),(NAAA,-0.825256,0.409226),(ADORA2B,-0.518942,0.603801),(CDCA3,0.507689,0.611671),(NTPCR,-0.386912,0.698821),(CASKIN2,-0.354614,0.722879),(IQGAP1,0.262035,0.793295),(USP22,-0.159,0.873669),(ATP6V0A1,0.015398,0.987715)
Path_c	Nerve_Tibial	GSE3565_DUSP1_VS_WT_SPLENOCYTES_UP	63	154.875	1.06317e-09	0.000885933	2.39511e-06	-54.2479	(CXCR6,-8.70146,3.27646e-18),(STARD10,2.92603,0.0034332),(LPIN1,2.53116,0.0113686),(RSU1,2.22141,0.026323),(CCDC50,2.1858,0.0288306),(FAM49A,2.17927,0.0293117),(FCGR2B,-2.17782,0.0294198),(KLRC2,2.01102,0.044323),(ITGB2,-1.97528,0.0482366),(SEPT10,-1.74195,0.0815175),(CYP17A1,1.70105,0.0889339),(LRRK1,-1.69102,0.0908337),(CECR5,-1.55432,0.120109),(EBPL,-1.49725,0.134328),(DAPK2,1.46902,0.141827),…
Path_c	Lung	GSE32164_RESTING_DIFFERENTIATED_VS_ALTERNATIVELY_ACT_M2_MACROPHAGE_DN	67	160.932	1.06588e-09	0.000888192	2.39511e-06	-93.6787	(CCR5,-9.27563,1.76575e-20),(IL10RB,2.87243,0.00407327),(CKB,-2.25853,0.0239126),(BTG3,-2.23933,0.0251347),(TNK2,-2.08867,0.0367379),(GRK5,-2.0781,0.0377004),(CRLF3,1.98668,0.0469578),(COMMD7,-1.86997,0.0614876),(PPID,1.82043,0.0686929),(HLA-C,1.77726,0.075526),(CASP7,-1.77176,0.076435),(ATF1,-1.73956,0.0819356),(BLK,-1.71956,0.0855123),(CTSH,-1.63185,0.102712),(RNGTT,1.4515,0.146642),(KLRK1,1.34…
Path_c	Adip_Visc_Om	ONO_FOXP3_TARGETS_UP	6	53.0913	1.12463e-09	0.000937152	2.52035e-06	-48.2325	(CCR5,-7.08334,1.40723e-12),(PDCD1LG2,1.38509,0.166024),(DDX5,0.714786,0.474742),(FOLR4,-0.56395,0.572788),(CD38,-0.296934,0.766517),(TNFRSF18,-0.286439,0.774542)
Path_c	Cells_Transf_fibr	GO_DENDRITIC_CELL_MIGRATION	7	55.599	1.13427e-09	0.000945181	2.53091e-06	50.4597	(CCR1,7.10653,1.18993e-12),(CDC42,1.29388,0.195707),(CCL19,-1.23247,0.217772),(TRPM4,-0.978077,0.328036),(CCR7,0.878429,0.379711),(ARHGEF5,-0.306574,0.759168),(NLRP10,0.284152,0.776294)
Path_c	Lung	GSE5542_IFNG_VS_IFNA_TREATED_EPITHELIAL_CELLS_24H_DN	63	154.661	1.13542e-09	0.000946135	2.53091e-06	-98.2446	(CCR5,-9.27563,1.76575e-20),(CAPG,-2.98279,0.00285633),(IL10RB,2.87243,0.00407327),(SLFN5,-2.45121,0.0142375),(AK4,-1.89208,0.0584801),(SLC16A7,-1.84778,0.0646347),(GM2A,-1.82724,0.067664),(HLA-C,1.77726,0.075526),(ESYT1,1.73484,0.082769),(LY86,-1.39848,0.161969),(TTC18,-1.39773,0.162194),(C1orf123,-1.39474,0.163095),(BCO2,-1.35485,0.175466),(CREB3,-1.33813,0.180855),(MYLK4,-1.33077,0.183264),(TN…
Path_c	Lung	GSE360_L_DONOVANI_VS_B_MALAYI_LOW_DOSE_DC_DN	67	160.711	1.13908e-09	0.000949189	2.53231e-06	-58.6592	(CCR5,-9.27563,1.76575e-20),(ATP5O,3.93576,8.29324e-05),(SUPT4H1,3.21564,0.00130154),(PDE1C,2.83185,0.00462793),(P2RY11,2.27409,0.0229604),(POR,-1.87888,0.0602603),(STAB1,1.87841,0.0603244),(ESYT1,1.73484,0.082769),(TDRD3,-1.63193,0.102694),(SNX27,-1.49811,0.134106),(ICAM3,-1.46092,0.144036),(SPECC1L,1.4311,0.152402),(MED22,1.41002,0.158533),(POLE3,-1.39704,0.162403),(PBX3,-1.26866,0.204564),(TAC…
Path_c	Esoph_Gastr_Junct	LIAN_LIPA_TARGETS_6M	11	64.8458	1.15204e-09	0.000959984	2.5543e-06	63.1324	(CCR1,7.52626,5.22135e-14),(CTSB,2.26501,0.0235123),(GALC,0.980307,0.326934),(RGS1,0.794743,0.426763),(MARCO,-0.69251,0.488617),(GPNMB,0.620642,0.534835),(ADAM8,-0.612678,0.540089),(ACP5,0.414209,0.678721),(C3AR1,0.228966,0.818895),(MS4A7,0.111512,0.91121),(MYO5A,-0.0416019,0.966816)
Path_c	Adip_Visc_Om	GO_G_PROTEIN_COUPLED_RECEPTOR_ACTIVITY	95	201.647	1.16217e-09	0.000968426	2.56993e-06	-109.616	(CXCR6,-7.67343,1.67462e-14),(CCR5,-7.08334,1.40723e-12),(CRHR1,-4.14301,3.42783e-05),(GPR133,2.27602,0.0228447),(NMUR1,2.18025,0.0292386),(QRFPR,-2.14958,0.0315882),(LGR5,-2.02887,0.0424714),(GPR132,1.76996,0.0767334),(TSHR,-1.74859,0.080362),(EMR2,1.70492,0.0882087),(GALR1,-1.6887,0.0912769),(P2RY11,1.6677,0.0953758),(FPR1,1.66467,0.0959788),(ADORA2A,-1.64407,0.100161),(OR2L13,-1.62092,0.105035…
Path_c	Esoph_Gastr_Junct	GSE19923_WT_VS_HEB_AND_E2A_KO_DP_THYMOCYTE_DN	22	86.8283	1.18064e-09	0.000983813	2.60386e-06	56.0707	(CCR1,7.52626,5.22135e-14),(SLC2A1,3.3587,0.000783103),(TPMT,-1.94086,0.0522758),(MUC1,-1.58338,0.113335),(ZFAND5,-1.31832,0.187397),(PI4KA,-1.27045,0.203924),(ALDH18A1,-1.23809,0.215683),(JUNB,-1.12113,0.262231),(ATXN7L3B,-1.04037,0.298167),(SYT3,0.939664,0.34739),(GPR65,0.918208,0.35851),(F2R,0.859264,0.390195),(HLA-DMA,-0.805375,0.420603),(MPRIP,0.733006,0.463555),(MDFIC,-0.697098,0.485741),(M…
Path_c	Uterus	GSE36891_POLYIC_TLR3_VS_PAM_TLR2_STIM_PERITONEAL_MACROPHAGE_DN	19	81.1358	1.18389e-09	0.00098652	2.60414e-06	-45.9302	(CXCR6,-7.32056,2.46946e-13),(RBM43,3.01234,0.00259239),(AS3MT,-1.9699,0.0488502),(KLRC1,-1.858,0.0631684),(CERS5,1.4789,0.139166),(TOMM34,1.3818,0.167034),(SRD5A3,-1.31828,0.187409),(WDR41,1.05354,0.292093),(ZDHHC20,1.00694,0.313964),(AGA,0.882154,0.377693),(FMO2,0.848317,0.396261),(MRPL35,0.72157,0.470559),(CLN5,-0.614309,0.539011),(TLR4,0.549389,0.582739),(PHOSPHO2,-0.508185,0.611324),(IK,-0.5…
Path_c	Lung	GSE6269_FLU_VS_E_COLI_INF_PBMC_UP	44	124.598	1.23929e-09	0.00103268	2.71771e-06	-77.5737	(CCR5,-9.27563,1.76575e-20),(TYK2,3.10162,0.00192462),(OAS1,-2.60947,0.0090682),(METTL7A,2.55295,0.0106815),(MX1,-1.6147,0.106377),(CES1,1.5414,0.12322),(PTK2B,-1.32873,0.183936),(SMG7,1.21165,0.225648),(HLA-A,-1.13373,0.25691),(IRF7,1.07082,0.284248),(OAS3,-0.969111,0.33249),(CALR,-0.898696,0.368815),(TGFB1,-0.865284,0.386883),(PDHX,-0.843966,0.398688),(POLM,0.841609,0.400007),(WIPF1,-0.826171,0…
Path_c	Adip_Visc_Om	GAURNIER_PSMD4_TARGETS	14	71.0504	1.2447e-09	0.00103719	2.71771e-06	-43.4602	(CCR5,-7.08334,1.40723e-12),(HLA-DPB2,2.69107,0.00712225),(HLA-DQB1,1.86941,0.0615659),(HLA-DQA1,1.75767,0.0788039),(HLA-H,-1.40224,0.160844),(HLA-DRB5,-1.39737,0.162303),(HLA-DQB2,-1.22516,0.220514),(HLA-A,-1.18178,0.237292),(HLA-C,1.02303,0.306295),(TGFB1,-0.78893,0.430153),(HLA-E,-0.787999,0.430698),(C3AR1,0.760888,0.446724),(CCL23,-0.715363,0.474385),(IL12RB1,0.543478,0.586801),(IL17RA,-0.485…
Path_c	Lung	GSE41176_WT_VS_TAK1_KO_ANTI_IGM_STIM_BCELL_3H_DN	48	131.015	1.2453e-09	0.00103769	2.71771e-06	-88.5244	(CCR5,-9.27563,1.76575e-20),(CAPG,-2.98279,0.00285633),(HIP1,2.21827,0.0265363),(MAD1L1,2.1217,0.0338628),(AK4,-1.89208,0.0584801),(FUBP1,-1.68317,0.0923424),(EIF3B,1.46167,0.143831),(NME1,-1.2784,0.201108),(TRMT1,1.27282,0.203082),(BOLA2,-1.26474,0.205964),(NBN,1.25018,0.211234),(LTBR,1.2087,0.226778),(MFSD5,1.12496,0.260608),(NPC1,-1.04553,0.295778),(VPS11,-1.02765,0.304113),(MAPK6,0.911492,0.3…
Path_c	Uterus	GO_PEPTIDE_RECEPTOR_ACTIVITY	8	57.7969	1.25848e-09	0.00104867	2.7393e-06	-55.2867	(CXCR6,-7.32056,2.46946e-13),(F2RL1,-1.22647,0.22002),(MCHR1,0.821049,0.411618),(CRHR2,0.741966,0.458108),(GPR17,-0.741165,0.458594),(GPR37,-0.670345,0.502638),(CCKBR,-0.66956,0.503138),(LTB4R,0.174593,0.8614)
Path_c	Lung	GSE10325_CD4_TCELL_VS_BCELL_UP	48	130.891	1.29723e-09	0.00108096	2.81629e-06	-79.6933	(CCR5,-9.27563,1.76575e-20),(KIAA0391,-2.5406,0.0110664),(ITK,2.35441,0.0185519),(AP3M2,2.25604,0.024068),(AQP3,1.80613,0.0708974),(DPP4,-1.67485,0.0939629),(LDLRAP1,1.57856,0.114437),(TMEM123,1.5653,0.117513),(MT1X,-1.46664,0.142475),(GPD1L,-1.35402,0.175729),(HDAC4,1.32629,0.184745),(P2RX4,1.31899,0.187173),(LDHB,-1.2456,0.212911),(S100A4,-1.19395,0.232496),(ITGA6,-1.04422,0.296385),(MAF,-0.928…
Path_c	Muscle_Skeletal	KEGG_CYTOKINE_CYTOKINE_RECEPTOR_INTERACTION	45	126.056	1.30714e-09	0.00108921	2.83043e-06	10.975	(IFNAR2,6.17499,6.61681e-10),(IL10RB,5.76029,8.39677e-09),(CCR3,-5.60959,2.02802e-08),(CXCR6,-3.43634,0.000589637),(TNFRSF10A,-2.40874,0.0160076),(ACVR1B,-2.09722,0.0359741),(CTF1,1.89538,0.0580424),(LIF,-1.75074,0.0799904),(TNFRSF6B,-1.67493,0.093948),(TNFRSF18,-1.66662,0.0955899),(EGF,-1.39871,0.161901),(LIFR,1.39097,0.164236),(VEGFB,-1.34323,0.179197),(BMPR1A,1.32027,0.186744),(CD70,-1.31938,0…
Path_c	Lung	GSE10239_NAIVE_VS_MEMORY_CD8_TCELL_DN	56	143.352	1.34738e-09	0.00112275	2.90309e-06	-85.3664	(CCR5,-9.27563,1.76575e-20),(SCHIP1,-2.73938,0.00615561),(ATXN1,2.6559,0.00790962),(SHISA3,-2.20522,0.0274384),(TIPIN,1.88891,0.0589043),(RPS10,1.82039,0.0686993),(GFOD1,1.63338,0.10239),(P2RY12,1.53107,0.125753),(ACSBG1,-1.37476,0.169205),(KLRK1,1.34792,0.177685),(OPN4,-1.30634,0.191439),(PLCB2,-1.29721,0.194558),(HLA-A,-1.13373,0.25691),(SEPT2,1.10298,0.270037),(ICOSLG,1.09996,0.271348),(DBNDD2…
Path_c	Uterus	GSE37532_VISCERAL_ADIPOSE_TISSUE_VS_LN_DERIVED_TCONV_CD4_TCELL_UP	9	59.9883	1.34766e-09	0.00112298	2.90309e-06	-59.8357	(CXCR6,-7.32056,2.46946e-13),(FAM179A,-2.09224,0.0364171),(GSTO1,-1.16274,0.244936),(TMTC1,-0.546414,0.584781),(EIF2AK4,-0.538669,0.590115),(HTATIP2,0.21017,0.833535),(CLDN23,0.193619,0.846474),(CDKN2A,-0.0779054,0.937903),(MGMT,-0.051247,0.959129)
Path_c	Lung	GSE12392_CD8A_POS_VS_NEG_SPLEEN_DC_DN	63	154.052	1.36807e-09	0.00113998	2.93947e-06	-107.704	(CCR5,-9.27563,1.76575e-20),(RAD51C,-2.79675,0.0051619),(OAS1,-2.60947,0.0090682),(SLFN5,-2.45121,0.0142375),(CKB,-2.25853,0.0239126),(C19orf38,-2.02563,0.0428027),(HLA-C,1.77726,0.075526),(PSRC1,1.76699,0.0772291),(PRIM1,-1.723,0.0848878),(PPP2R5A,-1.60064,0.109457),(PRKCSH,-1.55536,0.119859),(PLEC,-1.41273,0.157734),(DMWD,1.35699,0.174784),(KLRK1,1.34792,0.177685),(FLT3,1.32937,0.183724),(MUM1,…
Path_c	Lung	GSE3982_CTRL_VS_LPS_4H_MAC_DN	62	152.219	1.50476e-09	0.00125389	3.22486e-06	-113.887	(CCR5,-9.27563,1.76575e-20),(OAS1,-2.60947,0.0090682),(CKB,-2.25853,0.0239126),(BTG3,-2.23933,0.0251347),(NADK,1.96724,0.0491559),(CASP7,-1.77176,0.076435),(MMP1,1.74264,0.0813964),(HIPK3,-1.66737,0.095441),(HCAR3,1.52413,0.127475),(ISG20,-1.51766,0.129101),(MT1X,-1.46664,0.142475),(PITPNA,-1.40902,0.158831),(STK10,-1.33475,0.181957),(COX17,1.28571,0.198544),(NBN,1.25018,0.211234),(DAPP1,-1.22532…
Path_c	Esoph_Gastr_Junct	MODULE_291	14	70.5811	1.51445e-09	0.00126196	3.2373e-06	62.4971	(CCR1,7.52626,5.22135e-14),(NINJ1,-1.79607,0.0724838),(SEMA4D,1.5252,0.12721),(P2RX4,1.45435,0.14585),(TLR1,-1.36064,0.173629),(SECTM1,1.22141,0.221931),(LGALS3BP,1.16447,0.244235),(CDK10,1.16259,0.244995),(PIEZO1,0.984837,0.324704),(C5AR1,0.940777,0.346819),(ATP1B1,0.696626,0.486037),(POMZP3,-0.29466,0.768253),(S100A1,-0.242712,0.808229),(C3AR1,0.228966,0.818895),(IFI27,0.204762,0.837758)
Path_c	Esoph_Mucosa	HELLER_HDAC_TARGETS_SILENCED_BY_METHYLATION_DN	96	202.069	1.52751e-09	0.00127284	3.24805e-06	85.2097	(CCR1,7.90948,2.58472e-15),(OAS1,3.9853,6.73938e-05),(IFRD1,2.61235,0.00899222),(BAG3,2.49727,0.0125152),(CAPN2,2.43638,0.0148349),(ANK3,2.29778,0.0215744),(PITX1,-2.09169,0.0364667),(CEBPG,2.08715,0.0368747),(LRMP,-2.06744,0.0386923),(ATF4,-2.03938,0.0414117),(LSAMP,-2.03093,0.0422617),(DEPTOR,-2.0292,0.0424379),(RHOBTB1,-2.00124,0.0453665),(PDE4D,1.95664,0.0503901),(ST3GAL6,1.93746,0.0526896),(…
Path_c	Lung	GSE40068_BCL6_POS_VS_NEG_CXCR5_POS_TFH_UP	65	156.714	1.53143e-09	0.0012761	3.24805e-06	-89.393	(CCR5,-9.27563,1.76575e-20),(C9orf64,2.18075,0.0292021),(FAM177A1,-2.17566,0.0295806),(LIME1,-2.09204,0.0364346),(UTP11L,-2.03887,0.0414631),(ADAP1,-2.02527,0.04284),(C15orf40,-1.9903,0.0465578),(MCM8,1.81242,0.0699207),(CENPH,-1.70032,0.0890712),(PTPN12,1.57434,0.115408),(ECI2,1.56623,0.117295),(C1orf85,-1.50383,0.132625),(CCDC92,1.46718,0.142327),(LGALS9B,1.45351,0.146083),(SRI,-1.44017,0.14981…
Path_c	Uterus	MODULE_289	8	57.3592	1.53231e-09	0.00127684	3.24805e-06	-55.8413	(CXCR6,-7.32056,2.46946e-13),(PRKD3,-1.40287,0.160655),(TSHB,0.907513,0.364136),(CORT,-0.808318,0.418908),(GPR17,-0.741165,0.458594),(PTGER3,0.372798,0.709299),(GRM2,-0.147582,0.882673),(NPY,-0.144168,0.885368)
Path_c	Uterus	GSE14415_INDUCED_TREG_VS_FOXP3_KO_INDUCED_TREG_DN	15	72.5944	1.53506e-09	0.00127913	3.24805e-06	-64.6729	(CXCR6,-7.32056,2.46946e-13),(CCL4,-2.92529,0.00344134),(AS3MT,-1.9699,0.0488502),(CERS4,-1.37283,0.169805),(GALNT3,1.21946,0.22267),(STARD10,1.01573,0.309757),(PNP,0.999494,0.317555),(STAT4,-0.986098,0.324085),(RORA,0.83008,0.406494),(ATP2B4,0.561107,0.574725),(TMED10,-0.512414,0.608361),(COBLL1,-0.204357,0.838074),(SBDS,-0.151424,0.879641),(GNG10,0.120563,0.904037),(CBWD1,0.0578911,0.953835),(P…
Path_c	Uterus	GSE22432_MULTIPOTENT_VS_COMMON_DC_PROGENITOR_DN	15	72.4772	1.61121e-09	0.00134257	3.40053e-06	-50.9018	(CXCR6,-7.32056,2.46946e-13),(RBM43,3.01234,0.00259239),(FANCA,-1.48413,0.137775),(NUDT13,-1.29455,0.195474),(PNMAL1,-0.983153,0.325532),(SLAMF8,0.967638,0.333225),(AHI1,0.847499,0.396717),(IRF7,-0.834699,0.403887),(PPCDC,-0.818769,0.412918),(PANK2,-0.810759,0.417504),(RNF114,-0.804619,0.421039),(SASS6,-0.576597,0.564212),(AMN1,-0.482893,0.629172),(FXYD2,0.242701,0.808237),(FAM193B,-0.128087,0.89…
Path_c	Lung	MODULE_146	29	98.6094	1.6311e-09	0.00135915	3.43382e-06	-98.1229	(CCR5,-9.27563,1.76575e-20),(CXCR6,-3.93501,8.3193e-05),(EMR1,2.25469,0.0241525),(FPR1,2.19741,0.0279915),(LPAR1,-1.72522,0.0844872),(PRPH2,-1.58807,0.112271),(HCAR3,1.52413,0.127475),(TACR3,-1.32904,0.183834),(CRCP,-1.21847,0.223044),(CHRNB1,-1.06706,0.285946),(LANCL1,-1.05955,0.289349),(PTGER1,-1.02861,0.303661),(F2RL2,0.989101,0.322614),(ADORA2A,0.812436,0.416541),(PTGER2,0.78935,0.429908),(NP…
Path_c	Muscle_Skeletal	GO_ANION_CATION_SYMPORTER_ACTIVITY	11	63.9604	1.68949e-09	0.0014078	3.54778e-06	52.9888	(SLC6A20,7.60827,2.77793e-14),(SLC1A1,-2.0616,0.039246),(SLC12A6,-0.775574,0.438001),(SLC6A1,-0.672568,0.501222),(SLC10A5,0.629685,0.5289),(SLC1A4,-0.542345,0.587581),(SLC4A7,0.459323,0.646003),(SLC4A5,0.438968,0.660684),(SLC10A4,-0.278362,0.780735),(SLC6A13,-0.112625,0.910328),(SLC12A2,-0.0938786,0.925206)
Path_c	Esoph_Gastr_Junct	GSE19923_E2A_KO_VS_HEB_AND_E2A_KO_DP_THYMOCYTE_UP	29	98.4867	1.70613e-09	0.00142167	3.57373e-06	58.2108	(CCR1,7.52626,5.22135e-14),(STK19,-2.52799,0.0114718),(CYTH2,2.19266,0.0283322),(HEATR2,-2.13059,0.0331231),(HSD17B12,-1.89515,0.0580724),(SUN1,1.84028,0.0657273),(FDFT1,-1.77302,0.0762252),(TRAF1,1.66836,0.0952445),(TOR1B,1.6184,0.105577),(TBRG4,1.54391,0.122611),(F7,1.21973,0.222569),(PTK2B,1.06168,0.288382),(PIM3,1.05277,0.292445),(TBRG1,0.947777,0.343243),(ATF6,0.887093,0.375029),(MYH3,-0.836…
Path_c	Muscle_Skeletal	GO_ORGANIC_ACID_TRANSMEMBRANE_TRANSPORT	29	98.4633	1.72082e-09	0.0014339	3.59546e-06	76.4541	(SLC6A20,7.60827,2.77793e-14),(SLC7A8,2.61887,0.00882209),(SLC7A6,2.59543,0.00944719),(SLC1A1,-2.0616,0.039246),(SLC38A10,1.88828,0.0589887),(SLC43A2,-1.7916,0.0731976),(SLC25A1,1.73543,0.0826645),(SLC6A16,1.60195,0.109166),(SLC7A9,1.38746,0.165302),(SLC22A5,1.30255,0.192728),(CPT1B,-1.25235,0.210441),(PRKAB2,1.23763,0.215853),(SLC17A5,-0.989851,0.322247),(SLC7A4,0.888869,0.374074),(SLC36A2,-0.85…
Path_c	Nerve_Tibial	chr3p21	37	112.105	1.73463e-09	0.00144541	3.61525e-06	-60.2435	(CXCR6,-8.70146,3.27646e-18),(PRSS42,-4.40474,1.05912e-05),(PTPRG,2.80081,0.00509741),(ALS2CL,2.2508,0.024398),(FYCO1,2.20017,0.0277951),(GLYCTK,2.15337,0.0312893),(APPL1,2.13374,0.0328645),(MST1R,1.89973,0.057468),(GNL3,1.89862,0.0576147),(CCDC36,-1.8205,0.0686836),(SEMA3F,1.76178,0.0781058),(NBEAL2,-1.73903,0.0820293),(MRPS18AP1,-1.71193,0.0869099),(RBM6,-1.70067,0.0890051),(NT5DC2,1.63188,0.10…
Path_c	Cells_Transf_fibr	GNF2_TNFSF10	8	57.0488	1.76166e-09	0.00146793	3.66242e-06	55.935	(CCR1,7.10653,1.18993e-12),(SECTM1,1.87074,0.0613816),(FPR1,1.57816,0.114529),(PILRA,-0.51202,0.608637),(S100A4,-0.501072,0.616321),(CSF3R,-0.204807,0.837723),(NCF2,-0.0541886,0.956785),(LST1,0.00514244,0.995897)
Path_c	Lung	GO_SECOND_MESSENGER_MEDIATED_SIGNALING	53	137.722	1.82698e-09	0.00152236	3.78879e-06	-81.462	(CCR5,-9.27563,1.76575e-20),(P2RY11,2.27409,0.0229604),(FPR1,2.19741,0.0279915),(NMUR1,2.17228,0.0298344),(ADCY5,-1.99484,0.0460599),(PLCE1,-1.91101,0.0560034),(TMEM110,-1.74109,0.081668),(NUDT4,-1.65499,0.0979255),(PRKG1,1.40872,0.158918),(LRRK2,1.33504,0.181862),(HDAC4,1.32629,0.184745),(ADCY3,-1.32382,0.185561),(ADCY9,1.26164,0.20708),(DDAH2,-1.16799,0.24281),(CCL3,-1.11214,0.266077),(EDN2,1.0…
Path_c	Uterus	GSE9960_GRAM_NEG_VS_GRAM_POS_SEPSIS_PBMC_UP	15	72.0598	1.91427e-09	0.00159509	3.95732e-06	-50.1481	(CXCR6,-7.32056,2.46946e-13),(SEMA6C,2.17551,0.0295922),(AS3MT,-1.9699,0.0488502),(CERS5,1.4789,0.139166),(NFE2L1,1.35533,0.175314),(TNIP2,1.16806,0.242782),(LRWD1,-1.1292,0.258812),(ENPEP,-0.928844,0.35297),(IRF7,-0.834699,0.403887),(IL10RA,-0.786333,0.431673),(PSMA5,0.588757,0.556024),(C9orf89,0.564335,0.572526),(CALM1,0.412784,0.679765),(TMOD1,-0.365052,0.715073),(TAPBP,-0.218425,0.827098)
Path_c	Lung	HALLMARK_ALLOGRAFT_REJECTION	54	139.128	1.91774e-09	0.00159798	3.95732e-06	-90.9253	(CCR5,-9.27563,1.76575e-20),(CAPG,-2.98279,0.00285633),(ITK,2.35441,0.0185519),(DEGS1,1.92864,0.0537761),(STAB1,1.87841,0.0603244),(IL12A,-1.65052,0.0988374),(IFNAR2,-1.52294,0.127774),(LY86,-1.39848,0.161969),(RIPK2,1.32282,0.185895),(ITGB2,-1.31226,0.189432),(GLMN,-1.29094,0.196725),(NME1,-1.2784,0.201108),(EIF5A,1.27492,0.202339),(SOCS5,1.23832,0.215597),(HLA-DQA1,1.18176,0.237302),(HLA-A,-1.1…
Path_c	Lung	GO_CELLULAR_RESPONSE_TO_BIOTIC_STIMULUS	44	123.212	1.97027e-09	0.00164175	4.05568e-06	-100.021	(CCR5,-9.27563,1.76575e-20),(MAPK8,-1.86488,0.0621986),(IL12A,-1.65052,0.0988374),(GSTP1,-1.57113,0.116153),(WFS1,-1.51409,0.130004),(LILRB2,-1.45091,0.146806),(KLRK1,1.34792,0.177685),(TNIP2,1.32782,0.184238),(RIPK2,1.32282,0.185895),(LBP,-1.28306,0.19947),(VLDLR,-1.23815,0.215662),(GSK3B,1.21978,0.222548),(HMGCS2,-1.21229,0.225401),(TSPO,-1.16392,0.244456),(STAP1,1.14417,0.252554),(CCL3,-1.1121…
Path_c	Cells_Transf_fibr	WILENSKY_RESPONSE_TO_DARAPLADIB	8	56.78	1.98781e-09	0.00165637	4.0817e-06	48.559	(CCR1,7.10653,1.18993e-12),(LTBR,1.40531,0.15993),(HLA-DMA,-1.3298,0.183583),(UCP2,-0.998833,0.317876),(CHI3L1,-0.925281,0.35482),(MMP9,-0.577217,0.563793),(DENND2D,0.438973,0.660681),(CTSS,-0.395058,0.6928)
Path_c	Lung	REACTOME_PEPTIDE_LIGAND_BINDING_RECEPTORS	31	101.452	2.05435e-09	0.00171181	4.20797e-06	-92.2819	(CCR5,-9.27563,1.76575e-20),(CXCR6,-3.93501,8.3193e-05),(FPR1,2.19741,0.0279915),(NMUR1,2.17228,0.0298344),(KISS1,1.90763,0.0564396),(XCL1,-1.81829,0.0690203),(POMC,1.3805,0.167434),(TACR3,-1.32904,0.183834),(BDKRB1,1.30075,0.193344),(CCL3L1,-1.17694,0.23922),(SSTR4,-1.16056,0.245822),(CCL3,-1.11214,0.266077),(F2RL1,-1.09841,0.272027),(EDN2,1.02713,0.304361),(F2RL2,0.989101,0.322614),(CCL4,-0.869…
Path_c	Lung	GSE7831_UNSTIM_VS_INFLUENZA_STIM_PDC_4H_DN	62	151.073	2.13771e-09	0.00178126	4.35746e-06	-86.163	(CCR5,-9.27563,1.76575e-20),(TSC22D1,2.32771,0.0199276),(RPS6KA1,2.05933,0.0394628),(SLC7A6,1.87786,0.0604001),(MYO5B,-1.81623,0.0693358),(TXNDC5,-1.77072,0.0766076),(AKR1E2,1.68362,0.0922553),(ZFYVE19,1.66232,0.0964479),(SPINT1,-1.63713,0.101603),(MX1,-1.6147,0.106377),(RAC2,-1.57069,0.116255),(ANKRD28,-1.54892,0.121401),(DDX1,1.48644,0.137162),(PSPH,-1.48615,0.13724),(PLTP,-1.44645,0.148052),(D…
Path_c	Lung	GSE2128_CTRL_VS_MIMETOPE_NEGATIVE_SELECTION_DP_THYMOCYTE_C57BL6_UP	53	137.229	2.13779e-09	0.00178133	4.35746e-06	-85.6949	(CCR5,-9.27563,1.76575e-20),(CBY1,2.62409,0.00868814),(EMR1,2.25469,0.0241525),(NUDT12,1.92244,0.0545498),(C17orf96,-1.84893,0.064468),(DSTYK,-1.68084,0.0927946),(PNKD,-1.6341,0.102239),(KCNC4,1.58256,0.113522),(HCAR3,1.52413,0.127475),(ORAI1,-1.42113,0.15528),(PRDX1,-1.35128,0.176605),(P2RX4,1.31899,0.187173),(ITGB2,-1.31226,0.189432),(FOXD4,-1.29101,0.196701),(CTSB,1.23795,0.215735),(TRPM2,-1.1…
Path_c	Cells_Transf_fibr	GO_CYTOKINE_MEDIATED_SIGNALING_PATHWAY	113	224.646	2.14779e-09	0.00178966	4.36717e-06	53.2103	(CCR1,7.10653,1.18993e-12),(OAS3,5.12277,3.01082e-07),(IL10RB,-4.93113,8.1754e-07),(IFNAR2,-4.38036,1.18485e-05),(OAS2,4.20553,2.60465e-05),(SLC27A1,2.79424,0.00520214),(TNFRSF10A,-2.72543,0.00642185),(PSMB7,-2.4518,0.0142143),(NCAM1,2.19901,0.0278772),(RPS6KA5,-2.0775,0.0377552),(F3,2.05767,0.0396216),(TNFRSF11B,2.03424,0.0419273),(MX2,-1.99298,0.046264),(TNFSF12,-1.95506,0.0505758),(PSMA6,-1.90…
Path_c	Adip_Visc_Om	GO_PHOSPHOLIPASE_C_ACTIVITY	7	54.1861	2.16078e-09	0.00180049	4.3829e-06	-48.0857	(CCR5,-7.08334,1.40723e-12),(PLD4,1.12449,0.260807),(PLCE1,1.09853,0.271973),(F2RL2,-0.902037,0.367037),(C3AR1,0.760888,0.446724),(PLCH2,-0.282052,0.777904),(PLCD3,-0.262597,0.792861)
Path_c	Esoph_Mucosa	GNF2_MCL1	20	81.5098	2.17272e-09	0.00181043	4.39641e-06	65.71	(CCR1,7.90948,2.58472e-15),(PLCB2,-1.91817,0.0550895),(ARRB2,1.80887,0.0704708),(PPT1,1.4656,0.142758),(MFSD1,1.41341,0.157536),(CECR1,-1.38711,0.165408),(TLR2,1.18516,0.235956),(PRKCD,-1.01415,0.310511),(CTSS,-0.937885,0.348303),(TCIRG1,0.833016,0.404836),(HSD17B11,0.782131,0.434137),(NCF2,-0.631478,0.527728),(MYD88,0.619289,0.535726),(RAB11FIP1,-0.506063,0.612812),(CNPY3,0.49578,0.620049),(FBXL…
Path_c	Lung	GO_PHOSPHOLIPASE_ACTIVITY	40	116.368	2.2074e-09	0.00183932	4.45577e-06	-97.8836	(CCR5,-9.27563,1.76575e-20),(PAFAH1B2,-1.95271,0.0508539),(PLCE1,-1.91101,0.0560034),(MGLL,-1.7503,0.0800667),(PLD2,-1.641,0.100797),(PLCD3,1.53838,0.123955),(PLD3,-1.45482,0.14572),(CLC,1.42945,0.152875),(PNPLA3,-1.38855,0.164971),(PLCB2,-1.29721,0.194558),(PLB1,1.19306,0.232847),(GPLD1,-1.13426,0.256687),(PNPLA7,1.0851,0.277877),(F2RL2,0.989101,0.322614),(PLA2G4D,-0.904207,0.365886),(PLD6,-0.88…
Path_c	Uterus	BOYLAN_MULTIPLE_MYELOMA_PCA1_UP	11	63.2889	2.2576e-09	0.00188115	4.5461e-06	-63.1638	(CXCR6,-7.32056,2.46946e-13),(KLRC1,-1.858,0.0631684),(CTSW,-1.71789,0.0858173),(F2RL1,-1.22647,0.22002),(STAT4,-0.986098,0.324085),(GIMAP8,-0.687569,0.491724),(RECK,-0.511216,0.6092),(CD3D,0.208842,0.834572),(GRAMD1C,-0.183171,0.854664),(LTB4R,0.174593,0.8614),(PLA2G16,0.0166031,0.986753)
Path_c	Cells_Transf_fibr	GO_POSITIVE_REGULATION_OF_MYELOID_LEUKOCYTE_DIFFERENTIATION	7	54.0601	2.28841e-09	0.00190683	4.59099e-06	47.6412	(CCR1,7.10653,1.18993e-12),(RB1,-1.35169,0.176474),(PF4,-1.01455,0.310322),(CASP8,-0.501691,0.615885),(PPARGC1B,0.484757,0.627849),(PRKCA,0.335906,0.736942),(IL23A,-0.318343,0.750225)
Path_c	Esoph_Gastr_Junct	IWANAGA_CARCINOGENESIS_BY_KRAS_PTEN_UP	26	92.3843	2.29091e-09	0.0019089	4.59099e-06	75.2862	(CCR1,7.52626,5.22135e-14),(IL10RB,3.39867,0.000677133),(CTSB,2.26501,0.0235123),(OPRL1,2.04472,0.0408827),(KBTBD12,-1.75156,0.0798493),(PHF10,1.64394,0.10019),(ADAM19,-1.36485,0.172301),(C16orf13,-1.34942,0.177204),(B3GALNT2,1.1774,0.239037),(LITAF,-1.00029,0.317169),(MIF,0.909074,0.363311),(MAPK8,-0.765259,0.444118),(POLG,0.686878,0.49216),(BZW1,0.68425,0.493817),(GOLM1,-0.644262,0.519406),(ERC…
Path_c	Lung	GO_LEUKOCYTE_MIGRATION	60	147.79	2.30011e-09	0.00191656	4.59837e-06	-110.63	(CCR5,-9.27563,1.76575e-20),(PREX1,-2.36413,0.0180725),(EMR2,-2.34253,0.0191537),(CCL4L2,-1.92231,0.0545662),(SLC7A6,1.87786,0.0604001),(XCL1,-1.81829,0.0690203),(AMICA1,-1.75682,0.0789477),(MMP1,1.74264,0.0813964),(LGALS3,-1.62647,0.10385),(RAC1,1.44349,0.148883),(DAPK2,-1.42684,0.153625),(GLG1,-1.33293,0.182556),(ITGB2,-1.31226,0.189432),(LBP,-1.28306,0.19947),(SLC7A9,1.2012,0.229674),(CCL3L1,-…
Path_c	Nerve_Tibial	GSE2935_UV_INACTIVATED_VS_LIVE_SENDAI_VIRUS_INF_MACROPHAGE_DN	73	167.248	2.3345e-09	0.00194522	4.65597e-06	-65.6622	(CXCR6,-8.70146,3.27646e-18),(STARD10,2.92603,0.0034332),(CDH1,2.739,0.00616269),(LPIN1,2.53116,0.0113686),(PTPN2,-2.34425,0.0190654),(CCDC50,2.1858,0.0288306),(FAM49A,2.17927,0.0293117),(FCGR2B,-2.17782,0.0294198),(KLRC2,2.01102,0.044323),(PARP8,-2.00854,0.044586),(LRRK1,-1.69102,0.0908337),(CECR5,-1.55432,0.120109),(AP1G2,-1.5345,0.124906),(UBA6,-1.52464,0.12735),(KLRC1,-1.50968,0.131125),(EBPL…
Path_c	Lung	GSE20366_EX_VIVO_VS_DEC205_CONVERSION_NAIVE_CD4_TCELL_UP	58	144.659	2.35138e-09	0.00195928	4.67844e-06	-101.459	(CCR5,-9.27563,1.76575e-20),(METTL7A,2.55295,0.0106815),(RNF130,-2.45137,0.0142313),(HIP1,2.21827,0.0265363),(ADAM19,-2.05671,0.0397142),(LETMD1,-1.98439,0.0472126),(XCL1,-1.81829,0.0690203),(TRIM32,1.80897,0.0704553),(TRAF3IP1,1.72539,0.0844571),(CENPH,-1.70032,0.0890712),(FIGNL1,-1.59581,0.110531),(B4GALNT4,-1.58759,0.112379),(D2HGDH,-1.39223,0.163854),(GEMIN6,-1.35032,0.176913),(RAD50,-1.32575…
Path_c	Lung	GSE11864_CSF1_IFNG_VS_CSF1_PAM3CYS_IN_MAC_DN	65	155.252	2.38146e-09	0.00198434	4.727e-06	-84.1929	(CCR5,-9.27563,1.76575e-20),(SLFN5,-2.45121,0.0142375),(TSC22D1,2.32771,0.0199276),(PYCRL,2.29058,0.0219879),(JOSD1,2.23252,0.0255805),(FPR1,2.19741,0.0279915),(STK17A,2.00012,0.0454871),(DTX4,-1.84466,0.0650873),(CHI3L2,1.81888,0.0689301),(MGLL,-1.7503,0.0800667),(KCTD7,-1.58033,0.114032),(DHX36,-1.57172,0.116016),(PNO1,-1.41283,0.157705),(CREB3,-1.33813,0.180855),(TFRC,1.20982,0.226346),(SLC35F…
Path_c	Esoph_Gastr_Junct	GO_POSITIVE_REGULATION_OF_LEUKOCYTE_CHEMOTAXIS	12	65.3005	2.39881e-09	0.0019988	4.75014e-06	60.3216	(CCR1,7.52626,5.22135e-14),(WNT5A,1.52596,0.127021),(F2RL1,-1.51231,0.130456),(F7,1.21973,0.222569),(PTK2B,1.06168,0.288382),(C5AR1,0.940777,0.346819),(DAPK2,0.732663,0.463764),(LGALS9,-0.572365,0.567075),(THBS4,-0.33259,0.739444),(C3AR1,0.228966,0.818895),(CAMK1D,-0.123366,0.901817),(EDN2,-0.014844,0.988157)
Path_c	Nerve_Tibial	MODULE_375	27	94.031	2.40615e-09	0.00200491	4.75338e-06	-65.6203	(CXCR6,-8.70146,3.27646e-18),(FPR1,2.07312,0.0381612),(FPR2,1.55198,0.120668),(GRM2,1.504,0.13258),(RGS4,1.46931,0.14175),(EDNRB,-1.12646,0.25997),(PTGFR,-0.970581,0.331757),(FZD9,0.934593,0.349998),(GNA14,-0.85034,0.395136),(FZD2,-0.817106,0.413868),(CCL3,0.760282,0.447086),(EMR1,0.752623,0.451676),(PTGER2,0.581723,0.560753),(C3AR1,0.566667,0.57094),(ADRB2,-0.540631,0.588762),(GRIK1,-0.516105,0.…
Path_c	Esoph_Gastr_Junct	GSE21360_NAIVE_VS_PRIMARY_MEMORY_CD8_TCELL_UP	42	119.295	2.47359e-09	0.0020611	4.87505e-06	51.3292	(CCR1,7.52626,5.22135e-14),(SLC2A1,3.3587,0.000783103),(PIGN,-3.20992,0.00132771),(ARSG,-1.94344,0.0519636),(FLOT1,1.71392,0.0865426),(MCM6,1.70978,0.0873069),(SLC9A9,-1.67722,0.0935),(TBC1D14,1.65409,0.0981099),(PRUNE2,1.58892,0.11208),(ADORA3,-1.54875,0.121442),(RTN4RL1,-1.37652,0.168662),(PDPN,-1.27244,0.203216),(NAAA,-1.267,0.205157),(LDHB,-1.22227,0.221606),(CALML4,1.18735,0.235091),(HTR2B,1…
Path_c	Lung	GSE35685_CD34POS_CD38NEG_VS_CD34POS_CD10POS_BONE_MARROW_DN	55	139.867	2.4795e-09	0.00206603	4.87518e-06	-81.4813	(CCR5,-9.27563,1.76575e-20),(INPP5B,-3.31467,0.000917497),(DR1,1.93494,0.0529974),(RERE,1.83236,0.0668972),(TPST1,1.63918,0.101177),(TOR3A,-1.52401,0.127506),(DCAF13,-1.51445,0.129913),(C6orf106,1.47682,0.139724),(LGALS9B,1.45351,0.146083),(SLC2A1,1.43207,0.152125),(IRF9,-1.4302,0.152659),(ATF6,1.3998,0.161573),(CHMP4B,-1.37613,0.16878),(RAB5C,1.33073,0.183279),(PMS2,1.30528,0.191797),(STAT3,1.22…
Path_c	Esoph_Mucosa	GO_LEUKOCYTE_CHEMOTAXIS	29	97.3846	2.5532e-09	0.00212744	5.00828e-06	59.3155	(CCR1,7.90948,2.58472e-15),(CXCR2,-2.71761,0.00657555),(CCL22,2.12449,0.0336288),(TNFSF11,-1.98665,0.0469609),(PDE4D,1.95664,0.0503901),(IL6R,1.6015,0.109267),(SYK,-1.41008,0.158517),(XCL2,1.38574,0.165826),(CCL26,-1.26252,0.20676),(CXADR,-1.19672,0.231415),(SFTPD,0.92352,0.355736),(EDNRB,-0.92009,0.357526),(CCR5,-0.809019,0.418504),(NUP85,0.808534,0.418783),(GAS6,0.722624,0.469911),(PF4V1,0.7112…
Path_c	Adip_Visc_Om	GO_INFLAMMATORY_RESPONSE	97	201.54	2.58383e-09	0.00215296	5.05646e-06	-127.246	(CXCR6,-7.67343,1.67462e-14),(CCR5,-7.08334,1.40723e-12),(IL10RB,3.35732,0.000787024),(TNFRSF10A,-2.94999,0.00317783),(CCL3L1,-2.32501,0.0200713),(F11R,-2.16949,0.0300455),(REG3G,-2.00353,0.0451201),(AIM2,1.88776,0.0590588),(IDO1,-1.8439,0.0651974),(CYP26B1,-1.83612,0.0663397),(EMR2,1.70492,0.0882087),(XCL2,1.69602,0.0898817),(ADORA2A,-1.64407,0.100161),(IL1B,1.62126,0.104962),(SIGIRR,-1.55892,0.…
Path_c	Lung	GSE13485_DAY3_VS_DAY7_YF17D_VACCINE_PBMC_DN	54	138.122	2.63668e-09	0.00219699	5.1478e-06	-87.9826	(CCR5,-9.27563,1.76575e-20),(OAS1,-2.60947,0.0090682),(SLFN5,-2.45121,0.0142375),(DDX60L,2.37632,0.0174861),(CYP4Z1,2.30342,0.0212552),(LAP3,-1.64648,0.0996646),(PI4K2B,1.64128,0.100739),(UBE2L6,-1.61741,0.105789),(MX1,-1.6147,0.106377),(SPC25,-1.35653,0.17493),(PARP14,1.264,0.206228),(PARP9,-1.25193,0.210594),(NEXN,1.25048,0.211124),(SMOX,1.22225,0.221613),(APOBEC3A,1.20209,0.229328),(CLIC6,-1.1…
Path_c	Lung	GSE39152_CD103_NEG_VS_POS_MEMORY_CD8_TCELL_DN	56	141.185	2.66199e-09	0.00221807	5.18507e-06	-100.357	(CCR5,-9.27563,1.76575e-20),(TCP10L,-2.98354,0.00284936),(SYNGR2,2.61065,0.009037),(ALKBH5,-2.46223,0.0138077),(HIPK3,-1.66737,0.095441),(ARNT,1.45945,0.144441),(KIAA1191,-1.45908,0.144543),(SLC2A1,1.43207,0.152125),(RCC1,-1.32237,0.186045),(IFNAR1,-1.30436,0.19211),(TMEM50B,1.3028,0.192644),(RAB4B,-1.29283,0.196069),(STAT3,1.2263,0.220087),(SOAT2,-1.21581,0.224057),(HLA-DQA1,1.18176,0.237302),(E…
Path_c	Cells_Transf_fibr	ALTEMEIER_RESPONSE_TO_LPS_WITH_MECHANICAL_VENTILATION	35	107.445	2.74263e-09	0.00228527	5.3297e-06	91.9988	(CCR1,7.10653,1.18993e-12),(OAS3,5.12277,3.01082e-07),(OAS2,4.20553,2.60465e-05),(ADAMTS4,-2.45784,0.0139775),(NARF,2.41765,0.0156209),(F3,2.05767,0.0396216),(MX2,-1.99298,0.046264),(OSMR,1.85344,0.0638196),(IL1B,1.5648,0.117631),(IL15,-1.53139,0.125672),(GBP1,-1.43341,0.151742),(TREX1,1.27952,0.200713),(RDH5,-1.25357,0.209997),(ISG15,-1.01779,0.308779),(GPR65,-0.968375,0.332857),(NFKBIZ,0.962513…
Path_c	Lung	GSE5589_LPS_VS_LPS_AND_IL10_STIM_IL6_KO_MACROPHAGE_180MIN_DN	67	157.772	2.75067e-09	0.00229196	5.33288e-06	-80.0877	(CCR5,-9.27563,1.76575e-20),(SMARCA5,-3.04956,0.00229177),(PSMD2,2.70255,0.00688104),(TTC9C,-2.50772,0.0121513),(C9orf64,2.18075,0.0292021),(CLDN12,1.92806,0.0538476),(AVEN,1.88975,0.058791),(RWDD1,-1.77683,0.0755964),(ARL6IP5,-1.76361,0.0777976),(FBL,1.64208,0.100573),(DCP2,-1.57075,0.116242),(PGAM5,1.5578,0.119281),(CDC34,1.51718,0.129222),(PSPH,-1.48615,0.13724),(WRNIP1,-1.46712,0.142344),(EIF…
Path_c	Lung	GSE41087_WT_VS_FOXP3_MUT_ANTI_CD3_CD28_STIM_CD4_TCELL_UP	52	134.858	2.76723e-09	0.00230576	5.35255e-06	-106.115	(CCR5,-9.27563,1.76575e-20),(GLIPR1,-2.99575,0.00273769),(DDX17,-2.63832,0.00833175),(KAT6A,-1.75642,0.0790163),(PLD2,-1.641,0.100797),(ISG20,-1.51766,0.129101),(KCTD15,-1.46692,0.142399),(SRSF10,1.33574,0.181635),(TOP3A,1.20887,0.226715),(WDR73,1.1996,0.230294),(HLA-DQA1,1.18176,0.237302),(KHNYN,-1.17105,0.241578),(EBLN2,1.1696,0.242161),(PIGL,-1.1072,0.268207),(ICOSLG,1.09996,0.271348),(FAM129A…
Path_c	Esoph_Gastr_Junct	GSE19923_HEB_KO_VS_HEB_AND_E2A_KO_DP_THYMOCYTE_DN	18	77.0498	2.79831e-09	0.00233165	5.40013e-06	52.1334	(CCR1,7.52626,5.22135e-14),(HEATR2,-2.13059,0.0331231),(HSD17B12,-1.89515,0.0580724),(ZC3H11A,1.77272,0.0762755),(E2F5,1.4856,0.137384),(GGNBP2,-1.33882,0.180628),(PIM3,1.05277,0.292445),(CINP,0.905076,0.365425),(VAPA,-0.892737,0.371998),(F2R,0.859264,0.390195),(BID,-0.84235,0.399592),(TSPAN5,-0.783333,0.433431),(ATP6V1E1,-0.764888,0.444338),(TOX4,0.542967,0.587152),(KCNN4,-0.352769,0.724262),(TM…
Path_c	Lung	GSE43955_1H_VS_10H_ACT_CD4_TCELL_WITH_TGFB_IL6_DN	52	134.79	2.82757e-09	0.00235602	5.44399e-06	-76.7215	(CCR5,-9.27563,1.76575e-20),(B4GALT6,2.38969,0.0168627),(FOXN2,2.23148,0.0256496),(CD52,-2.17713,0.0294706),(SLC35D1,-2.13444,0.0328067),(NADK,1.96724,0.0491559),(VNN2,1.96085,0.0498963),(SULT4A1,1.90615,0.0566302),(PLAC9,-1.76932,0.0768398),(PLTP,-1.44645,0.148052),(LY86,-1.39848,0.161969),(BMPR1B,1.36394,0.172587),(RDH5,-1.33344,0.182389),(TOP3A,1.20887,0.226715),(IRF7,1.07082,0.284248),(AHI1,1…
Path_c	Lung	GO_CYTOKINE_MEDIATED_SIGNALING_PATHWAY	105	212.376	2.88179e-09	0.0024012	5.5356e-06	-93.3406	(CCR5,-9.27563,1.76575e-20),(CXCR6,-3.93501,8.3193e-05),(NCAM1,3.3716,0.000747332),(TYK2,3.10162,0.00192462),(IL10RB,2.87243,0.00407327),(TNFRSF10A,-2.73491,0.0062397),(PSMD2,2.70255,0.00688104),(OAS1,-2.60947,0.0090682),(SLC27A1,2.48611,0.0129149),(PSMB2,-2.38289,0.0171772),(HLA-DQB2,-2.06447,0.0389731),(CCL4L2,-1.92231,0.0545662),(COMMD7,-1.86997,0.0614876),(HLA-DQA2,-1.82748,0.0676278),(XCL1,-…
Path_c	Lung	REACTOME_HIV_INFECTION	67	157.571	2.92094e-09	0.00243382	5.59791e-06	-58.3577	(CCR5,-9.27563,1.76575e-20),(SUPT4H1,3.21564,0.00130154),(PSMD2,2.70255,0.00688104),(PSMB2,-2.38289,0.0171772),(TAF9,2.11651,0.0343014),(TAF6,1.7649,0.0775809),(AP1M1,-1.65167,0.0986011),(GTF2H2B,1.57912,0.114308),(NUP35,1.47022,0.141501),(CCNT2,1.45555,0.145516),(RNGTT,1.4515,0.146642),(RAC1,1.44349,0.148883),(ELMO1,-1.34529,0.178533),(RCC1,-1.32237,0.186045),(NCBP1,1.31358,0.188987),(ERCC2,1.29…
Path_c	Adip_Visc_Om	PID_IL12_2PATHWAY	10	60.4895	2.92788e-09	0.0024396	5.59833e-06	-44.3674	(CCR5,-7.08334,1.40723e-12),(PPP3R1,2.36959,0.0178078),(IL1B,1.62126,0.104962),(HLA-A,-1.18178,0.237292),(STAT4,-0.972924,0.330591),(STAT6,-0.563042,0.573406),(IL12RB1,0.543478,0.586801),(IL18R1,-0.203209,0.838971),(HLA-DRB1,-0.132698,0.894432),(CD8B,-0.119788,0.904651),(NOS2,0.0306082,0.975582)
Path_c	Cells_Transf_fibr	MODULE_375	10	60.459	2.96703e-09	0.00247222	5.66021e-06	50.9945	(CCR1,7.10653,1.18993e-12),(FPR1,1.57816,0.114529),(FPR2,1.52857,0.12637),(DARC,-1.35369,0.175836),(RGS4,-1.19955,0.230315),(GNAL,-1.05356,0.292086),(GPR65,-0.968375,0.332857),(LPAR6,0.853477,0.393395),(PTGFR,0.58425,0.559052),(PTGER2,-0.329683,0.741639),(ADORA1,0.150174,0.880628)
Path_c	Esoph_Mucosa	GO_POSITIVE_REGULATION_OF_LEUKOCYTE_CHEMOTAXIS	23	86.253	2.99847e-09	0.00249841	5.70713e-06	75.7977	(CCR1,7.90948,2.58472e-15),(EDNRA,3.1734,0.00150665),(ZNF580,-2.02765,0.0425959),(IL6R,1.6015,0.109267),(ADAM17,1.5825,0.113536),(IL12A,-1.07191,0.283761),(SWAP70,1.06678,0.28607),(F2RL1,-0.996759,0.318882),(F7,0.911543,0.362009),(S100A14,0.854838,0.392641),(CAMK1D,0.774351,0.438723),(GAS6,0.722624,0.469911),(PF4V1,0.711203,0.476959),(TRPV4,0.513433,0.607649),(WNT5A,0.512296,0.608444),(CXCL13,-0.…
Path_c	Lung	GSE22886_NAIVE_CD4_TCELL_VS_12H_ACT_TH1_DN	65	154.473	3.01074e-09	0.00250863	5.71743e-06	-81.3999	(CCR5,-9.27563,1.76575e-20),(RFC3,-2.65143,0.00801511),(RMI1,-2.40235,0.0162901),(ARSB,2.17421,0.0296894),(TOR1A,-1.92075,0.0547636),(NT5DC2,1.80106,0.0716931),(KCNN4,-1.74115,0.0816581),(CCDC86,1.72434,0.0846461),(ACSL3,1.70915,0.0874239),(RFC4,1.54837,0.121534),(HMBS,1.5451,0.122322),(CCT8,-1.49189,0.135729),(SLC2A1,1.43207,0.152125),(RAD50,-1.32575,0.184921),(DNA2,1.3042,0.192166),(COX17,1.285…
Path_c	Uterus	GSE15330_HSC_VS_GRANULOCYTE_MONOCYTE_PROGENITOR_IKAROS_KO_UP	19	78.7473	3.05433e-09	0.00254495	5.78702e-06	-64.2348	(CXCR6,-7.32056,2.46946e-13),(CDC16,-2.82163,0.00477808),(RAD52,-1.86676,0.0619356),(CTSW,-1.71789,0.0858173),(C6orf201,1.59613,0.110459),(CERS5,1.4789,0.139166),(SYNCRIP,-1.3433,0.179174),(ZDHHC20,1.00694,0.313964),(PM20D1,-0.98001,0.327081),(CUL7,0.772766,0.439661),(TRIM32,0.657509,0.510854),(DNAJC3,-0.576262,0.564438),(C9orf89,0.564335,0.572526),(PLA2G12A,-0.456043,0.648359),(FXYD5,-0.417542,0…
Path_c	Adip_Visc_Om	GSE40068_CXCR5NEG_BCL6NEG_CD4_TCELL_VS_CXCR5POS_BCL6NEG_TFH_DN	60	146.806	3.11164e-09	0.0025927	5.88224e-06	-115.962	(CXCR6,-7.67343,1.67462e-14),(CCR5,-7.08334,1.40723e-12),(GRAMD3,2.17831,0.0293832),(ERN1,-1.84492,0.0650489),(EPSTI1,-1.70904,0.0874444),(SLC25A24,-1.5008,0.133408),(CTSW,-1.47787,0.139442),(MICAL1,-1.36567,0.172041),(C3orf14,1.36214,0.173155),(RBL2,1.34407,0.178925),(GOLM1,1.25958,0.20782),(CORO2A,-1.21819,0.223153),(PRR13,1.1957,0.231813),(CARHSP1,-1.19054,0.233832),(CRMP1,1.17295,0.240815),(M…
Path_c	Nerve_Tibial	GSE6681_DELETED_FOXP3_VS_WT_TREG_UP	57	142.189	3.14393e-09	0.0026196	5.92984e-06	-73.2144	(CXCR6,-8.70146,3.27646e-18),(XCL1,-2.66258,0.0077545),(SYPL2,-2.59525,0.0094521),(BTN1A1,2.5671,0.0102554),(EFNB3,1.95083,0.0510776),(VANGL1,1.88576,0.059327),(LCAT,1.77465,0.0759555),(TSSK4,-1.71192,0.0869122),(ABHD16A,-1.6312,0.102849),(C6orf132,1.58984,0.111871),(TMEM200A,1.57928,0.114272),(XKR8,1.56449,0.117702),(ABCC5,1.39543,0.162885),(NRP1,1.35193,0.176398),(LPHN3,1.22245,0.221539),(EVC2,…
Path_c	Lung	GSE23502_WT_VS_HDC_KO_MYELOID_DERIVED_SUPPRESSOR_CELL_BM_DN	64	152.813	3.15535e-09	0.00262911	5.93794e-06	-82.278	(CCR5,-9.27563,1.76575e-20),(ATXN1,2.6559,0.00790962),(YWHAQ,2.34108,0.0192283),(COQ10B,1.88683,0.0591837),(CTLA4,-1.88067,0.060017),(PEPD,1.6713,0.0946624),(HIPK3,-1.66737,0.095441),(VKORC1L1,-1.62892,0.103329),(PTPN12,1.57434,0.115408),(HMGN3,-1.53264,0.125364),(RAP1A,-1.45792,0.144862),(SSPN,-1.43961,0.149978),(IRF9,-1.4302,0.152659),(ATF6,1.3998,0.161573),(TRIP11,1.39208,0.163899),(CELSR1,-1.…
Path_c	Esoph_Mucosa	GSE35685_CD34POS_CD38NEG_VS_CD34POS_CD10POS_BONE_MARROW_DN	63	151.295	3.16584e-09	0.00263785	5.94426e-06	59.6392	(CCR1,7.90948,2.58472e-15),(INPP5B,-3.5213,0.000429437),(CD83,-2.43653,0.0148288),(CAPN2,2.43638,0.0148349),(TRAF6,2.31644,0.0205341),(DR1,2.19817,0.027937),(SLC41A1,-2.09126,0.036505),(C6orf106,1.90025,0.0574008),(ATF6,1.88666,0.0592061),(JAK2,-1.88507,0.0594211),(TPST1,-1.87807,0.060372),(MT1E,-1.79319,0.0729433),(DNTTIP2,1.61445,0.106431),(RERE,1.59502,0.110707),(PMS2,1.58624,0.112685),(SLC12A…
Path_c	Esoph_Mucosa	GNF2_CARD15	18	76.6598	3.2696e-09	0.0027243	6.1253e-06	66.0972	(CCR1,7.90948,2.58472e-15),(LILRA3,1.5299,0.12604),(PPT1,1.4656,0.142758),(MFSD1,1.41341,0.157536),(CECR1,-1.38711,0.165408),(TLR2,1.18516,0.235956),(RNF130,-1.15282,0.248986),(CTSS,-0.937885,0.348303),(SULT1A1,-0.696398,0.48618),(NCF2,-0.631478,0.527728),(LILRA2,0.591748,0.554019),(CPPED1,0.578454,0.562958),(PILRA,-0.53685,0.591372),(CHST15,0.40328,0.686742),(MAFB,0.30695,0.758881),(PSAP,0.09029…
Path_c	Uterus	GSE3982_MAC_VS_EFF_MEMORY_CD4_TCELL_DN	12	64.5662	3.27881e-09	0.00273197	6.12877e-06	-47.9589	(CXCR6,-7.32056,2.46946e-13),(NUFIP1,2.23522,0.0254027),(RIBC2,-1.5147,0.129848),(CROCCP2,0.993713,0.320363),(ACSM3,0.988514,0.322901),(STOML1,0.637206,0.523991),(AMACR,0.591234,0.554364),(ALDH8A1,-0.509556,0.610362),(TMEM80,0.50421,0.614114),(FN3KRP,0.470279,0.638156),(LRRC3,-0.343622,0.731131),(NOTCH4,0.334375,0.738097)
Path_c	Lung	KAECH_NAIVE_VS_DAY15_EFF_CD8_TCELL_DN	57	141.989	3.34588e-09	0.00278785	6.24014e-06	-99.5105	(CCR5,-9.27563,1.76575e-20),(SMYD1,-2.54549,0.0109126),(RSU1,2.04767,0.0405922),(SLA,1.96152,0.0498185),(CTLA4,-1.88067,0.060017),(CASP7,-1.77176,0.076435),(TXNDC5,-1.77072,0.0766076),(LGALS3,-1.62647,0.10385),(SSPN,-1.43961,0.149978),(DAPK2,-1.42684,0.153625),(ATF6,1.3998,0.161573),(PRDX1,-1.35128,0.176605),(KLRK1,1.34792,0.177685),(RAB5C,1.33073,0.183279),(COX17,1.28571,0.198544),(S100A4,-1.193…
Path_c	Esoph_Mucosa	GNF2_PECAM1	19	78.5071	3.35846e-09	0.00279833	6.24963e-06	61.0604	(CCR1,7.90948,2.58472e-15),(SH3BGRL3,-2.11616,0.034331),(PPT1,1.4656,0.142758),(MFSD1,1.41341,0.157536),(CECR1,-1.38711,0.165408),(TLR2,1.18516,0.235956),(RNF130,-1.15282,0.248986),(CTSS,-0.937885,0.348303),(TCIRG1,0.833016,0.404836),(HSD17B11,0.782131,0.434137),(NCF2,-0.631478,0.527728),(LILRA2,0.591748,0.554019),(CHST15,0.40328,0.686742),(MAFB,0.30695,0.758881),(CMTM6,0.232836,0.815889),(CEBPB,…
Path_c	Esoph_Gastr_Junct	MODULE_108	10	60.1578	3.38351e-09	0.0028192	6.28222e-06	59.8569	(CCR1,7.52626,5.22135e-14),(CCL20,1.1576,0.247029),(C5AR1,0.940777,0.346819),(IL1A,0.590614,0.554779),(HRAS,0.575178,0.565171),(CCL15,0.40719,0.683868),(SERPIND1,-0.394479,0.693227),(CCL11,0.381534,0.702807),(DEFB1,0.315195,0.752614),(C3AR1,0.228966,0.818895)
Path_c	Uterus	CTIP_DN.V1_UP	12	64.4558	3.43641e-09	0.00286327	6.36626e-06	-58.8794	(CXCR6,-7.32056,2.46946e-13),(ZNF528,-2.42425,0.0153399),(GEMIN7,1.53925,0.123744),(OPN1SW,-1.3603,0.173735),(CD22,0.672166,0.501478),(ADAMTS2,-0.431528,0.666085),(APOB,-0.327772,0.743084),(SERPIND1,-0.313388,0.753986),(OR7E47P,0.0968783,0.922823),(ASPA,0.0965087,0.923117),(CD34,-0.0958977,0.923602),(SLC9A5,-0.0142008,0.98867)
Path_c	Esoph_Gastr_Junct	GSE13485_DAY1_VS_DAY3_YF17D_VACCINE_PBMC_DN	45	123.132	3.4448e-09	0.00287027	6.36766e-06	82.9412	(CCR1,7.52626,5.22135e-14),(IL10RB,3.39867,0.000677133),(ACYP2,2.98946,0.00279466),(HEBP1,2.91278,0.00358227),(YIPF5,1.76332,0.0778467),(CARD6,-1.62101,0.105015),(TOR1B,1.6184,0.105577),(ADPRH,-1.61649,0.105988),(NMI,1.5851,0.112944),(TMEM50B,1.54259,0.122931),(TAP1,-1.36575,0.172018),(TLR1,-1.36064,0.173629),(SECTM1,1.22141,0.221931),(SUCLA2,-1.20962,0.226423),(IFNAR1,-1.20878,0.226747),(GBP1,-1…
Path_c	Esoph_Gastr_Junct	GO_G_PROTEIN_COUPLED_RECEPTOR_SIGNALING_PATHWAY_COUPLED_TO_CYCLIC_NUCLEOTIDE_SECOND_MESSENGER	25	89.4925	3.46149e-09	0.00288417	6.38435e-06	61.6412	(CCR1,7.52626,5.22135e-14),(ADRA2B,2.77207,0.00557008),(ADCY4,-2.75843,0.00580794),(OPRL1,2.04472,0.0408827),(VIPR1,1.84015,0.0657456),(GPR37L1,-1.40111,0.161182),(GNAL,-1.24141,0.214455),(P2RY12,1.23579,0.216538),(GALR1,-1.08052,0.279911),(HTR7,0.971419,0.33134),(GPR52,-0.908614,0.363554),(RGS1,0.794743,0.426763),(CRHR1,-0.784083,0.432992),(GCG,0.697266,0.485636),(ADCYAP1,-0.594882,0.551922),(LH…
Path_c	Esoph_Gastr_Junct	GO_REGULATION_OF_LEUKOCYTE_CHEMOTAXIS	16	72.5959	3.48759e-09	0.00290591	6.41829e-06	60.5418	(CCR1,7.52626,5.22135e-14),(NBL1,-1.83346,0.066734),(NOV,1.82922,0.0673673),(WNT5A,1.52596,0.127021),(F2RL1,-1.51231,0.130456),(F7,1.21973,0.222569),(PTK2B,1.06168,0.288382),(C5AR1,0.940777,0.346819),(DAPK2,0.732663,0.463764),(LYN,0.663824,0.506803),(LGALS9,-0.572365,0.567075),(KLRK1,-0.452709,0.650758),(THBS4,-0.33259,0.739444),(C3AR1,0.228966,0.818895),(CAMK1D,-0.123366,0.901817),(EDN2,-0.01484…
Path_c	Esoph_Gastr_Junct	GNF2_CARD15	12	64.4102	3.50362e-09	0.00291926	6.43359e-06	53.0469	(CCR1,7.52626,5.22135e-14),(CPVL,-1.4979,0.134158),(RNF130,-1.43397,0.151581),(LILRA6,1.30789,0.19091),(CDA,-0.622942,0.533323),(LILRA3,0.605013,0.545171),(CTSS,-0.541407,0.588227),(SULT1A1,-0.528099,0.597431),(CECR1,-0.516111,0.605777),(DUSP1,-0.365296,0.71489),(PILRA,-0.168943,0.865842),(TYMP,0.11864,0.905561)
Path_c	Muscle_Skeletal	GO_CYTOKINE_MEDIATED_SIGNALING_PATHWAY	92	193.283	3.54051e-09	0.00295	6.47868e-06	22.9118	(IFNAR2,6.17499,6.61681e-10),(IL10RB,5.76029,8.39677e-09),(CCR3,-5.60959,2.02802e-08),(CXCR6,-3.43634,0.000589637),(PSMD2,3.30498,0.000949826),(PSMA4,-2.67745,0.00741851),(MX1,-2.45675,0.0140202),(TNFRSF10A,-2.40874,0.0160076),(HLA-DQB1,2.39427,0.0166536),(RPS6KA5,2.38483,0.017087),(HLA-DQA2,-2.20213,0.0276562),(PSMD5,-1.99629,0.0459022),(RNASEL,-1.90103,0.0572976),(EDN2,1.78975,0.0734935),(COMMD…
Path_c	Uterus	PLASARI_TGFB1_TARGETS_10HR_UP	14	68.54	3.54372e-09	0.00295267	6.47868e-06	-58.4781	(CXCR6,-7.32056,2.46946e-13),(TFPI2,-2.10459,0.0353266),(PI4K2B,1.39106,0.164206),(RNF19B,-1.33441,0.182069),(NGF,1.31242,0.189377),(TTC9,-1.26586,0.205562),(F2RL1,-1.22647,0.22002),(GALNT3,1.21946,0.22267),(ENDOD1,-0.736979,0.461135),(ALS2CL,-0.544552,0.586062),(PRKG2,0.217885,0.827518),(PTHLH,0.215737,0.829192),(ADAM12,0.147839,0.88247),(HAS2,0.0909948,0.927497)
Path_c	Uterus	MODULE_146	8	55.4752	3.56875e-09	0.00297352	6.51016e-06	-54.4477	(CXCR6,-7.32056,2.46946e-13),(GPR17,-0.741165,0.458594),(CCKBR,-0.66956,0.503138),(OPCML,-0.593748,0.552681),(CHRNE,0.586763,0.557363),(PTGER3,0.372798,0.709299),(LTB4R,0.174593,0.8614),(NPY,-0.144168,0.885368)
Path_c	Cells_Transf_fibr	WEIGEL_OXIDATIVE_STRESS_BY_HNE_AND_H2O2	11	62.209	3.59476e-09	0.00299518	6.54329e-06	53.8212	(CCR1,7.10653,1.18993e-12),(HINT1,2.49595,0.0125621),(FECH,-1.48134,0.138515),(NFRKB,1.18685,0.235288),(F2R,-1.10665,0.268444),(CDC25A,-0.994367,0.320044),(GNB1,0.357891,0.720425),(FGFR1,-0.204349,0.838081),(APC,0.0621,0.950483),(ITGA7,-0.0571821,0.9544),(CDH2,0.0307945,0.975433)
Path_c	Uterus	GSE16451_CTRL_VS_WEST_EQUINE_ENC_VIRUS_IMMATURE_NEURON_CELL_LINE_UP	17	74.4504	3.64503e-09	0.00303707	6.60227e-06	-50.6511	(CXCR6,-7.32056,2.46946e-13),(DOPEY1,-2.46547,0.0136835),(UBXN11,2.14581,0.0318879),(CERS6,2.0673,0.0387062),(PDLIM1,-1.12114,0.26223),(SEMA4A,1.05071,0.293394),(GPR180,0.894136,0.371249),(ACVR1B,-0.765953,0.443704),(LAIR1,-0.733867,0.46303),(RPS23,-0.706584,0.479825),(NTRK3,0.625801,0.531446),(C9orf89,0.564335,0.572526),(HS3ST3B1,0.458789,0.646386),(USP36,0.406026,0.684723),(ACPL2,0.180134,0.857…
Path_c	Esoph_Mucosa	HENDRICKS_SMARCA4_TARGETS_DN	16	72.4862	3.64659e-09	0.00303836	6.60227e-06	70.7587	(CCR1,7.90948,2.58472e-15),(CYP4B1,2.71657,0.00659628),(SEPP1,-0.86624,0.386358),(PLS1,0.688308,0.491259),(TACSTD2,0.656643,0.51141),(LTBP2,0.603004,0.546506),(ASNS,0.433114,0.664932),(CKAP2,0.373052,0.70911),(A2M,0.320016,0.748956),(IL36B,-0.277543,0.781363),(AGR2,-0.139112,0.889362),(NRP1,-0.137373,0.890736),(ARHGDIB,-0.113869,0.909342),(PLEKHG2,0.00562331,0.995513),(MC5R,0.000410393,0.999673),…
Path_c	Lung	GO_REGULATION_OF_CYTOSOLIC_CALCIUM_ION_CONCENTRATION	59	144.763	3.65092e-09	0.00304197	6.60227e-06	-109.429	(CCR5,-9.27563,1.76575e-20),(CD52,-2.17713,0.0294706),(S1PR3,-2.09842,0.035868),(ADCY5,-1.99484,0.0460599),(PLCE1,-1.91101,0.0560034),(KISS1,1.90763,0.0564396),(CACNB3,1.86906,0.061614),(XCL1,-1.81829,0.0690203),(LPAR1,-1.72522,0.0844872),(CACNA1A,1.6353,0.101987),(HRH4,-1.4925,0.135568),(PTK2B,-1.32873,0.183936),(KCNK3,1.32295,0.185851),(BDKRB1,1.30075,0.193344),(TRPM2,-1.17532,0.239865),(CAV3,-…
Path_c	Adip_Visc_Om	GO_CALCIUM_ION_IMPORT_INTO_CYTOSOL	9	57.7182	3.681e-09	0.00306702	6.62791e-06	-48.644	(CCR5,-7.08334,1.40723e-12),(XCL1,-1.58448,0.113084),(F2R,1.31085,0.189908),(RYR3,1.26568,0.205628),(TPCN2,0.751928,0.452094),(TRPM2,-0.707518,0.479245),(DRD2,0.510363,0.609797),(RASA3,0.482266,0.629617),(ITPR3,0.402643,0.687211)
Path_c	Adip_Visc_Om	GO_CALCIUM_ION_TRANSMEMBRANE_IMPORT_INTO_CYTOSOL	9	57.7182	3.681e-09	0.00306702	6.62791e-06	-48.644	(CCR5,-7.08334,1.40723e-12),(XCL1,-1.58448,0.113084),(F2R,1.31085,0.189908),(RYR3,1.26568,0.205628),(TPCN2,0.751928,0.452094),(TRPM2,-0.707518,0.479245),(DRD2,0.510363,0.609797),(RASA3,0.482266,0.629617),(ITPR3,0.402643,0.687211)
Path_c	Uterus	GSE28726_NAIVE_CD4_TCELL_VS_NAIVE_NKTCELL_DN	16	72.4272	3.73518e-09	0.00311216	6.71097e-06	-54.4314	(CXCR6,-7.32056,2.46946e-13),(PCNX,2.19972,0.0278264),(ITIH4,-1.86107,0.0627337),(SORBS3,-1.55297,0.12043),(TREX1,1.2956,0.195115),(MCF2L,-1.22449,0.220766),(SLC2A3,1.18025,0.237902),(CDC25B,1.16964,0.242144),(RHBDL1,-1.07252,0.283484),(NCKIPSD,-0.989845,0.32225),(PROZ,-0.893477,0.371602),(MYO9B,0.808118,0.419023),(LGALS3BP,-0.68706,0.492045),(HHEX,0.555165,0.578782),(ADD3,-0.330929,0.740698),(FC…
Path_c	Uterus	GSE17580_UNINFECTED_VS_S_MANSONI_INF_TEFF_DN	17	74.3768	3.75455e-09	0.0031283	6.73127e-06	-50.8078	(CXCR6,-7.32056,2.46946e-13),(ATPIF1,2.3444,0.0190577),(CTSW,-1.71789,0.0858173),(HLA-G,-1.69374,0.0903148),(STRC,-1.55387,0.120216),(BVES,1.49849,0.134007),(SNTA1,1.43772,0.150512),(ATG10,1.28478,0.198868),(TMEM159,-1.10335,0.269875),(FLYWCH2,0.654247,0.512953),(MBNL1,0.618913,0.535974),(CASP4,-0.601344,0.547611),(BCL2A1,0.477817,0.63278),(SOCS3,-0.444663,0.656564),(NEAT1,0.404198,0.686067),(NOT…
Path_c	Muscle_Skeletal	GSE39820_TGFBETA1_VS_TGFBETA3_IN_IL6_IL23A_TREATED_CD4_TCELL_DN	65	153.652	3.85e-09	0.00320782	6.88758e-06	87.0835	(SLC6A20,7.60827,2.77793e-14),(IFNAR2,6.17499,6.61681e-10),(RNF130,-2.3509,0.018728),(MANBAL,-2.25392,0.0242011),(PPM1A,-2.05719,0.0396681),(MECR,1.97092,0.0487326),(GALK1,-1.89493,0.0581022),(NICN1,-1.75261,0.0796688),(MR1,1.74797,0.0804685),(LSR,-1.71586,0.0861872),(UBE2QL1,1.68958,0.0911087),(MRPL45,-1.54062,0.12341),(CYB561D2,1.47468,0.1403),(LIFR,1.39097,0.164236),(SNX15,-1.17068,0.241728),(…
Path_c	Cells_Transf_fibr	GSE10325_BCELL_VS_LUPUS_BCELL_DN	74	166.953	3.89935e-09	0.00324894	6.96093e-06	96.2032	(CCR1,7.10653,1.18993e-12),(OAS3,5.12277,3.01082e-07),(OAS2,4.20553,2.60465e-05),(PIGK,3.17647,0.00149078),(BLVRA,2.55356,0.0106628),(CTSC,-2.07773,0.0377345),(PRPF40A,2.05999,0.0393997),(PSMA6,-1.90699,0.0565218),(PLSCR1,1.80362,0.0712905),(TMED5,-1.7211,0.085233),(MAST1,-1.71895,0.0856239),(RAB6A,-1.63212,0.102654),(IFI44,-1.60939,0.107532),(KDELR2,-1.50761,0.131655),(DYNLT1,1.47036,0.141465),(…
Path_c	Uterus	GSE14415_NATURAL_TREG_VS_FOXP3_KO_NATURAL_TREG_UP	10	59.6828	4.16118e-09	0.00346709	7.41246e-06	-57.2334	(CXCR6,-7.32056,2.46946e-13),(KLRC1,-1.858,0.0631684),(LACTB,-1.0629,0.287828),(NQO2,1.0517,0.292936),(ITPR2,-0.715261,0.474448),(SRGAP3,0.489822,0.62426),(ATP6V1G2,0.307499,0.758463),(GGCT,0.125984,0.899744),(TDRD6,-0.0792818,0.936808),(GBP5,0.0232483,0.981452)
Path_c	Esoph_Gastr_Junct	ROETH_TERT_TARGETS_DN	1	34.5334	4.18999e-09	0.0034911	7.44788e-06	54.764	(CCR1,7.52626,5.22135e-14),(CXCR6,-1.37136,0.170261)
Path_c	Esoph_Gastr_Junct	GSE369_PRE_VS_POST_IL6_INJECTION_IFNG_KO_LIVER_DN	41	116.088	4.2144e-09	0.00351142	7.47532e-06	59.6809	(CCR1,7.52626,5.22135e-14),(SLC2A1,3.3587,0.000783103),(GALNT10,-2.8076,0.00499121),(CASP9,-1.92694,0.0539875),(MANEA,1.92586,0.0541222),(SPINT2,1.9044,0.0568578),(CA9,1.87175,0.0612407),(JAGN1,-1.72848,0.083902),(RPE,1.72734,0.0841058),(SPATA5L1,1.53304,0.125265),(FHAD1,-1.51992,0.128531),(ACSM1,-1.51448,0.129905),(LIME1,-1.51125,0.130724),(MX1,-1.32808,0.184153),(JAKMIP3,-1.30734,0.191098),(ST7…
Path_c	Lung	GSE9650_NAIVE_VS_MEMORY_CD8_TCELL_DN	53	135.072	4.23353e-09	0.00352736	7.49332e-06	-106.026	(CCR5,-9.27563,1.76575e-20),(PHYH,-2.28329,0.0224132),(ADAM19,-2.05671,0.0397142),(GNPTG,-2.00581,0.0448761),(CTLA4,-1.88067,0.060017),(C9orf3,-1.77452,0.0759765),(TXNDC5,-1.77072,0.0766076),(CTSW,-1.57508,0.115238),(CDC34,1.51718,0.129222),(DAPK2,-1.42684,0.153625),(ATF6,1.3998,0.161573),(KLRK1,1.34792,0.177685),(COX17,1.28571,0.198544),(S100A4,-1.19395,0.232496),(HLA-A,-1.13373,0.25691),(CYB5R3…
Path_c	Lung	GO_CALCIUM_ION_TRANSMEMBRANE_TRANSPORT	48	127.214	4.29819e-09	0.00358123	7.59164e-06	-85.439	(CCR5,-9.27563,1.76575e-20),(CACNB3,1.86906,0.061614),(XCL1,-1.81829,0.0690203),(TRPM3,-1.75194,0.0797846),(CACNA1A,1.6353,0.101987),(ATP2C2,-1.58181,0.113692),(P2RY12,1.53107,0.125753),(ORAI1,-1.42113,0.15528),(ZP3,1.3768,0.168573),(TRPM2,-1.17532,0.239865),(ATP2B1,1.17388,0.240445),(TRPC4AP,1.16089,0.245686),(SLC24A3,-1.13481,0.256457),(CCL3,-1.11214,0.266077),(TRPM4,-1.07625,0.281818),(CACNA2D…
Path_c	Adip_Visc_Om	MODULE_367	7	52.6301	4.38579e-09	0.00365422	7.72999e-06	-51.4722	(CCR5,-7.08334,1.40723e-12),(F2RL2,-0.902037,0.367037),(GNA15,-0.849295,0.395717),(C3AR1,0.760888,0.446724),(PRKD3,-0.380738,0.703398),(DGKI,-0.315719,0.752216),(LTB4R,-0.312843,0.7544)
Path_c	Uterus	GSE40274_CTRL_VS_FOXP3_AND_IRF4_TRANSDUCED_ACTIVATED_CD4_TCELL_UP	9	57.3058	4.41592e-09	0.00367931	7.76666e-06	-54.0934	(CXCR6,-7.32056,2.46946e-13),(RNF19B,-1.33441,0.182069),(IL34,1.05942,0.289408),(APIP,-0.552707,0.580464),(HAPLN2,0.525,0.599583),(CDH23,0.30559,0.759917),(DCTPP1,0.289872,0.771914),(ATP13A4,0.175511,0.860678),(SBDS,-0.151424,0.879641)
Path_c	Lung	GSE43955_1H_VS_10H_ACT_CD4_TCELL_DN	55	137.88	4.62074e-09	0.00384996	8.10979e-06	-69.276	(CCR5,-9.27563,1.76575e-20),(RPS6KA1,2.05933,0.0394628),(CRLF3,1.98668,0.0469578),(SGIP1,1.9401,0.0523672),(MYO5B,-1.81623,0.0693358),(UHRF1BP1,1.71545,0.0862634),(MX1,-1.6147,0.106377),(PCDHA10,1.6037,0.108781),(PRPH2,-1.58807,0.112271),(PTPN12,1.57434,0.115408),(TOR3A,-1.52401,0.127506),(CPSF7,1.47414,0.140443),(TIAM2,1.29552,0.195141),(PEG10,1.27742,0.201454),(MAK,1.26538,0.205734),(DVL3,-1.20…
Path_c	Adip_Visc_Om	GSE4142_GC_BCELL_VS_MEMORY_BCELL_UP	45	122.188	4.69811e-09	0.00391442	8.22826e-06	-82.5862	(CCR5,-7.08334,1.40723e-12),(ZKSCAN5,-3.54295,0.000395676),(GLIPR1L2,-2.23024,0.0257313),(ADAM19,-2.13082,0.0331039),(PTBP2,-2.08234,0.0373111),(RAD52,-2.0312,0.0422352),(NEK9,1.91531,0.0554524),(IGFBP2,1.89954,0.0574933),(LIME1,-1.81094,0.0701503),(SLC30A4,-1.73457,0.0828165),(MCFD2,-1.71908,0.0855989),(KIAA1468,1.61007,0.107382),(SHISA4,-1.59794,0.110056),(ZNF708,-1.52798,0.126518),(SLC27A5,1.3…
Path_c	Esoph_Mucosa	MODULE_289	30	97.4071	4.74546e-09	0.00395387	8.29377e-06	58.1739	(CCR1,7.90948,2.58472e-15),(EDNRA,3.1734,0.00150665),(GPR75,-2.58161,0.00983413),(PLCB2,-1.91817,0.0550895),(PTPN6,-1.46316,0.143425),(ADRA2A,-1.40174,0.160994),(EMR1,1.23436,0.21707),(C3,-1.22266,0.221457),(PTAFR,1.22201,0.221705),(FPR2,1.19667,0.231434),(BDKRB2,-1.15158,0.249492),(PRKD3,-1.14397,0.252635),(RGS16,1.00491,0.31494),(GRK5,0.989039,0.322644),(EDNRB,-0.92009,0.357526),(CCR5,-0.809019…
Path_c	Esoph_Gastr_Junct	GO_REGULATION_OF_BIOMINERAL_TISSUE_DEVELOPMENT	10	59.3367	4.83761e-09	0.00403065	8.43714e-06	57.0679	(CCR1,7.52626,5.22135e-14),(PTK2B,1.06168,0.288382),(FBN2,-0.730442,0.46512),(P2RX7,-0.649878,0.515771),(BMPR1A,0.489895,0.624208),(BMPR2,-0.384998,0.700239),(FAM101B,0.37403,0.708382),(BGLAP,0.225905,0.821275),(PLA2G4A,-0.169041,0.865764),(PKDCC,-0.0464785,0.962929)
Path_c	Uterus	HALLMARK_INFLAMMATORY_RESPONSE	10	59.2732	4.97304e-09	0.00414348	8.65523e-06	-53.2527	(CXCR6,-7.32056,2.46946e-13),(RELA,1.72573,0.0843952),(IRF7,-0.834699,0.403887),(IL10RA,-0.786333,0.431673),(ACVR1B,-0.765953,0.443704),(APLNR,-0.685147,0.493251),(ADORA2B,-0.518942,0.603801),(TAPBP,-0.218425,0.827098),(MEFV,0.198957,0.842297),(HAS2,0.0909948,0.927497)
Path_c	Nerve_Tibial	GSE9960_GRAM_NEG_VS_GRAM_POS_SEPSIS_PBMC_UP	64	151.275	5.00808e-09	0.00417267	8.68619e-06	-85.9625	(CXCR6,-8.70146,3.27646e-18),(PTCD1,-2.93666,0.00331767),(FADS3,2.46215,0.0138109),(BTG3,-2.43437,0.0149177),(AK4,-2.31933,0.0203773),(PARP10,-2.22794,0.0258846),(SEMA6C,2.05228,0.0401427),(AS3MT,-1.96331,0.0496101),(CHST2,1.9491,0.0512838),(TICAM1,1.68028,0.0929023),(GCH1,1.53369,0.125106),(TRIP10,-1.35333,0.175949),(MB21D1,-1.34848,0.177505),(AGPAT6,-1.27565,0.202078),(PTGER4,-1.24994,0.211321)…
Path_c	Adip_Visc_Om	MODULE_263	10	59.2555	5.01167e-09	0.00417565	8.68619e-06	-50.3348	(CCR5,-7.08334,1.40723e-12),(FPR1,1.66467,0.0959788),(XCL1,-1.58448,0.113084),(CXCL14,0.972877,0.330614),(C5,-0.970014,0.332039),(C3AR1,0.760888,0.446724),(CCL23,-0.715363,0.474385),(CCL15,-0.654698,0.512662),(CCL14,0.523417,0.600684),(PF4,-0.438956,0.660694),(CXCL6,-0.383544,0.701316),(DEFB1,0.00128679,0.998973)
Path_c	Uterus	GSE33513_TCF7_KO_VS_HET_EARLY_THYMIC_PROGENITOR_UP	13	65.5683	5.19717e-09	0.0043302	8.98901e-06	-49.9932	(CXCR6,-7.32056,2.46946e-13),(MUC4,1.52728,0.126691),(RBL2,1.46796,0.142115),(CERS4,-1.37283,0.169805),(PRR13,1.31607,0.188149),(CDC25A,-1.09667,0.272787),(WDFY3,0.959232,0.337442),(STOX1,-0.894699,0.370948),(SDC4,-0.699509,0.484234),(C9orf9,0.694259,0.48752),(HS3ST3B1,0.458789,0.646386),(NOTCH4,0.334375,0.738097),(LTB4R,0.174593,0.8614)
Path_c	Lung	GSE36826_WT_VS_IL1R_KO_SKIN_DN	49	128.103	5.35332e-09	0.0044603	9.23991e-06	-79.8317	(CCR5,-9.27563,1.76575e-20),(FPR1,2.19741,0.0279915),(SLC25A37,2.0442,0.0409342),(KAT6A,-1.75642,0.0790163),(KCNN4,-1.74115,0.0816581),(VCP,1.57167,0.116027),(LRP8,-1.48215,0.138301),(PPP1CB,1.42812,0.153257),(PITPNA,-1.40902,0.158831),(HMGN4,1.40098,0.161221),(SRSF10,1.33574,0.181635),(PARK7,-1.23869,0.215459),(APOBEC3A,1.20209,0.229328),(KHNYN,-1.17105,0.241578),(EBLN2,1.1696,0.242161),(CHTOP,1…
Path_c	Uterus	GSE23321_CENTRAL_VS_EFFECTOR_MEMORY_CD8_TCELL_DN	20	79.1935	5.37839e-09	0.00448118	9.26401e-06	-66.2538	(CXCR6,-7.32056,2.46946e-13),(CDC16,-2.82163,0.00477808),(RPAP1,-1.7735,0.0761465),(BBS2,1.65695,0.0975304),(HLA-DOB,-1.46189,0.143772),(BANF1,1.44451,0.148597),(PRKD3,-1.40287,0.160655),(RPL37,-1.30685,0.191263),(STX2,-1.03612,0.300146),(BCL2L11,-0.844374,0.39846),(RORA,0.83008,0.406494),(FAM118A,0.766996,0.443084),(TUBA4A,-0.6243,0.532431),(TMEM80,0.50421,0.614114),(MARCH2,0.284858,0.775753),(A…
Path_c	Nerve_Tibial	GSE37532_VISCERAL_ADIPOSE_TISSUE_VS_LN_DERIVED_TCONV_CD4_TCELL_UP	46	123.331	5.43452e-09	0.00452794	9.32734e-06	-66.9653	(CXCR6,-8.70146,3.27646e-18),(EPHA4,-2.76753,0.00564832),(BTN1A1,2.5671,0.0102554),(BLVRA,2.22224,0.026267),(SEPT12,2.16486,0.0303981),(ATP6V1E1,-1.65087,0.098766),(ODC1,1.63622,0.101793),(CDKN2A,1.47332,0.140664),(SUGP2,-1.44609,0.148151),(CENPH,-1.36155,0.173341),(FAM179A,-1.26428,0.20613),(LRRC19,-1.24504,0.213118),(IGLL1,1.21142,0.225736),(PROK1,0.977677,0.328234),(TGM2,0.774113,0.438864),(GS…
Path_c	Lung	GSE3982_BCELL_VS_BASOPHIL_DN	58	141.944	5.43753e-09	0.00453045	9.32734e-06	-79.3143	(CCR5,-9.27563,1.76575e-20),(ITK,2.35441,0.0185519),(EMR1,2.25469,0.0241525),(ADCY10,-2.02734,0.0426276),(ABCC5,2.01578,0.0438235),(NRD1,1.90266,0.0570844),(FAM124B,-1.76881,0.0769263),(PPP2R5A,-1.60064,0.109457),(ATP2C2,-1.58181,0.113692),(TPST2,-1.47308,0.140729),(PRR5L,-1.36689,0.171658),(FLT3,1.32937,0.183724),(TACR3,-1.32904,0.183834),(PBX3,-1.26866,0.204564),(IL32,1.25711,0.208712),(GRIA2,-…
Path_c	Nerve_Tibial	BOYLAN_MULTIPLE_MYELOMA_PCA1_UP	35	105.446	5.50888e-09	0.00458989	9.43031e-06	-62.7155	(CXCR6,-8.70146,3.27646e-18),(FADS3,2.46215,0.0138109),(FPR1,2.07312,0.0381612),(CPEB3,1.77421,0.0760287),(F2R,1.5924,0.111295),(KLRC1,-1.50968,0.131125),(GIMAP8,1.20299,0.22898),(CTSW,-1.14789,0.251012),(STAT4,-1.02011,0.307678),(PRG2,0.938853,0.347806),(TMEM176A,0.875576,0.381261),(PRLR,-0.870749,0.383891),(S100A9,-0.854254,0.392964),(PLA2G16,0.842434,0.399545),(VAV3,-0.78646,0.431598),(B3GALNT…
Path_c	Lung	GSE5589_LPS_AND_IL10_VS_LPS_AND_IL6_STIM_IL6_KO_MACROPHAGE_45MIN_UP	56	138.818	5.56253e-09	0.00463458	9.50264e-06	-107.416	(CCR5,-9.27563,1.76575e-20),(OAS1,-2.60947,0.0090682),(PHYH,-2.28329,0.0224132),(ADAM19,-2.05671,0.0397142),(TMEM163,-1.72017,0.0854023),(RNASEL,-1.69885,0.0893482),(UBE2L6,-1.61741,0.105789),(GOT2,1.53762,0.124141),(IFI27L2,1.52774,0.126577),(TOR3A,-1.52401,0.127506),(ISG20,-1.51766,0.129101),(CRISP2,1.47333,0.140661),(IRF9,-1.4302,0.152659),(CHMP4B,-1.37613,0.16878),(PRR5L,-1.36689,0.171658),(P…
Path_c	Lung	GSE13485_DAY1_VS_DAY7_YF17D_VACCINE_PBMC_DN	66	153.882	5.61011e-09	0.00467422	9.56433e-06	-80.0088	(CCR5,-9.27563,1.76575e-20),(OAS1,-2.60947,0.0090682),(LRR1,-2.5353,0.0112352),(DDX60L,2.37632,0.0174861),(SECTM1,1.86277,0.0624942),(CASP7,-1.77176,0.076435),(LAP3,-1.64648,0.0996646),(PI4K2B,1.64128,0.100739),(SKA2,1.63548,0.101948),(UBE2L6,-1.61741,0.105789),(MX1,-1.6147,0.106377),(SCARB2,1.44968,0.147149),(GBP3,1.35042,0.176881),(TRIM5,1.32074,0.186588),(IFNAR1,-1.30436,0.19211),(TMEM50B,1.30…
Path_c	Esoph_Gastr_Junct	ICHIBA_GRAFT_VERSUS_HOST_DISEASE_35D_UP	12	63.2246	5.79445e-09	0.00482781	9.85845e-06	54.6741	(CCR1,7.52626,5.22135e-14),(TAP1,-1.36575,0.172018),(HLA-DQB1,1.36504,0.172241),(GBP1,-1.20428,0.228481),(TAPBP,1.15157,0.249497),(LITAF,-1.00029,0.317169),(HLA-DMA,-0.805375,0.420603),(PSMB9,-0.55854,0.576475),(GLTP,0.558093,0.576781),(CTSS,-0.541407,0.588227),(HLA-DQA1,0.284204,0.776254),(IQGAP1,0.198042,0.843012),(HLA-DRB1,-0.148223,0.882167),(GDF5,0.112634,0.910321),(DCLRE1A,-0.110795,0.91177…
Path_c	Esoph_Mucosa	MODULE_175	19	77.0834	5.88557e-09	0.00490372	9.99308e-06	71.6282	(CCR1,7.90948,2.58472e-15),(PRKCH,1.644,0.100176),(IL6R,1.6015,0.109267),(PLOD2,1.47866,0.139232),(EPHA2,1.27835,0.201126),(COG2,-1.26581,0.205582),(LTBP1,1.14585,0.251856),(COL18A1,0.958319,0.337902),(TERT,-0.603244,0.546347),(IL15RA,0.56007,0.575432),(HMGCR,-0.498693,0.617996),(TAX1BP3,-0.43362,0.664564),(ZNF212,-0.420282,0.67428),(TM4SF4,-0.414674,0.67838),(ANK1,0.367808,0.713016),(PPARD,0.210…
Path_c	Uterus	GSE6092_UNSTIM_VS_IFNG_STIM_ENDOTHELIAL_CELL_DN	24	86.2462	5.9724e-09	0.00497606	1.01199e-05	-60.5913	(CXCR6,-7.32056,2.46946e-13),(ATPIF1,2.3444,0.0190577),(RAD52,-1.86676,0.0619356),(CTSW,-1.71789,0.0858173),(ZNF141,-1.63419,0.10222),(PLEC,-1.47846,0.139286),(DECR2,-1.41138,0.158134),(MSH2,1.40455,0.160154),(IFT140,1.35793,0.174485),(RNF19B,-1.33441,0.182069),(MLLT3,1.17285,0.240855),(CDC25B,1.16964,0.242144),(UROD,-1.13271,0.257337),(LRWD1,-1.1292,0.258812),(C14orf39,-0.97198,0.33106),(ZMYM6NB…
Path_c	Esoph_Gastr_Junct	MODULE_76	16	71.2425	6.03996e-09	0.00503234	1.01988e-05	56.3252	(CCR1,7.52626,5.22135e-14),(NMI,1.5851,0.112944),(LY86,-1.48947,0.136363),(LYZ,-1.36918,0.170944),(TLR1,-1.36064,0.173629),(ALOX15,1.34902,0.17733),(CCL20,1.1576,0.247029),(ABCF1,-0.954186,0.33999),(AGER,0.843571,0.398909),(LY75,-0.592079,0.553798),(IL1A,0.590614,0.554779),(IL1R1,0.469309,0.638849),(CD40,-0.447879,0.654241),(CCL11,0.381534,0.702807),(AOAH,-0.253811,0.799642),(C3AR1,0.228966,0.818…
Path_c	Lung	KEGG_CHEMOKINE_SIGNALING_PATHWAY	55	137.018	6.04343e-09	0.00503523	1.01988e-05	-126.037	(CCR5,-9.27563,1.76575e-20),(CXCR6,-3.93501,8.3193e-05),(PREX1,-2.36413,0.0180725),(ITK,2.35441,0.0185519),(GNG12,-2.12992,0.0331779),(GRK5,-2.0781,0.0377004),(GRK4,2.01298,0.0441164),(ADCY5,-1.99484,0.0460599),(CCL4L2,-1.92231,0.0545662),(XCL1,-1.81829,0.0690203),(GNB2,-1.68537,0.0919165),(RAC2,-1.57069,0.116255),(RAP1A,-1.45792,0.144862),(RAC1,1.44349,0.148883),(ELMO1,-1.34529,0.178533),(PTK2B,…
Path_c	Lung	GSE27786_BCELL_VS_ERYTHROBLAST_UP	55	136.962	6.14947e-09	0.00512357	1.03568e-05	-81.2494	(CCR5,-9.27563,1.76575e-20),(CFDP1,2.55868,0.0105069),(FOXN2,2.23148,0.0256496),(SNX19,-1.84993,0.0643236),(ALKBH1,1.70718,0.0877881),(DHX57,-1.59752,0.110149),(MDP1,-1.45545,0.145543),(AMN,-1.43469,0.151375),(AP3B1,-1.40708,0.159404),(CWC15,-1.3879,0.165167),(COX17,1.28571,0.198544),(BOLA2,-1.26474,0.205964),(ABHD11,-1.26378,0.206309),(PRKAB2,1.18859,0.2346),(STYX,1.13359,0.256965),(CHTOP,1.1223…
Path_c	Muscle_Skeletal	GO_CELLULAR_RESPONSE_TO_CYTOKINE_STIMULUS	131	244.981	6.21778e-09	0.00518047	1.04143e-05	45.1346	(IFNAR2,6.17499,6.61681e-10),(IL10RB,5.76029,8.39677e-09),(CCR3,-5.60959,2.02802e-08),(CXCR6,-3.43634,0.000589637),(PSMD2,3.30498,0.000949826),(TDGF1,2.88209,0.00395046),(PSMA4,-2.67745,0.00741851),(MX1,-2.45675,0.0140202),(TNFRSF10A,-2.40874,0.0160076),(HLA-DQB1,2.39427,0.0166536),(RPS6KA5,2.38483,0.017087),(HLA-DQA2,-2.20213,0.0276562),(NKX3-1,-2.117,0.0342598),(NPR2,2.04473,0.0408817),(PSMD5,-…
Path_c	Nerve_Tibial	GSE11386_NAIVE_VS_MEMORY_BCELL_UP	66	153.53	6.22635e-09	0.00518761	1.04143e-05	-70.5545	(CXCR6,-8.70146,3.27646e-18),(SYNGR2,2.95461,0.00313062),(BLVRA,2.22224,0.026267),(PSMD2,2.20936,0.0271499),(APPL1,2.13374,0.0328645),(ITGB2,-1.97528,0.0482366),(PPP3CA,-1.96943,0.0489037),(ST3GAL4,-1.81693,0.0692285),(FIGNL1,-1.71828,0.0857458),(LSM4,1.70774,0.0876845),(RAD54L,-1.61597,0.1061),(KLRC1,-1.50968,0.131125),(DAPK2,1.46902,0.141827),(PSMB7,-1.45214,0.146463),(MED21,-1.41461,0.157183),…
Path_c	Lung	GSE9037_WT_VS_IRAK4_KO_LPS_4H_STIM_BMDM_DN	70	159.452	6.23132e-09	0.00519175	1.04143e-05	-83.9268	(CCR5,-9.27563,1.76575e-20),(GATAD1,-2.45762,0.0139861),(FAM189A2,2.29249,0.0218773),(CKB,-2.25853,0.0239126),(AP3M2,2.25604,0.024068),(LIME1,-2.09204,0.0364346),(SHISA4,-1.75768,0.0788014),(DDI2,1.74233,0.0814511),(SKA2,1.63548,0.101948),(LDLRAP1,1.57856,0.114437),(RAB8A,-1.51345,0.130164),(RIC8A,-1.49067,0.136047),(C6orf106,1.47682,0.139724),(SATB1,1.37908,0.167871),(COPZ2,1.33637,0.181427),(GL…
Path_c	Uterus	GSE7764_NKCELL_VS_SPLENOCYTE_DN	13	65.134	6.23359e-09	0.00519363	1.04143e-05	-58.1563	(CXCR6,-7.32056,2.46946e-13),(MERTK,-1.43686,0.150758),(SIRPB1,-1.34464,0.178741),(SYNCRIP,-1.3433,0.179174),(SVIP,1.22683,0.219885),(TMEM50B,1.15618,0.247607),(YPEL3,-1.11674,0.264107),(GSTM3,-0.914076,0.360677),(CLEC4A,0.769914,0.441351),(APIP,-0.552707,0.580464),(MITD1,0.26279,0.792712),(TSPAN31,-0.0646202,0.948476),(PLEKHO2,-0.00966083,0.992292)
Path_c	Adip_Visc_Om	GSE11386_NAIVE_VS_MEMORY_BCELL_UP	40	113.217	6.41338e-09	0.00534341	1.06932e-05	-59.7117	(CXCR6,-7.67343,1.67462e-14),(PSMD2,2.98746,0.00281302),(FIGNL1,-2.27975,0.0226225),(BLVRA,1.89411,0.0582106),(AGPS,-1.81026,0.070255),(HSD17B12,-1.73127,0.083403),(PLK4,-1.69983,0.0891623),(MFAP3,1.64497,0.0999757),(CDK2,-1.54982,0.121186),(SERPINB9,1.48275,0.138141),(ST3GAL4,1.44342,0.148902),(NPC1,-1.35732,0.174681),(EDEM3,-1.31364,0.188966),(EFTUD2,1.27109,0.203697),(GBP3,1.20362,0.228735),(P…
Path_c	Lung	VERHAAK_GLIOBLASTOMA_MESENCHYMAL	60	144.422	6.43933e-09	0.00536503	1.07151e-05	-84.2255	(CCR5,-9.27563,1.76575e-20),(SYNGR2,2.61065,0.009037),(SQRDL,2.34737,0.0189065),(STAB1,1.87841,0.0603244),(TMBIM1,-1.68601,0.0917944),(PDPN,-1.64743,0.0994692),(LGALS3,-1.62647,0.10385),(RAC2,-1.57069,0.116255),(ICAM3,-1.46092,0.144036),(LILRB2,-1.45091,0.146806),(FES,1.33693,0.181246),(COPZ2,1.33637,0.181427),(LAMB1,1.32795,0.184196),(ITGB2,-1.31226,0.189432),(PIGP,1.29479,0.195393),(CTSB,1.2379…
Path_c	Esoph_Gastr_Junct	GO_PHOSPHORIC_DIESTER_HYDROLASE_ACTIVITY	14	67.0912	6.46006e-09	0.00538229	1.07281e-05	53.5292	(CCR1,7.52626,5.22135e-14),(PLCB2,-1.92318,0.0544571),(PLCXD3,1.30147,0.193097),(TDP1,-1.24879,0.211742),(PLCD3,1.15535,0.247947),(F2RL2,-0.700833,0.483407),(PDE9A,-0.651216,0.514907),(GDPD3,0.639389,0.52257),(ENPP3,-0.637862,0.523564),(PLCH1,0.420463,0.674148),(SMPD2,-0.375477,0.707306),(MPPE1,-0.246791,0.80507),(C3AR1,0.228966,0.818895),(PLCE1,0.00386367,0.996917)
Path_c	Lung	MODULE_99	84	179.653	6.48415e-09	0.00540236	1.07468e-05	-70.3637	(CCR5,-9.27563,1.76575e-20),(NCAM1,3.3716,0.000747332),(PSTPIP1,-2.18934,0.0285722),(ARSB,2.17421,0.0296894),(MAD1L1,2.1217,0.0338628),(VNN2,1.96085,0.0498963),(OVOL1,-1.93093,0.0534918),(XCL1,-1.81829,0.0690203),(EPHA7,1.76283,0.0779295),(LPAR1,-1.72522,0.0844872),(SLC6A3,1.60884,0.107651),(TULP2,-1.60453,0.108598),(PRPH2,-1.58807,0.112271),(KCNC4,1.58256,0.113522),(GULP1,1.47807,0.139389),(MAPK…
Path_c	Uterus	GSE24574_BCL6_HIGH_TFH_VS_NAIVE_CD4_TCELL_UP	16	71.0576	6.50923e-09	0.00542325	1.07669e-05	-58.9948	(CXCR6,-7.32056,2.46946e-13),(ITIH4,-1.86107,0.0627337),(VPS11,-1.73936,0.0819722),(CTSW,-1.71789,0.0858173),(MED24,1.57279,0.115768),(TREX1,1.2956,0.195115),(MICA,-1.26474,0.205965),(CDC25B,1.16964,0.242144),(NCKIPSD,-0.989845,0.32225),(PLA2G4C,0.890425,0.373238),(ZNF500,0.795486,0.426331),(AIP,-0.410062,0.681761),(FCHO1,-0.324019,0.745924),(FGFR1,-0.30286,0.761996),(LTB4R,0.174593,0.8614),(GRHP…
Path_c	Adip_Visc_Om	GO_CYTOSOLIC_CALCIUM_ION_TRANSPORT	10	58.6451	6.53394e-09	0.00544383	1.07864e-05	-47.7171	(CCR5,-7.08334,1.40723e-12),(XCL1,-1.58448,0.113084),(F2R,1.31085,0.189908),(RYR3,1.26568,0.205628),(ADRA1A,0.962754,0.335671),(TPCN2,0.751928,0.452094),(TRPM2,-0.707518,0.479245),(DRD2,0.510363,0.609797),(RASA3,0.482266,0.629617),(ITPR3,0.402643,0.687211)
Path_c	Lung	GSE15930_NAIVE_VS_72H_IN_VITRO_STIM_CD8_TCELL_DN	68	156.316	6.57098e-09	0.00547468	1.08261e-05	-86.9118	(CCR5,-9.27563,1.76575e-20),(CAPG,-2.98279,0.00285633),(IL10RB,2.87243,0.00407327),(CISD1,2.43979,0.0146957),(CTLA4,-1.88067,0.060017),(XCL1,-1.81829,0.0690203),(CHCHD10,-1.802,0.0715462),(LGALS3,-1.62647,0.10385),(MEST,1.57162,0.116038),(RFC4,1.54837,0.121534),(HMBS,1.5451,0.122322),(TACC3,-1.54501,0.122343),(CD200,-1.35662,0.174903),(KLRK1,1.34792,0.177685),(RAD50,-1.32575,0.184921),(IFT27,1.31…
Path_c	Lung	GSE23505_UNTREATED_VS_4DAY_IL6_IL1_IL23_TREATED_CD4_TCELL_DN	73	163.65	6.62082e-09	0.0055162	1.08815e-05	-88.3609	(CCR5,-9.27563,1.76575e-20),(PLEKHM1,-2.57395,0.0100543),(PREX1,-2.36413,0.0180725),(SLC6A7,2.36249,0.0181528),(EMR1,2.25469,0.0241525),(S1PR3,-2.09842,0.035868),(DEPDC7,1.88947,0.0588289),(RAD51B,1.78667,0.0739911),(TRIM7,1.74477,0.0810245),(RMND1,1.69284,0.0904857),(PCDHB4,-1.66545,0.0958225),(CTSH,-1.63185,0.102712),(ARPC5L,1.40597,0.159733),(CWC15,-1.3879,0.165167),(FCER2,-1.34591,0.178331),(…
Path_c	Esoph_Mucosa	HALLMARK_IL6_JAK_STAT3_SIGNALING	22	82.3479	6.63072e-09	0.00552444	1.08815e-05	73.6833	(CCR1,7.90948,2.58472e-15),(IL10RB,2.64222,0.00823657),(LTBR,1.50294,0.132855),(CBL,1.27221,0.203297),(TLR2,1.18516,0.235956),(IL12RB1,1.13052,0.258258),(BAK1,-1.04532,0.295875),(CD38,-0.993327,0.320551),(IL17RB,0.938332,0.348074),(STAM2,-0.73666,0.461329),(CD44,-0.735844,0.461826),(CNTFR,0.729853,0.46548),(HMOX1,-0.635312,0.525225),(MYD88,0.619289,0.535726),(IL17RA,-0.566732,0.570897),(IL15RA,0.…
Path_c	Lung	GSE23502_BM_VS_COLON_TUMOR_MYELOID_DERIVED_SUPPRESSOR_CELL_UP	58	141.187	6.85585e-09	0.00571201	1.12289e-05	-86.3091	(CCR5,-9.27563,1.76575e-20),(PCMTD1,2.79325,0.00521813),(B4GALT6,2.38969,0.0168627),(SORCS2,-1.98946,0.0466499),(CTLA4,-1.88067,0.060017),(PEPD,1.6713,0.0946624),(HIPK3,-1.66737,0.095441),(UBASH3B,1.49506,0.134899),(ALS2,-1.39729,0.162328),(TP53I13,-1.37438,0.169324),(PRR5L,-1.36689,0.171658),(BCO2,-1.35485,0.175466),(TMEM106A,-1.25174,0.210665),(SLC35F5,-1.18042,0.237834),(SCAMP1,-1.11376,0.2653…
Path_c	Lung	GSE10325_BCELL_VS_MYELOID_DN	60	144.097	7.10818e-09	0.00592223	1.16193e-05	-83.5076	(CCR5,-9.27563,1.76575e-20),(RNF130,-2.45137,0.0142313),(EMR2,-2.34253,0.0191537),(EMR1,2.25469,0.0241525),(FPR1,2.19741,0.0279915),(SECTM1,1.86277,0.0624942),(SUOX,1.77005,0.0767185),(CECR1,1.63097,0.102896),(LGALS3,-1.62647,0.10385),(NAAA,-1.58974,0.111894),(SNX27,-1.49811,0.134106),(LILRB2,-1.45091,0.146806),(CARD9,1.34853,0.177488),(ROGDI,1.34304,0.179261),(CTSB,1.23795,0.215735),(APOBEC3A,1.…
Path_c	Uterus	GSE7460_TCONV_VS_TREG_THYMUS_DN	15	68.8538	7.14236e-09	0.0059507	1.16523e-05	-48.8946	(CXCR6,-7.32056,2.46946e-13),(UHRF1BP1,2.09451,0.0362144),(PTER,-1.56998,0.116419),(PEAK1,1.33105,0.183172),(PRR13,1.31607,0.188149),(GSTO1,-1.16274,0.244936),(PNP,0.999494,0.317555),(METTL6,0.91988,0.357636),(IRAK1BP1,-0.828211,0.407551),(SEMA6D,-0.802429,0.422305),(CASP4,-0.601344,0.547611),(BCL2A1,0.477817,0.63278),(STX11,0.457391,0.64739),(LTB4R,0.174593,0.8614),(PLA2G16,0.0166031,0.986753)
Path_c	Nerve_Tibial	GSE7219_WT_VS_NIK_NFKB2_KO_DC_UP	60	144.064	7.17796e-09	0.00598035	1.16875e-05	-80.511	(CXCR6,-8.70146,3.27646e-18),(RNF213,-3.3531,0.000799104),(CDH1,2.739,0.00616269),(XCL1,-2.66258,0.0077545),(SERTAD2,-2.25534,0.024112),(WNK1,2.11629,0.03432),(DNAJA4,1.91274,0.0557808),(COTL1,1.83325,0.0667654),(NAAA,-1.8316,0.0670103),(MALT1,1.60054,0.109479),(FAM102A,1.51325,0.130216),(DOCK9,-1.42111,0.155283),(DNAJB4,-1.38914,0.164792),(ADAM19,-1.37216,0.170015),(NFKBIA,1.2657,0.20562),(SNX18…
Path_c	Lung	GO_PEPTIDE_RECEPTOR_ACTIVITY	31	97.9298	7.25979e-09	0.00604852	1.17903e-05	-101.965	(CCR5,-9.27563,1.76575e-20),(CXCR6,-3.93501,8.3193e-05),(FPR1,2.19741,0.0279915),(NMUR1,2.17228,0.0298344),(SORCS2,-1.98946,0.0466499),(NLRP6,-1.62199,0.104805),(TACR3,-1.32904,0.183834),(BDKRB1,1.30075,0.193344),(CRCP,-1.21847,0.223044),(SSTR4,-1.16056,0.245822),(F2RL1,-1.09841,0.272027),(F2RL2,0.989101,0.322614),(TACR2,-0.861659,0.388875),(LTB4R2,0.7781,0.43651),(MC1R,-0.742414,0.457836),(QRFPR…
Path_c	Esoph_Mucosa	GAURNIER_PSMD4_TARGETS	17	72.7302	7.26935e-09	0.00605648	1.17903e-05	71.4108	(CCR1,7.90948,2.58472e-15),(HLA-F,1.86003,0.0628807),(HLA-E,1.6948,0.090113),(HLA-DQA1,1.59648,0.110381),(HLA-DRB1,1.46496,0.142931),(C3,-1.22266,0.221457),(IL12RB1,1.13052,0.258258),(HLA-DPB2,1.12248,0.26166),(HLA-DRB5,-0.932266,0.351199),(HLA-DMA,-0.810589,0.417602),(CCR5,-0.809019,0.418504),(HLA-DQB1,0.784999,0.432454),(HLA-H,-0.627475,0.530348),(IL17RA,-0.566732,0.570897),(CXCL13,-0.502157,0.…
Path_c	Lung	GSE2770_TGFB_AND_IL4_ACT_VS_ACT_CD4_TCELL_48H_UP	56	137.93	7.32011e-09	0.00609876	1.18496e-05	-80.5094	(CCR5,-9.27563,1.76575e-20),(PSMB2,-2.38289,0.0171772),(SQRDL,2.34737,0.0189065),(TSC22D1,2.32771,0.0199276),(ERI1,-2.04079,0.0412715),(STK17A,2.00012,0.0454871),(KCNN4,-1.74115,0.0816581),(CTSH,-1.63185,0.102712),(PTPN12,1.57434,0.115408),(VCP,1.57167,0.116027),(GTF3C6,1.47577,0.140007),(BCO2,-1.35485,0.175466),(CTSB,1.23795,0.215735),(RAPSN,1.23426,0.217104),(TNFRSF18,1.2033,0.228861),(CPM,1.19…
Path_c	Lung	GSE32164_RESTING_DIFFERENTIATED_VS_CMYC_INHIBITED_MACROPHAGE_DN	63	148.463	7.41904e-09	0.00618118	1.19864e-05	-96.2108	(CCR5,-9.27563,1.76575e-20),(SUPT4H1,3.21564,0.00130154),(CKB,-2.25853,0.0239126),(BTG3,-2.23933,0.0251347),(CTLA4,-1.88067,0.060017),(SLC38A10,1.87585,0.0606756),(RAC2,-1.57069,0.116255),(PRKCSH,-1.55536,0.119859),(DAD1,-1.40328,0.160532),(CWC15,-1.3879,0.165167),(NCBP1,1.31358,0.188987),(LDHB,-1.2456,0.212911),(SOAT2,-1.21581,0.224057),(TNFRSF18,1.2033,0.228861),(SLC33A1,-1.1958,0.231775),(S100…
Path_c	Adip_Visc_Om	GO_CELLULAR_DEFENSE_RESPONSE	13	64.6997	7.47494e-09	0.00622774	1.20534e-05	-51.4795	(CCR5,-7.08334,1.40723e-12),(KLRC2,2.21797,0.0265567),(ADORA2A,-1.64407,0.100161),(GNLY,-1.57654,0.114902),(LY96,-1.29074,0.196794),(IL1RL2,0.999777,0.317418),(KLRG1,-0.73229,0.463991),(NCF2,0.645833,0.518387),(TCIRG1,-0.635193,0.525303),(CD5L,0.549931,0.582367),(ADORA2B,-0.358102,0.720267),(HLA-G,-0.146035,0.883894),(CD300C,-0.0238191,0.980997)
Path_c	Nerve_Tibial	GSE9316_CD4_TCELL_BALBC_VS_TH17_ENRI_CD4_TCELL_SKG_PMA_IONO_STIM_FR4NEG_UP	69	157.311	7.56628e-09	0.00630384	1.21771e-05	-73.5006	(CXCR6,-8.70146,3.27646e-18),(SMG5,-3.18666,0.00143927),(LAMC3,2.6591,0.00783495),(MRPL55,2.54576,0.010904),(CISD1,2.31135,0.0208133),(MANBAL,-2.25686,0.0240166),(DLX5,-2.03154,0.0421999),(DECR1,-1.99849,0.0456639),(MRPS33,-1.96045,0.0499434),(PIGP,1.75233,0.0797174),(KRT7,1.7274,0.0840959),(NME1,-1.65834,0.0972493),(ATP6V1E1,-1.65087,0.098766),(FPR2,1.55198,0.120668),(CCL25,-1.44513,0.148421),(F…
Path_c	Lung	GO_NEGATIVE_REGULATION_OF_HOMEOSTATIC_PROCESS	39	111.091	7.59551e-09	0.00632818	1.22006e-05	-92.8477	(CCR5,-9.27563,1.76575e-20),(XCL1,-1.81829,0.0690203),(FLCN,-1.77343,0.0761582),(UBASH3B,1.49506,0.134899),(SRI,-1.44017,0.149819),(RAD50,-1.32575,0.184921),(NBN,1.25018,0.211234),(FCER1G,-1.12294,0.261464),(CCL3,-1.11214,0.266077),(RASA3,1.05281,0.292428),(HTR2A,1.04284,0.297022),(IBTK,-0.988934,0.322696),(RYR3,0.93442,0.350087),(TGFB1,-0.865284,0.386883),(CSK,-0.854071,0.393066),(PIF1,-0.712376…
Path_c	Uterus	GSE29949_CD8_POS_DC_SPLEEN_VS_DC_BRAIN_DN	15	68.6848	7.65308e-09	0.00637614	1.22611e-05	-60.8174	(CXCR6,-7.32056,2.46946e-13),(ITGB6,-2.01011,0.0444195),(BDNF,-1.84847,0.0645343),(TSPAN8,1.338,0.180897),(ZNF688,1.28139,0.200057),(EPHB1,-1.19738,0.231157),(IRF7,-0.834699,0.403887),(FARP2,-0.787023,0.431269),(GPR37,-0.670345,0.502638),(ARFIP1,0.586058,0.557836),(STON1,-0.562029,0.574096),(EXTL1,-0.472723,0.636411),(STX11,0.457391,0.64739),(MX1,-0.141622,0.887379),(HBZ,0.0657571,0.947571)
Path_c	Esoph_Mucosa	GSE21360_NAIVE_VS_PRIMARY_MEMORY_CD8_TCELL_UP	58	140.819	7.67247e-09	0.00639228	1.22611e-05	52.575	(CCR1,7.90948,2.58472e-15),(LRG1,-3.21373,0.00131022),(EDNRA,3.1734,0.00150665),(PGM2,2.29102,0.0219621),(PIGN,-2.22466,0.0261043),(ADAMTSL4,-2.15505,0.0311576),(PDE4D,1.95664,0.0503901),(GRINA,-1.75174,0.0798181),(C1RL,-1.71179,0.0869358),(SMAD3,-1.64148,0.100699),(NAAA,-1.61063,0.10726),(SLC12A7,1.5761,0.115003),(CDH1,-1.55998,0.118764),(SBNO2,1.53144,0.125662),(TCN2,1.52511,0.127232),(PTGFRN,-…
Path_c	Lung	GSE23502_BM_VS_COLON_TUMOR_HDC_KO_MYELOID_DERIVED_SUPPRESSOR_CELL_UP	48	125.413	7.67731e-09	0.00639631	1.22611e-05	-99.7034	(CCR5,-9.27563,1.76575e-20),(DCDC2,-1.8823,0.0597959),(TSSK4,-1.8176,0.0691252),(HSF2,-1.63821,0.101378),(IRS1,1.62086,0.105048),(SLC6A3,1.60884,0.107651),(KL,-1.59701,0.110264),(C11orf87,-1.53741,0.124193),(HMGN3,-1.53264,0.125364),(DRAM2,-1.46358,0.143309),(STARD9,1.23828,0.215613),(TLE4,-1.20146,0.229573),(GRIA2,-1.16749,0.243011),(PSMF1,1.09576,0.273183),(LRRN3,-1.06438,0.287156),(GALNT3,0.92…
Path_c	Esoph_Gastr_Junct	GSE3039_NKT_CELL_VS_ALPHAALPHA_CD8_TCELL_UP	35	104.483	7.69368e-09	0.00640994	1.22638e-05	81.7454	(CCR1,7.52626,5.22135e-14),(SLC2A1,3.3587,0.000783103),(HEBP1,2.91278,0.00358227),(MTHFD2L,2.2762,0.022834),(ASPRV1,-2.04642,0.040715),(ACBD4,1.68068,0.0928249),(MAPK13,1.62798,0.103528),(DMXL2,1.4358,0.15106),(ATRNL1,-1.12189,0.261909),(ACADM,-1.04038,0.298165),(PDPK1,-1.02052,0.30748),(HTRA3,1.02044,0.307517),(TTC5,1.01373,0.310711),(ALPK1,-0.99345,0.32049),(SPATA1,-0.860788,0.389355),(SVIP,0.8…
Path_c	Nerve_Tibial	GO_PEPTIDE_RECEPTOR_ACTIVITY	38	109.41	7.72601e-09	0.00643687	1.22918e-05	-63.7887	(CXCR6,-8.70146,3.27646e-18),(FPR1,2.07312,0.0381612),(OPRL1,1.96258,0.0496952),(NLRP6,-1.85487,0.0636146),(F2R,1.5924,0.111295),(FPR2,1.55198,0.120668),(TACR1,-1.41529,0.156982),(NMUR1,1.41511,0.157037),(SORCS2,1.3575,0.174623),(GCGR,1.32022,0.186763),(EDNRB,-1.12646,0.25997),(AGTR1,-1.11267,0.265851),(OGFR,1.01166,0.311699),(SORCS3,-0.984945,0.324651),(F2RL2,-0.964444,0.334823),(NMUR2,0.928148,…
Path_c	Cells_Transf_fibr	GO_CHEMOKINE_MEDIATED_SIGNALING_PATHWAY	10	58.2004	7.92506e-09	0.0066027	1.25845e-05	44.0392	(CCR1,7.10653,1.18993e-12),(DARC,-1.35369,0.175836),(CCL19,-1.23247,0.217772),(CCL24,-1.2049,0.228241),(PF4,-1.01455,0.310322),(CCL2,-0.888595,0.374221),(CCR7,0.878429,0.379711),(CIB1,-0.684049,0.493944),(CCL26,-0.546988,0.584387),(GPR17,0.395897,0.692181),(CXCL6,-0.0463368,0.963042),(PF4V1,-0.0236572,0.981126)
Path_c	Lung	GSE29618_MONOCYTE_VS_MDC_DN	61	145.141	8.17265e-09	0.00680897	1.2953e-05	-104.397	(CCR5,-9.27563,1.76575e-20),(CAPG,-2.98279,0.00285633),(DEPTOR,-2.7782,0.00546614),(HIP1,2.21827,0.0265363),(MICAL1,-1.6976,0.0895834),(PON2,-1.64767,0.0994209),(ATPIF1,1.62548,0.10406),(SLC2A1,1.43207,0.152125),(FLT3,1.32937,0.183724),(PHF10,1.29426,0.195577),(SLC35F2,-1.28716,0.198039),(NME1,-1.2784,0.201108),(NDUFS8,-1.1552,0.248007),(GSN,-1.1524,0.249156),(NUP210,-1.08691,0.277078),(ZNF93,-1.…
Path_c	Esoph_Mucosa	GO_CYTOKINE_RECEPTOR_ACTIVITY	27	90.6646	8.3149e-09	0.00692748	1.31534e-05	54.9939	(CCR1,7.90948,2.58472e-15),(CXCR2,-2.71761,0.00657555),(IL10RB,2.64222,0.00823657),(GPR75,-2.58161,0.00983413),(XCR1,-2.10829,0.0350059),(IFNAR2,-1.83029,0.0672063),(IL6R,1.6015,0.109267),(PRLR,-1.46972,0.141636),(IL1RL2,1.45228,0.146424),(IL20RB,1.29991,0.19363),(LIFR,1.267,0.205154),(GHR,-1.26079,0.207384),(IL12RB1,1.13052,0.258258),(IL17RE,1.07423,0.282719),(IL17RB,0.938332,0.348074),(CCR5,-0.…
Path_c	Lung	GO_RESPONSE_TO_ALCOHOL	84	178.734	8.35199e-09	0.00695837	1.31871e-05	-83.0918	(CCR5,-9.27563,1.76575e-20),(CYP2E1,-2.56483,0.0103226),(UROD,2.22009,0.0264125),(DNMT3B,2.19376,0.0282525),(CAT,2.09464,0.0362032),(CASP9,-1.87186,0.0612259),(AQP3,1.80613,0.0708974),(INSR,1.68807,0.0913984),(ST6GAL1,1.64489,0.099992),(SLC6A3,1.60884,0.107651),(GSTP1,-1.57113,0.116153),(HMBS,1.5451,0.122322),(GOT2,1.53762,0.124141),(RBP4,-1.51593,0.129536),(SRD5A1,-1.49904,0.133863),(PSPH,-1.486…
Path_c	Adip_Visc_Om	HESS_TARGETS_OF_HOXA9_AND_MEIS1_DN	20	78.042	8.41781e-09	0.0070132	1.32562e-05	-54.1834	(CCR5,-7.08334,1.40723e-12),(TRPV2,-2.32404,0.0201231),(KLRAP1,-1.76648,0.0773156),(PSAP,1.66544,0.0958249),(FPR1,1.66467,0.0959788),(IL1B,1.62126,0.104962),(NOV,1.5717,0.116019),(MERTK,-1.48667,0.137101),(UPP1,-1.45471,0.145751),(TF,-1.13712,0.255487),(SLC11A1,0.928327,0.353238),(LIPA,-0.772465,0.439839),(TLR2,-0.771075,0.440663),(C3AR1,0.760888,0.446724),(MRC1,-0.650387,0.515442),(PLSCR1,-0.619…
Path_c	Lung	QI_PLASMACYTOMA_UP	80	172.961	8.42757e-09	0.00702132	1.32562e-05	-120.281	(CCR5,-9.27563,1.76575e-20),(CAPG,-2.98279,0.00285633),(PSTPIP1,-2.18934,0.0285722),(RPS6KA1,2.05933,0.0394628),(SLA,1.96152,0.0498185),(ZNF318,1.84791,0.0646149),(XCL1,-1.81829,0.0690203),(CASP7,-1.77176,0.076435),(ARL6IP5,-1.76361,0.0777976),(BLK,-1.71956,0.0855123),(DPP4,-1.67485,0.0939629),(IL12A,-1.65052,0.0988374),(SOX11,-1.63368,0.102327),(RAC2,-1.57069,0.116255),(RBP4,-1.51593,0.129536),(…
Path_c	Cells_Transf_fibr	GSE3982_EFF_MEMORY_CD4_TCELL_VS_NKCELL_DN	49	126.628	8.58132e-09	0.00714941	1.34726e-05	67.5069	(CCR1,7.10653,1.18993e-12),(FAM49A,2.75127,0.00593654),(UTP11L,2.51417,0.0119314),(NCAM1,2.19901,0.0278772),(CFD,-2.19451,0.0281988),(SCN2A,2.07866,0.0376487),(TUB,-1.95456,0.0506349),(ZNF410,1.94943,0.0512442),(RGS19,1.90358,0.0569649),(SECTM1,1.87074,0.0613816),(FBXO41,-1.85556,0.0635159),(BCAS4,-1.84524,0.0650021),(IFNAR1,-1.78398,0.0744276),(ATP5SL,-1.59716,0.11023),(PIGO,1.53177,0.125578),(A…
Path_c	Cells_Transf_fibr	SETLUR_PROSTATE_CANCER_TMPRSS2_ERG_FUSION_DN	8	53.487	8.6798e-09	0.00723144	1.35762e-05	50.504	(CCR1,7.10653,1.18993e-12),(CSDC2,-1.16308,0.244798),(ADH5,0.791717,0.428526),(METTL7A,0.666828,0.504882),(FOXF2,0.581216,0.561095),(RAB27A,-0.36743,0.713298),(RGS7,0.288755,0.772769),(HPS1,-0.0610839,0.951292)
Path_c	Uterus	GSE22589_HEALTHY_VS_SIV_INFECTED_DC_DN	14	66.3762	8.6799e-09	0.00723152	1.35762e-05	-58.5438	(CXCR6,-7.32056,2.46946e-13),(DRAM2,-2.45761,0.0139866),(NUDT13,-1.29455,0.195474),(SLAMF8,0.967638,0.333225),(DLK2,0.929122,0.352826),(FAM171A1,0.923622,0.355683),(ENDOD1,-0.736979,0.461135),(UGGT2,0.734751,0.462491),(ITPR2,-0.715261,0.474448),(LIMS3L,0.673966,0.500333),(NOS2,0.495801,0.620035),(MOCS2,-0.354135,0.723238),(GBP7,0.223353,0.823261),(ZFYVE26,0.0110857,0.991155)
Path_c	Lung	GSE2770_UNTREATED_VS_TGFB_AND_IL4_TREATED_ACT_CD4_TCELL_4H_UP	57	138.644	9.38141e-09	0.00781596	1.4646e-05	-93.4064	(CCR5,-9.27563,1.76575e-20),(CKB,-2.25853,0.0239126),(PDLIM2,1.88707,0.0591504),(COQ10B,1.88683,0.0591837),(POU5F2,-1.84324,0.0652941),(INSR,1.68807,0.0913984),(IFI27L2,1.52774,0.126577),(C1orf85,-1.50383,0.132625),(DRAM2,-1.46358,0.143309),(MDP1,-1.45545,0.145543),(RNF44,1.44378,0.148802),(SRI,-1.44017,0.149819),(PLEC,-1.41273,0.157734),(LY86,-1.39848,0.161969),(ROGDI,1.34304,0.179261),(IFNAR1,-…
Path_c	Adip_Visc_Om	GSE28726_NAIVE_CD4_TCELL_VS_NAIVE_VA24NEG_NKTCELL_DN	50	127.875	9.46245e-09	0.00788347	1.47449e-05	-79.0605	(CXCR6,-7.67343,1.67462e-14),(ZKSCAN5,-3.54295,0.000395676),(CDH2,-2.9533,0.00314397),(ICAM3,2.07078,0.0383793),(PPEF2,-1.99749,0.0457716),(ARTN,1.99175,0.0463987),(IFITM1,1.91821,0.0550847),(PHYH,-1.84102,0.0656186),(AQP5,1.58605,0.112728),(ITIH4,-1.48316,0.138031),(SMAGP,-1.46417,0.143147),(TRIB2,-1.44072,0.149664),(CYP2D6,1.43321,0.151798),(ADAM11,-1.40394,0.160336),(VNN2,1.35928,0.174057),(HM…
Path_c	Esoph_Gastr_Junct	GO_POSITIVE_REGULATION_OF_LEUKOCYTE_DIFFERENTIATION	17	72.0411	9.57463e-09	0.00797692	1.48919e-05	47.8401	(CCR1,7.52626,5.22135e-14),(CD83,-2.6003,0.00931432),(HAX1,-1.52587,0.127042),(HLA-G,-1.19011,0.234005),(CD80,-1.13779,0.25521),(CD46,0.98073,0.326726),(AGER,0.843571,0.398909),(CD101,0.722228,0.470154),(RIPK1,0.614347,0.538986),(ADAM8,-0.612678,0.540089),(IHH,0.602245,0.547011),(TGFBR2,0.598009,0.549834),(AP3D1,0.592903,0.553246),(LGALS9,-0.572365,0.567075),(PPARGC1B,0.290668,0.771306),(PNP,-0.1…
Path_c	Uterus	GSE5542_UNTREATED_VS_IFNA_AND_IFNG_TREATED_EPITHELIAL_CELLS_6H_DN	17	72.0348	9.59878e-09	0.00799703	1.49016e-05	-62.3971	(CXCR6,-7.32056,2.46946e-13),(UEVLD,-2.31665,0.0205228),(TBC1D2B,-1.71703,0.0859735),(KLRF1,-1.51659,0.129369),(MXRA7,1.43107,0.15241),(ST3GAL4,-1.39163,0.164035),(GALNT3,1.21946,0.22267),(STAT4,-0.986098,0.324085),(FAM131B,0.89517,0.370696),(DLG5,0.456299,0.648175),(APOBEC3G,0.38832,0.697779),(MXD4,-0.314775,0.752932),(LGI3,0.302512,0.762262),(PIK3CG,0.187655,0.851147),(YWHAH,0.104112,0.917081),…
Path_c	Esoph_Gastr_Junct	MODULE_92	20	77.6366	9.85171e-09	0.00820774	1.52659e-05	70.9622	(CCR1,7.52626,5.22135e-14),(ADRA2B,2.77207,0.00557008),(MERTK,-1.88598,0.0592978),(VIPR1,1.84015,0.0657456),(EFNB3,1.61429,0.106464),(WNT5A,1.52596,0.127021),(CCL20,1.1576,0.247029),(CHRNB1,-0.987256,0.323517),(CHRNE,0.907427,0.364181),(MDK,0.730233,0.465248),(FABP1,-0.656664,0.511397),(IL1A,0.590614,0.554779),(CCL15,0.40719,0.683868),(CCL11,0.381534,0.702807),(ENPEP,0.361598,0.717653),(BST2,-0.3…
Path_c	Cells_Transf_fibr	GO_CYTOKINE_BINDING	23	83.0577	1.00837e-08	0.00840102	1.55964e-05	30.9075	(CCR1,7.10653,1.18993e-12),(IFNAR2,-4.38036,1.18485e-05),(IFNAR1,-1.78398,0.0744276),(ENG,1.43411,0.15154),(GBP1,-1.43341,0.151742),(IL20RB,1.36264,0.172997),(DARC,-1.35369,0.175836),(NRP2,-1.12612,0.260113),(LIFR,0.994367,0.320044),(CCR7,0.878429,0.379711),(ITGAV,0.878374,0.379741),(TNFRSF11A,0.813022,0.416206),(LTBP1,0.812121,0.416722),(GREM2,-0.75283,0.451552),(VASN,0.65752,0.510846),(A2M,-0.4…
Path_c	Uterus	GSE13547_WT_VS_ZFX_KO_BCELL_ANTI_IGM_STIM_12H_DN	17	71.8356	1.03931e-08	0.00865877	1.60451e-05	-57.9695	(CXCR6,-7.32056,2.46946e-13),(KLRC1,-1.858,0.0631684),(HLA-G,-1.69374,0.0903148),(CRTAM,1.6432,0.100343),(NFE2L1,1.35533,0.175314),(F2RL1,-1.22647,0.22002),(SNAPC4,-1.19183,0.233329),(YPEL3,-1.11674,0.264107),(STARD10,1.01573,0.309757),(BTBD6,0.921961,0.356549),(D2HGDH,-0.724911,0.468507),(ITPR2,-0.715261,0.474448),(FOXP1,0.589965,0.555214),(UPK3B,0.478882,0.632022),(ZXDC,0.410898,0.681148),(ZNHI…
Path_c	Lung	MODULE_289	36	105.186	1.06678e-08	0.0088876	1.64388e-05	-100.064	(CCR5,-9.27563,1.76575e-20),(CXCR6,-3.93501,8.3193e-05),(EMR1,2.25469,0.0241525),(FPR1,2.19741,0.0279915),(GRK5,-2.0781,0.0377004),(RGS5,-1.76088,0.0782582),(PRKD3,-1.59363,0.111019),(HCAR3,1.52413,0.127475),(TACR3,-1.32904,0.183834),(BDKRB1,1.30075,0.193344),(PLCB2,-1.29721,0.194558),(CCL3,-1.11214,0.266077),(MS4A2,1.06536,0.286715),(LANCL1,-1.05955,0.289349),(PTGER1,-1.02861,0.303661),(EDN2,1.0…
Path_c	Lung	ODONNELL_TFRC_TARGETS_UP	125	234.635	1.06968e-08	0.00891174	1.6453e-05	-76.9287	(CCR5,-9.27563,1.76575e-20),(NCAM1,3.3716,0.000747332),(GLIPR1,-2.99575,0.00273769),(LILRA5,2.6428,0.00822231),(IFRD1,2.63893,0.00831683),(METTL7A,2.55295,0.0106815),(HMCN2,-2.49264,0.0126799),(GSDMB,-2.43752,0.0147886),(TSC22D1,2.32771,0.0199276),(ALDOB,-2.15618,0.0310698),(CMBL,1.87961,0.0601607),(PLEKHG4B,1.86224,0.062569),(NIPAL2,-1.84827,0.0645637),(MYO5B,-1.81623,0.0693358),(TSGA10,-1.80924…
Path_c	Esoph_Mucosa	GO_PHOSPHOLIPASE_ACTIVITY	42	114.858	1.08536e-08	0.00904243	1.66636e-05	70.4254	(CCR1,7.90948,2.58472e-15),(EDNRA,3.1734,0.00150665),(PLA2G15,-2.46052,0.0138737),(PLA2G4D,2.40135,0.0163345),(PLA2G4E,2.19568,0.0281148),(PLCB2,-1.91817,0.0550895),(PLCH2,1.73152,0.0833582),(ABHD3,-1.54469,0.12242),(PLD1,-1.54001,0.123557),(SMPDL3A,1.4865,0.137148),(ABHD6,1.23048,0.218517),(LIPC,-1.22372,0.221058),(PLA2G4C,1.21889,0.222886),(BDKRB2,-1.15158,0.249492),(PLA2G4B,-1.13281,0.257293),…
Path_c	Uterus	GSE6681_DELETED_FOXP3_VS_WT_TREG_UP	12	61.6971	1.10523e-08	0.00920791	1.69373e-05	-50.1521	(CXCR6,-7.32056,2.46946e-13),(CTSW,-1.71789,0.0858173),(AGER,1.45472,0.145746),(SPOCK1,1.35758,0.174596),(SPRED3,1.17352,0.240588),(SLC6A1,1.10084,0.270968),(RAB40C,-0.398203,0.690481),(C6orf132,-0.391868,0.695156),(CBLC,0.357564,0.720669),(SYPL2,0.234111,0.814899),(ZFP57,-0.215379,0.829472),(RPL9,0.0983522,0.921653),(CSMD1,0.0865167,0.931056)
Path_c	Esoph_Gastr_Junct	GSE30083_SP1_VS_SP2_THYMOCYTE_UP	38	108.295	1.12759e-08	0.00939417	1.72483e-05	54.5765	(CCR1,7.52626,5.22135e-14),(GLIPR1L2,-2.34774,0.0188875),(CYTH2,2.19266,0.0283322),(LSS,1.89782,0.0577199),(TDRKH,-1.87494,0.0608016),(NECAP1,-1.85132,0.0641241),(GAA,-1.79213,0.0731119),(FLOT1,1.71392,0.0865426),(AS3MT,-1.66268,0.0963769),(RNMTL1,1.48174,0.138408),(RNF130,-1.43397,0.151581),(LEPREL4,1.43018,0.152666),(KCNK1,-1.27558,0.202105),(CBR3,-1.2451,0.213093),(ABCC5,1.2283,0.219333),(FAM1…
Path_c	Nerve_Tibial	GSE23925_DARK_ZONE_VS_NAIVE_BCELL_UP	73	161.78	1.13063e-08	0.00941953	1.72632e-05	-114.159	(CXCR6,-8.70146,3.27646e-18),(OAS1,-3.83889,0.00012359),(NSL1,-2.56079,0.0104434),(RAD52,-2.20032,0.0277845),(OTUB1,-2.09795,0.0359099),(BZW2,2.01853,0.0435365),(SLFN12L,-1.92059,0.0547839),(ZNF708,-1.72033,0.0853731),(DHDDS,1.55604,0.119698),(AP1G2,-1.5345,0.124906),(UBA6,-1.52464,0.12735),(MAN1A2,-1.50012,0.133583),(WRAP73,-1.48579,0.137336),(GPS1,1.4474,0.147785),(CDK19,-1.41358,0.157486),(EXO…
Path_c	Lung	GSE36891_UNSTIM_VS_POLYIC_TLR3_STIM_PERITONEAL_MACROPHAGE_DN	66	151.438	1.15319e-08	0.00960747	1.75754e-05	-116.087	(CCR5,-9.27563,1.76575e-20),(PIGV,-2.48527,0.0129452),(PHYH,-2.28329,0.0224132),(PSTPIP1,-2.18934,0.0285722),(HAP1,-2.0078,0.0446648),(C9orf3,-1.77452,0.0759765),(CCDC86,1.72434,0.0846461),(PUS10,-1.5411,0.123294),(SEPW1,-1.53565,0.124624),(IFI27L2,1.52774,0.126577),(ISG20,-1.51766,0.129101),(IRF9,-1.4302,0.152659),(CHMP4B,-1.37613,0.16878),(LARGE,-1.35842,0.17433),(BCO2,-1.35485,0.175466),(ENDOD…
Path_c	Uterus	GSE3982_DC_VS_TH2_DN	20	77.1935	1.16962e-08	0.00974433	1.77933e-05	-57.4665	(CXCR6,-7.32056,2.46946e-13),(CCL4,-2.92529,0.00344134),(SPC25,-1.42368,0.15454),(STAG3L1,1.38994,0.164547),(ZNF142,1.35986,0.173876),(ZNF334,1.27369,0.202773),(CNKSR1,-1.2696,0.204229),(GALNT3,1.21946,0.22267),(PNP,0.999494,0.317555),(AHI1,0.847499,0.396717),(QRSL1,0.817015,0.41392),(TUBA4A,-0.6243,0.532431),(RPL36AL,0.592372,0.553602),(STON1,-0.562029,0.574096),(DPY19L2P2,-0.546095,0.585001),(A…
Path_c	Lung	GSE8921_UNSTIM_0H_VS_TLR1_2_STIM_MONOCYTE_24H_DN	64	148.407	1.17537e-08	0.00979219	1.78183e-05	-103.395	(CCR5,-9.27563,1.76575e-20),(HMG20A,2.9366,0.00331833),(COG5,-2.30802,0.020998),(PSTPIP1,-2.18934,0.0285722),(LIME1,-2.09204,0.0364346),(RAD52,-1.8777,0.0604219),(GM2A,-1.82724,0.067664),(HPS5,-1.63771,0.101482),(PTPN12,1.57434,0.115408),(CCNT2,1.45555,0.145516),(SCARB2,1.44968,0.147149),(ZNF708,-1.43994,0.149885),(SIGIRR,-1.42156,0.155155),(PRKD2,-1.35366,0.175845),(PTK2B,-1.32873,0.183936),(RIP…
Path_c	Lung	chr3p21	32	98.2576	1.17554e-08	0.0097936	1.78183e-05	-103.5	(CCR5,-9.27563,1.76575e-20),(CXCR6,-3.93501,8.3193e-05),(RBM6,-2.14394,0.032038),(STAB1,1.87841,0.0603244),(NT5DC2,1.80106,0.0716931),(CDC25A,-1.79494,0.0726639),(TMEM110,-1.74109,0.081668),(ACTR8,1.74051,0.0817693),(ASB14,1.70464,0.0882616),(TNNC1,-1.68496,0.0919966),(CCDC36,-1.62573,0.104008),(MST1R,1.54429,0.122518),(CYB561D2,1.4303,0.15263),(SETD2,1.33947,0.180417),(TDGF1,1.31163,0.189645),(M…
Path_c	Nerve_Tibial	GSE37301_HEMATOPOIETIC_STEM_CELL_VS_COMMON_LYMPHOID_PROGENITOR_UP	65	149.878	1.18017e-08	0.00983215	1.7856e-05	-69.4493	(CXCR6,-8.70146,3.27646e-18),(HSD17B14,2.25448,0.0241657),(GIMAP5,2.06128,0.0392764),(CD59,-2.04612,0.0407443),(CNPY4,-1.99028,0.0465596),(CSTF1,-1.966,0.0492988),(SLC5A4,1.92384,0.054375),(MST1R,1.89973,0.057468),(ELL,1.873,0.0610678),(CSF1R,-1.86847,0.0616967),(IMP3,1.74174,0.0815547),(CRIM1,1.68898,0.0912223),(PLCB1,-1.58435,0.113113),(GUCY1A2,-1.4931,0.13541),(FBN2,-1.47414,0.140443),(LILRA4,…
Path_c	Esoph_Mucosa	MODULE_76	29	93.0915	1.2083e-08	0.0100665	1.82485e-05	52.2135	(CCR1,7.90948,2.58472e-15),(CXCR2,-2.71761,0.00657555),(TPST1,-1.87807,0.060372),(AGER,1.85415,0.0637176),(NMI,1.75273,0.0796478),(TLR1,-1.69272,0.0905083),(C3,-1.22266,0.221457),(PTAFR,1.22201,0.221705),(FPR2,1.19667,0.231434),(TLR2,1.18516,0.235956),(BDKRB2,-1.15158,0.249492),(CD40,-1.07124,0.28406),(LYZ,-0.959525,0.337294),(TLR3,-0.914196,0.360614),(CCR5,-0.809019,0.418504),(ABCF1,-0.639928,0.…
Path_c	Adip_Visc_Om	GO_CELLULAR_RESPONSE_TO_CYTOKINE_STIMULUS	104	205.41	1.22096e-08	0.010172	1.84064e-05	-105.031	(CXCR6,-7.67343,1.67462e-14),(CCR5,-7.08334,1.40723e-12),(IL10RB,3.35732,0.000787024),(PSMD2,2.98746,0.00281302),(TNFRSF10A,-2.94999,0.00317783),(PSMD5,-2.35698,0.0184243),(CCL3L1,-2.32501,0.0200713),(DCN,-2.03011,0.042345),(IFITM1,1.91821,0.0550847),(HLA-DQA2,-1.91195,0.0558831),(IFNAR1,-1.89586,0.0579782),(ADAMTS12,1.88906,0.0588839),(AIM2,1.88776,0.0590588),(HLA-DQB1,1.86941,0.0615659),(TDGF1,…
Path_c	Esoph_Gastr_Junct	GSE32034_UNTREATED_VS_ROSIGLIZATONE_TREATED_LY6C_HIGH_MONOCYTE_UP	37	106.402	1.23226e-08	0.0102661	1.85432e-05	52.665	(CCR1,7.52626,5.22135e-14),(SLC2A1,3.3587,0.000783103),(PDK4,-2.34392,0.0190824),(MERTK,-1.88598,0.0592978),(PEF1,-1.79882,0.0720464),(NINJ1,-1.79607,0.0724838),(ESD,-1.79047,0.0733789),(ATP5G1,-1.66431,0.0960501),(NSF,1.65874,0.0971678),(F7,1.21973,0.222569),(OCEL1,-1.10869,0.267563),(USP22,-1.01779,0.308777),(DIAPH1,1.00088,0.316887),(URM1,-0.988411,0.322951),(ERCC1,-0.954295,0.339935),(C5AR1,0…
Path_c	Esoph_Gastr_Junct	VANASSE_BCL2_TARGETS_DN	13	63.475	1.24588e-08	0.0103796	1.87143e-05	61.2983	(CCR1,7.52626,5.22135e-14),(TRAF1,1.66836,0.0952445),(RTEL1,1.23503,0.216819),(BID,-0.84235,0.399592),(ZNF600,0.830662,0.406165),(DNASE1L3,-0.746075,0.455622),(PIK3R4,0.687349,0.491863),(TUBG2,0.669862,0.502946),(NFKBID,-0.271041,0.78636),(MYL4,0.219394,0.826343),(C7orf73,0.141628,0.887374),(MPHOSPH9,0.0830083,0.933845),(MCOLN3,-0.0411339,0.967189)
Path_c	Uterus	GSE14415_INDUCED_TREG_VS_FOXP3_KO_INDUCED_TREG_IL2_CULTURE_UP	14	65.4631	1.26455e-08	0.0105351	1.89607e-05	-60.0682	(CXCR6,-7.32056,2.46946e-13),(CCL4,-2.92529,0.00344134),(GALNT3,1.21946,0.22267),(PNP,0.999494,0.317555),(RORA,0.83008,0.406494),(IL10RA,-0.786333,0.431673),(PILRA,-0.575511,0.564945),(CHPT1,-0.234349,0.814714),(GGH,-0.232307,0.816299),(HTATIP2,0.21017,0.833535),(COBLL1,-0.204357,0.838074),(MX1,-0.141622,0.887379),(CENPQ,-0.127348,0.898665),(SAR1A,-0.0504565,0.959759),(GXYLT1,-0.0243075,0.980607)
Path_c	Lung	GSE3982_DC_VS_BCELL_UP	50	126.948	1.26864e-08	0.0105692	1.89879e-05	-73.2425	(CCR5,-9.27563,1.76575e-20),(USP32,2.44111,0.014642),(ARSB,2.17421,0.0296894),(UBAP1,-1.96704,0.0491788),(SUOX,1.77005,0.0767185),(PEPD,1.6713,0.0946624),(H2AFY2,-1.63549,0.101946),(ABCC3,1.36845,0.171172),(TACSTD2,-1.35473,0.175505),(NOV,1.26409,0.206199),(SLC19A1,1.19479,0.23217),(MYOF,1.11626,0.264312),(ROBO3,1.11137,0.26641),(EVC,-1.05662,0.290683),(NPC1,-1.04553,0.295778),(CENPN,-0.900876,0.…
Path_c	Uterus	GSE37605_C57BL6_VS_NOD_FOXP3_IRES_GFP_TREG_DN	15	67.4334	1.27466e-08	0.0106193	1.90437e-05	-43.9688	(CXCR6,-7.32056,2.46946e-13),(UBXN11,2.14581,0.0318879),(PARP14,1.41187,0.15799),(RAPGEF6,1.22791,0.219481),(ADAT1,1.2179,0.223263),(SLC2A3,1.18025,0.237902),(ZNF623,-1.04984,0.293793),(ZDHHC20,1.00694,0.313964),(CORT,-0.808318,0.418908),(SGCE,-0.614749,0.53872),(CASKIN2,-0.354614,0.722879),(RBM6,-0.350736,0.725787),(ASPA,0.0965087,0.923117),(INPP1,-0.0305142,0.975657),(CNGA1,-0.0146114,0.988342)
Path_c	Lung	GOLDRATH_NAIVE_VS_EFF_CD8_TCELL_DN	61	143.594	1.30004e-08	0.0108308	1.93882e-05	-97.3026	(CCR5,-9.27563,1.76575e-20),(CAPG,-2.98279,0.00285633),(CISD1,2.43979,0.0146957),(GCAT,-2.10987,0.0348693),(TCF19,1.85309,0.0638698),(PRIM1,-1.723,0.0848878),(NUDT4,-1.65499,0.0979255),(LGALS3,-1.62647,0.10385),(ATPIF1,1.62548,0.10406),(TACC3,-1.54501,0.122343),(KLRK1,1.34792,0.177685),(INCENP,-1.2798,0.200617),(C4orf27,-1.2316,0.218098),(S100A4,-1.19395,0.232496),(FCER1G,-1.12294,0.261464),(CRMP…
Path_c	Lung	GSE30962_PRIMARY_VS_SECONDARY_CHRONIC_LCMV_INF_CD8_TCELL_DN	62	145.069	1.30775e-08	0.010895	1.94684e-05	-83.6332	(CCR5,-9.27563,1.76575e-20),(CAPG,-2.98279,0.00285633),(AP3M2,2.25604,0.024068),(C6,2.03312,0.0420406),(CLDN12,1.92806,0.0538476),(TMEM163,-1.72017,0.0854023),(TMBIM1,-1.68601,0.0917944),(PRKD3,-1.59363,0.111019),(LINGO1,1.52057,0.128368),(UBASH3B,1.49506,0.134899),(STK17B,1.36183,0.173252),(COLEC11,1.25961,0.207811),(C9orf152,1.24528,0.213028),(YPEL3,-1.12318,0.261361),(FCER1G,-1.12294,0.261464)…
Path_c	Esoph_Gastr_Junct	GO_LEUKOCYTE_CHEMOTAXIS	15	67.2894	1.35154e-08	0.0112598	2.00844e-05	58.8777	(CCR1,7.52626,5.22135e-14),(AZU1,-1.61015,0.107365),(SFTPD,1.57701,0.114793),(CCL20,1.1576,0.247029),(ITGA1,-0.957881,0.338123),(XCL2,0.947475,0.343397),(C5AR1,0.940777,0.346819),(NUP85,0.902698,0.366686),(IL17RA,-0.761503,0.446356),(ADAM8,-0.612678,0.540089),(CCL15,0.40719,0.683868),(CCL11,0.381534,0.702807),(IL17RC,-0.192938,0.847007),(EDN2,-0.014844,0.988157),(ITGB2,-0.00578558,0.995384),(CCL1…
Path_c	Uterus	GSE7852_THYMUS_VS_FAT_TREG_DN	14	65.2576	1.37611e-08	0.0114645	2.04131e-05	-53.0414	(CXCR6,-7.32056,2.46946e-13),(FZD4,1.76548,0.077483),(PLEC,-1.47846,0.139286),(ATF4,-1.23392,0.217234),(DUSP3,1.22647,0.220023),(KLF16,-1.0549,0.291473),(RORA,0.83008,0.406494),(IL10RA,-0.786333,0.431673),(DRAM1,0.716741,0.473534),(STX11,0.457391,0.64739),(TUB,-0.299619,0.764468),(TIRAP,0.248362,0.803855),(ITPRIPL2,-0.232465,0.816177),(IER5L,0.194122,0.84608)
Path_c	Cells_Transf_fibr	GO_REGULATION_OF_BIOMINERAL_TISSUE_DEVELOPMENT	18	73.0252	1.38131e-08	0.0115078	2.04539e-05	56.5116	(CCR1,7.10653,1.18993e-12),(SMAD3,2.33591,0.0194961),(ECM1,-1.93249,0.0532986),(MGP,1.76085,0.0782645),(BGLAP,1.48484,0.137586),(ENPP1,-1.27066,0.203848),(FAM101A,-1.24079,0.214682),(OSR1,1.08171,0.279379),(TRPM4,-0.978077,0.328036),(BMPR1A,0.839231,0.40134),(GAS6,0.824476,0.409669),(FAM101B,0.737141,0.461036),(OSR2,0.614706,0.538749),(SLC8A1,-0.470996,0.637644),(FBN2,-0.434466,0.66395),(GJA1,0.2…
Path_c	Nerve_Tibial	GSE15330_WT_VS_IKAROS_KO_HSC_DN	78	168.234	1.41062e-08	0.0117519	2.08403e-05	-75.505	(CXCR6,-8.70146,3.27646e-18),(PLEKHA2,-2.39779,0.0164942),(AKR1C3,2.22208,0.0262779),(CTSA,-2.17022,0.02999),(EHD4,-2.14098,0.032276),(SIGIRR,-1.9826,0.0474119),(DNAJA4,1.91274,0.0557808),(GSTK1,1.90485,0.0568),(C1orf86,-1.82559,0.0679117),(ST3GAL4,-1.81693,0.0692285),(SHROOM3,1.77042,0.0766569),(SEPT10,-1.74195,0.0815175),(ZC3H12C,1.70273,0.0886179),(SNX2,1.61155,0.107061),(ULK1,-1.52851,0.12638…
Path_c	Muscle_Skeletal	chr3p21	34	101.069	1.41241e-08	0.0117668	2.08403e-05	30.9719	(SLC6A20,7.60827,2.77793e-14),(CCR3,-5.60959,2.02802e-08),(CXCR6,-3.43634,0.000589637),(TDGF1,2.88209,0.00395046),(RBM6,-2.12593,0.0335088),(ACTR8,2.08057,0.0374732),(NT5DC2,-2.03223,0.0421299),(GNL3,2.02728,0.0426333),(SPCS1,-1.99712,0.0458119),(GMPPB,1.95696,0.0503525),(NBEAL2,1.92224,0.054576),(NEK4,1.8975,0.0577621),(ITIH3,-1.89014,0.0587388),(PPP2R5C,1.8084,0.0705442),(NICN1,-1.75261,0.07966…
Path_c	Esoph_Mucosa	TSAI_RESPONSE_TO_IONIZING_RADIATION	45	118.661	1.48231e-08	0.0123491	2.1833e-05	39.9337	(CCR1,7.90948,2.58472e-15),(CD83,-2.43653,0.0148288),(RFX5,-2.11575,0.0343658),(CCNI,2.10982,0.034874),(CCNG1,2.07763,0.0377435),(KLRC2,1.89363,0.0582737),(JAK2,-1.88507,0.0594211),(CCNF,-1.73476,0.082784),(MED21,-1.68207,0.0925556),(SMAD3,-1.64148,0.100699),(TRAF1,1.55244,0.120558),(CD59,-1.51575,0.129582),(CFLAR,-1.50126,0.133288),(PTPN6,-1.46316,0.143425),(PTN,-1.36885,0.171047),(CCNK,-1.36139…
Path_c	Esoph_Mucosa	SAKAI_CHRONIC_HEPATITIS_VS_LIVER_CANCER_UP	34	100.884	1.50554e-08	0.0125426	2.2136e-05	59.8208	(CCR1,7.90948,2.58472e-15),(HSP90AA1,-2.70824,0.00676412),(TRAF6,2.31644,0.0205341),(CANX,1.98455,0.0471948),(ATF6,1.88666,0.0592061),(ATF6B,-1.64805,0.099343),(MICA,-1.25032,0.211183),(CAT,1.20249,0.229174),(TLR2,1.18516,0.235956),(CASP9,-1.18082,0.237674),(TACC1,-1.10772,0.267983),(PRDX3,-1.101,0.270898),(CSE1L,-1.09981,0.271415),(UBE2L3,-0.943951,0.345195),(CTSS,-0.937885,0.348303),(PCNA,-0.88…
Path_c	Uterus	REACTOME_G_ALPHA_I_SIGNALLING_EVENTS	12	60.9255	1.52986e-08	0.0127452	2.24529e-05	-52.1563	(CXCR6,-7.32056,2.46946e-13),(P2RY12,1.60282,0.108975),(OPN1SW,-1.3603,0.173735),(POMC,0.879906,0.37891),(MCHR1,0.821049,0.411618),(GPR17,-0.741165,0.458594),(APLNR,-0.685147,0.493251),(RGS11,0.462312,0.643857),(PTGER3,0.372798,0.709299),(GNB3,-0.245836,0.805809),(NPY,-0.144168,0.885368),(GNG10,0.120563,0.904037)
Path_c	Lung	GSE7460_CD8_TCELL_VS_CD4_TCELL_ACT_UP	63	146.024	1.53248e-08	0.012767	2.24529e-05	-110.121	(CCR5,-9.27563,1.76575e-20),(CXCR6,-3.93501,8.3193e-05),(ATXN1,2.6559,0.00790962),(PREX1,-2.36413,0.0180725),(CLIC5,-2.29671,0.0216354),(CTLA4,-1.88067,0.060017),(STXBP4,1.85746,0.0632463),(C9orf3,-1.77452,0.0759765),(ZNF131,1.76478,0.0776005),(POLR3A,-1.68877,0.0912636),(LGALS3,-1.62647,0.10385),(SLC6A3,1.60884,0.107651),(CTSW,-1.57508,0.115238),(SIRT3,1.51176,0.130594),(SIDT1,1.5067,0.131888),(…
Path_c	Lung	GSE16522_ANTI_CD3CD28_STIM_VS_UNSTIM_MEMORY_CD8_TCELL_DN	75	163.598	1.5375e-08	0.0128088	2.2487e-05	-72.5744	(CCR5,-9.27563,1.76575e-20),(ATP5O,3.93576,8.29324e-05),(SDCCAG8,2.96513,0.00302555),(PHYH,-2.28329,0.0224132),(C19orf38,-2.02563,0.0428027),(SENP7,1.92678,0.0540073),(ITGB1BP1,-1.59607,0.110472),(CSNK2B,1.52155,0.128122),(FLYWCH1,1.46807,0.142086),(DCTN5,-1.39356,0.16345),(GPD1L,-1.35402,0.175729),(CREB3,-1.33813,0.180855),(PARP14,1.264,0.206228),(GLO1,-1.2442,0.213425),(VPS28,1.2077,0.227162),(…
Path_c	Cells_Transf_fibr	HENDRICKS_SMARCA4_TARGETS_DN	9	54.4089	1.5783e-08	0.0131488	2.30434e-05	47.9666	(CCR1,7.10653,1.18993e-12),(NRP2,-1.12612,0.260113),(HPGD,-0.958116,0.338004),(ARHGDIB,0.82868,0.407286),(CKAP2,-0.764636,0.444488),(A2M,-0.470753,0.637817),(YY1,-0.397316,0.691135),(USP24,-0.244351,0.806959),(PTP4A2,-0.114043,0.909203)
Path_c	Esoph_Gastr_Junct	MODULE_241	17	70.7514	1.6005e-08	0.0133337	2.33267e-05	62.3241	(CCR1,7.52626,5.22135e-14),(NINJ1,-1.79607,0.0724838),(SEMA4D,1.5252,0.12721),(P2RX4,1.45435,0.14585),(TLR1,-1.36064,0.173629),(SECTM1,1.22141,0.221931),(LGALS3BP,1.16447,0.244235),(CDK10,1.16259,0.244995),(PIEZO1,0.984837,0.324704),(C5AR1,0.940777,0.346819),(ATP1B1,0.696626,0.486037),(THBS4,-0.33259,0.739444),(POMZP3,-0.29466,0.768253),(AOAH,-0.253811,0.799642),(S100A1,-0.242712,0.808229),(C3AR1…
Path_c	Pancreas	GO_RESPONSE_TO_TYPE_I_INTERFERON	12	60.7414	1.65313e-08	0.0137721	2.40516e-05	-56.3959	(OAS3,-5.33243,9.69062e-08),(IFNAR2,-4.39796,1.09275e-05),(MX2,-2.72333,0.00646277),(HLA-G,-1.78047,0.0749994),(HLA-C,1.43157,0.152267),(RNASEL,-1.11858,0.263318),(HLA-A,1.10526,0.269047),(IFNAR1,-0.954116,0.340025),(IRF5,0.779371,0.435761),(C19orf66,0.739344,0.459698),(IRF7,-0.624977,0.531986),(HLA-B,-0.561896,0.574187),(IFITM3,0.540405,0.588918),(HLA-F,0.464096,0.642579),(IFITM1,-0.320884,0.748…
Path_c	Br_Put_bas_gang	WORSCHECH_TUMOR_EVASION_AND_TOLEROGENICITY_DN	1	31.8362	1.6774e-08	0.0139743	2.43622e-05	31.8362	(IL10RB,5.64236,1.6774e-08)
Path_c	Nerve_Tibial	MODULE_146	31	95.5338	1.69624e-08	0.0141312	2.45929e-05	-72.9745	(CXCR6,-8.70146,3.27646e-18),(FPR1,2.07312,0.0381612),(FPR2,1.55198,0.120668),(VIPR1,1.43496,0.151299),(PTGER1,-1.24141,0.214455),(EDNRB,-1.12646,0.25997),(AGTR1,-1.11267,0.265851),(PDGFRL,-1.10644,0.268538),(PTGFR,-0.970581,0.331757),(F2RL2,-0.964444,0.334823),(FZD2,-0.817106,0.413868),(EMR1,0.752623,0.451676),(CHRNB1,-0.698479,0.484877),(BAI3,0.688354,0.49123),(PTGER2,0.581723,0.560753),(CHRNE,…
Path_c	Lung	GSE37301_LYMPHOID_PRIMED_MPP_VS_COMMON_LYMPHOID_PROGENITOR_DN	60	141.134	1.73474e-08	0.014452	2.51076e-05	-86.7617	(CCR5,-9.27563,1.76575e-20),(SMARCA5,-3.04956,0.00229177),(CRLF3,1.98668,0.0469578),(MAP3K6,-1.933,0.0532368),(TRIM47,1.83643,0.0662947),(ZNF131,1.76478,0.0776005),(CCDC86,1.72434,0.0846461),(ARSA,1.64632,0.099698),(ISG20,-1.51766,0.129101),(CPSF7,1.47414,0.140443),(SATB1,1.37908,0.167871),(CHMP4B,-1.37613,0.16878),(GLG1,-1.33293,0.182556),(COX17,1.28571,0.198544),(MRPL42,-1.16264,0.244974),(TNKS…
Path_c	Lung	REACTOME_G_ALPHA_I_SIGNALLING_EVENTS	48	122.784	1.77652e-08	0.0148	2.56676e-05	-104.64	(CCR5,-9.27563,1.76575e-20),(CXCR6,-3.93501,8.3193e-05),(FPR1,2.19741,0.0279915),(NMUR1,2.17228,0.0298344),(GNG12,-2.12992,0.0331779),(S1PR3,-2.09842,0.035868),(ADCY5,-1.99484,0.0460599),(S1PR5,1.78092,0.0749255),(LPAR1,-1.72522,0.0844872),(GNB2,-1.68537,0.0919165),(P2RY12,1.53107,0.125753),(HCAR3,1.52413,0.127475),(HRH4,-1.4925,0.135568),(POMC,1.3805,0.167434),(ADCY3,-1.32382,0.185561),(BDKRB1,1…
Path_c	Lung	GSE27786_CD4_TCELL_VS_NKTCELL_DN	59	139.534	1.78845e-08	0.0148993	2.57953e-05	-75.8467	(CCR5,-9.27563,1.76575e-20),(TPSG1,-2.18952,0.0285593),(HSD17B14,2.09343,0.0363109),(CCDC91,-2.0719,0.0382746),(GRWD1,1.69485,0.0901035),(HSD17B12,-1.68786,0.0914383),(CCHCR1,1.6728,0.0943666),(LAP3,-1.64648,0.0996646),(PLEKHA5,1.62922,0.103267),(MTG1,1.59665,0.110343),(PTPN12,1.57434,0.115408),(LGALS9B,1.45351,0.146083),(SIPA1,-1.39159,0.164048),(ZP3,1.3768,0.168573),(IFT27,1.31869,0.187272),(GA…
Path_c	Nerve_Tibial	REACTOME_CLASS_A1_RHODOPSIN_LIKE_RECEPTORS	68	152.84	1.80668e-08	0.0150513	2.60033e-05	-83.1678	(CXCR6,-8.70146,3.27646e-18),(XCL1,-2.66258,0.0077545),(CXCL3,2.50438,0.0122667),(SAA1,-2.32649,0.0199922),(P2RY1,2.29158,0.0219297),(FPR1,2.07312,0.0381612),(CXCL6,-2.07257,0.0382123),(GPR18,-2.02654,0.0427093),(OPRL1,1.96258,0.0496952),(DRD2,-1.96083,0.0498992),(P2RY12,1.67372,0.0941863),(F2R,1.5924,0.111295),(TBXA2R,-1.58373,0.113254),(FPR2,1.55198,0.120668),(CCL25,-1.44513,0.148421),(OXER1,-1…
Path_c	Uterus	GSE20366_EX_VIVO_VS_HOMEOSTATIC_CONVERSION_TREG_UP	14	64.5916	1.80911e-08	0.0150714	2.60033e-05	-58.093	(CXCR6,-7.32056,2.46946e-13),(CEP63,-1.89296,0.0583636),(PIWIL2,-1.18587,0.235675),(THNSL2,-1.18031,0.237875),(GSDMD,1.01193,0.31157),(TK2,0.989075,0.322626),(CAMSAP1,-0.864296,0.387425),(AHI1,0.847499,0.396717),(NAGA,-0.793661,0.427393),(TOP3B,0.660318,0.50905),(HLA-C,0.433306,0.664792),(AIP,-0.410062,0.681761),(SUCLG2,0.362868,0.716703),(SLC41A1,-0.225066,0.821928)
Path_c	Adip_Visc_Om	REACTOME_SIGNALING_BY_GPCR	112	214.802	1.82691e-08	0.0152198	2.6214e-05	-96.9898	(CXCR6,-7.67343,1.67462e-14),(CCR5,-7.08334,1.40723e-12),(PPP3R1,2.36959,0.0178078),(CCL3L1,-2.32501,0.0200713),(TRH,2.2912,0.0219519),(PENK,2.20193,0.0276701),(NMUR1,2.18025,0.0292386),(QRFPR,-2.14958,0.0315882),(RHOB,-1.89387,0.0582416),(GPR132,1.76996,0.0767334),(TSHR,-1.74859,0.080362),(RPS6KA2,-1.7352,0.0827054),(EMR2,1.70492,0.0882087),(XCL2,1.69602,0.0898817),(GALR1,-1.6887,0.0912769),(P2R…
Path_c	Uterus	GSE2770_TGFB_AND_IL4_VS_IL12_TREATED_ACT_CD4_TCELL_48H_DN	17	70.4115	1.83188e-08	0.0152611	2.62401e-05	-66.6377	(CXCR6,-7.32056,2.46946e-13),(CCL4,-2.92529,0.00344134),(RNF19B,-1.33441,0.182069),(EPHX2,-1.32124,0.186422),(CDC25B,1.16964,0.242144),(PSMG4,-1.00433,0.315221),(UTP18,-0.893172,0.371765),(IL10RA,-0.786333,0.431673),(AKAP8,0.677727,0.497945),(FOXP1,0.589965,0.555214),(DCAF4,-0.569953,0.56871),(AIP,-0.410062,0.681761),(BACH2,-0.3367,0.736343),(SIGIRR,-0.240876,0.809651),(DDB2,-0.226021,0.821185),(…
Path_c	Lung	GSE15930_STIM_VS_STIM_AND_TRICHOSTATINA_48H_CD8_T_CELL_UP	61	142.351	1.88356e-08	0.0156917	2.69342e-05	-96.5788	(CCR5,-9.27563,1.76575e-20),(DDX17,-2.63832,0.00833175),(SQRDL,2.34737,0.0189065),(SOX11,-1.63368,0.102327),(PLEKHA5,1.62922,0.103267),(LGALS3,-1.62647,0.10385),(KL,-1.59701,0.110264),(MRPL48,1.58922,0.112011),(RAC2,-1.57069,0.116255),(ANKRD28,-1.54892,0.121401),(SIRT3,1.51176,0.130594),(PLD3,-1.45482,0.14572),(SATB1,1.37908,0.167871),(TACSTD2,-1.35473,0.175505),(B3GALNT2,-1.35205,0.176358),(P2RX…
Path_c	Muscle_Skeletal	BIOCARTA_RANKL_PATHWAY	3	38.8223	1.8928e-08	0.0157686	2.70199e-05	38.7919	(IFNAR2,6.17499,6.61681e-10),(IRF9,0.822562,0.410757),(EIF2AK2,-0.1234,0.901791)
Path_c	Adip_Visc_Om	KAYO_CALORIE_RESTRICTION_MUSCLE_UP	23	81.3363	1.92664e-08	0.0160505	2.74384e-05	-55.8135	(CCR5,-7.08334,1.40723e-12),(CYB5R3,2.5784,0.00992594),(MAPT,-2.50564,0.0122229),(CHKB,-1.8812,0.059945),(HCLS1,-1.7896,0.0735175),(UPP1,-1.45471,0.145751),(ACTR1B,1.43762,0.150542),(SLC1A1,-1.30746,0.191057),(DHX38,1.02636,0.304723),(RASSF2,0.992013,0.321191),(IGFBP4,0.908904,0.363401),(MTMR11,-0.830908,0.406025),(CD302,0.787565,0.430951),(FAS,-0.634306,0.525881),(CPA3,-0.625774,0.531463),(AP2S1…
Path_c	Uterus	GSE14415_ACT_TCONV_VS_ACT_NATURAL_TREG_DN	12	60.3747	1.9287e-08	0.0160676	2.74384e-05	-42.6661	(CXCR6,-7.32056,2.46946e-13),(GBP3,2.79872,0.00513049),(GALNT3,1.21946,0.22267),(LPIN2,0.917507,0.358877),(TMPO,0.9152,0.360087),(LAIR1,-0.733867,0.46303),(TLR4,0.549389,0.582739),(CALM1,0.412784,0.679765),(HTATIP2,0.21017,0.833535),(COBLL1,-0.204357,0.838074),(MX1,-0.141622,0.887379),(GNG10,0.120563,0.904037),(AP2S1,-0.0776751,0.938086),(GBP5,0.0232483,0.981452)
Path_c	Adip_Visc_Om	GO_MULTI_ORGANISM_MEMBRANE_ORGANIZATION	13	62.4007	1.94728e-08	0.0162224	2.76205e-05	-47.4408	(CCR5,-7.08334,1.40723e-12),(PPIA,1.87409,0.0609185),(CHMP2B,-1.78178,0.0747855),(MITD1,1.15173,0.249432),(CHMP4C,1.11667,0.264137),(VPS37D,-1.07234,0.283566),(VPS28,0.895676,0.370426),(PVRL2,0.774928,0.438382),(PDCD6IP,-0.581225,0.561089),(CHMP2A,-0.355585,0.722152),(CHMP3,0.202987,0.839145),(CHMP1A,-0.154106,0.877526),(CHMP7,0.126484,0.899349)
Path_c	Nerve_Tibial	GSE13547_WT_VS_ZFX_KO_BCELL_ANTI_IGM_STIM_12H_DN	60	140.745	1.94812e-08	0.0162294	2.76205e-05	-79.5406	(CXCR6,-8.70146,3.27646e-18),(STARD10,2.92603,0.0034332),(CDH1,2.739,0.00616269),(CARD6,-2.42236,0.0154203),(CRIM1,1.68898,0.0912223),(EHD3,-1.68052,0.0928563),(TANC1,-1.63913,0.101186),(ASTL,-1.52742,0.126656),(KLRC1,-1.50968,0.131125),(BTBD11,-1.50671,0.131884),(TDRD5,-1.45636,0.145294),(VIPR1,1.43496,0.151299),(CD55,-1.41924,0.15583),(MBLAC2,-1.30759,0.191013),(SFXN3,1.29505,0.195303),(FPGT,1.…
Path_c	Cells_Transf_fibr	VALK_AML_CLUSTER_5	10	56.105	1.96203e-08	0.0163452	2.77704e-05	52.5561	(CCR1,7.10653,1.18993e-12),(SMPDL3A,1.49175,0.135764),(LILRA6,-1.03443,0.300937),(EPB41L3,1.02155,0.306992),(TYMP,0.759478,0.447567),(RASSF4,0.627882,0.530081),(SIRPA,-0.562696,0.573642),(PILRA,-0.51202,0.608637),(VDR,-0.484467,0.628055),(LILRB3,-0.422487,0.67267),(SIRPB1,-0.402009,0.687677),(FAM198B,0.192182,0.8476)
Path_c	Adip_Visc_Om	GSE5589_LPS_AND_IL10_VS_LPS_AND_IL6_STIM_MACROPHAGE_45MIN_DN	46	119.307	1.99359e-08	0.0166081	2.81693e-05	-42.9077	(CXCR6,-7.67343,1.67462e-14),(BRCA2,3.57506,0.000350153),(RIOK1,-2.62508,0.00866282),(ACPL2,-1.92398,0.054357),(GOT2,1.79399,0.0728145),(GPR132,1.76996,0.0767334),(PDIA4,1.7552,0.0792255),(NANS,1.62525,0.10411),(SEPW1,-1.57731,0.114724),(BRIP1,1.54386,0.122622),(SERPINB9,1.48275,0.138141),(SELM,-1.34474,0.178709),(DRAM1,1.27056,0.203885),(IL15RA,1.17952,0.238191),(SCD,1.16943,0.242231),(B3GNT5,-1…
Path_c	Uterus	GSE7852_LN_VS_FAT_TREG_DN	22	79.4431	2.0003e-08	0.016664	2.82162e-05	-62.5578	(CXCR6,-7.32056,2.46946e-13),(RHOBTB1,-3.10126,0.00192696),(SDCBP2,-2.14937,0.0316047),(FZD4,1.76548,0.077483),(PLEC,-1.47846,0.139286),(RALGDS,1.25826,0.208296),(DUSP3,1.22647,0.220023),(PRKCDBP,0.93866,0.347905),(IL10RA,-0.786333,0.431673),(DRAM1,0.716741,0.473534),(PBX3,0.630898,0.528108),(DLG5,0.456299,0.648175),(WDSUB1,-0.435744,0.663023),(VPS8,0.400946,0.68846),(TBX15,-0.334245,0.738195),(I…
Path_c	Adip_Visc_Om	MARKEY_RB1_CHRONIC_LOF_DN	24	82.9849	2.02128e-08	0.0168388	2.84641e-05	-61.3142	(CCR5,-7.08334,1.40723e-12),(TRPV2,-2.32404,0.0201231),(DCN,-2.03011,0.042345),(IGFBP2,1.89954,0.0574933),(RHOB,-1.89387,0.0582416),(RPS6KA2,-1.7352,0.0827054),(MEST,1.58066,0.113956),(UPK3B,1.46472,0.142998),(MCCC1,-1.40702,0.159422),(RABAC1,1.40423,0.160251),(HPGD,-1.2442,0.213426),(RB1,-1.19866,0.230661),(LGALS9,-0.830513,0.406249),(C3AR1,0.760888,0.446724),(CTSS,-0.567696,0.570241),(PRDX2,0.2…
Path_c	Esoph_Mucosa	VANASSE_BCL2_TARGETS_DN	21	77.5797	2.04107e-08	0.0170036	2.86942e-05	72.0962	(CCR1,7.90948,2.58472e-15),(DENND2D,1.75928,0.07853),(TRAF1,1.55244,0.120558),(HERC6,1.50842,0.131446),(NEDD4,1.47934,0.139049),(C20orf196,1.10942,0.267251),(ZNF600,-0.87271,0.382821),(MYL4,-0.839244,0.401333),(RBBP9,0.816492,0.414219),(AHCYL2,-0.712932,0.475888),(LIG3,-0.686032,0.492693),(ANXA4,0.663825,0.506803),(LRRC16A,-0.583051,0.559859),(CMTM3,-0.442671,0.658004),(C19orf12,0.377786,0.70559)…
Path_c	Lung	GSE15930_NAIVE_VS_72H_IN_VITRO_STIM_IL12_CD8_TCELL_DN	67	150.944	2.045e-08	0.0170363	2.87011e-05	-98.0735	(CCR5,-9.27563,1.76575e-20),(CAPG,-2.98279,0.00285633),(CISD1,2.43979,0.0146957),(CKB,-2.25853,0.0239126),(CTLA4,-1.88067,0.060017),(XCL1,-1.81829,0.0690203),(CHCHD10,-1.802,0.0715462),(LGALS3,-1.62647,0.10385),(MEST,1.57162,0.116038),(RFC4,1.54837,0.121534),(HMBS,1.5451,0.122322),(TACC3,-1.54501,0.122343),(HAX1,-1.47696,0.139685),(SLC2A1,1.43207,0.152125),(ATF6,1.3998,0.161573),(CD200,-1.35662,0…
Path_c	Uterus	GSE3203_WT_VS_IFNAR1_KO_INFLUENZA_INFECTED_LN_BCELL_UP	17	70.1	2.07291e-08	0.0172689	2.9044e-05	-60.9622	(CXCR6,-7.32056,2.46946e-13),(FAM69A,-1.82805,0.0675423),(RPAP1,-1.7735,0.0761465),(ZNF511,1.67288,0.0943505),(EPHX2,-1.32124,0.186422),(C1orf50,-1.15733,0.247137),(PNP,0.999494,0.317555),(PM20D1,-0.98001,0.327081),(RORA,0.83008,0.406494),(GLIS1,-0.626692,0.530861),(TMEM229A,-0.558477,0.576518),(EFCAB2,-0.497044,0.619158),(TP63,-0.483243,0.628923),(WDR18,0.402937,0.686994),(RAB40C,-0.398203,0.690…
Path_c	Uterus	GSE15330_HSC_VS_LYMPHOID_PRIMED_MULTIPOTENT_PROGENITOR_DN	21	77.4847	2.1164e-08	0.0176311	2.96036e-05	-57.1726	(CXCR6,-7.32056,2.46946e-13),(CCL4,-2.92529,0.00344134),(ATPIF1,2.3444,0.0190577),(KLRC1,-1.858,0.0631684),(SPC25,-1.42368,0.15454),(PRR13,1.31607,0.188149),(GALNT3,1.21946,0.22267),(STARD10,1.01573,0.309757),(LPIN2,0.917507,0.358877),(RORA,0.83008,0.406494),(LAIR1,-0.733867,0.46303),(RAD51,-0.707966,0.478967),(ATP2B4,0.561107,0.574725),(NCAPG,0.549239,0.582842),(RRM1,-0.523153,0.600868),(AURKA,-…
Path_c	Br_Hippoc	GO_PLASMA_MEMBRANE_RECEPTOR_COMPLEX	18	71.891	2.15759e-08	0.0179742	3.01292e-05	48.7127	(SACM1L,5.42067,5.93768e-08),(IL10RB,3.65701,0.000255177),(CHRNA5,2.89835,0.00375133),(TFR2,-2.70361,0.0068591),(SHISA6,1.50269,0.132919),(CHRNA7,1.49534,0.134825),(STXBP5,-1.48694,0.137031),(CD6,1.27096,0.203743),(ENG,-1.26363,0.206364),(GRIN2A,1.01515,0.310033),(EPS8,0.985006,0.324621),(CHRNE,0.904679,0.365635),(NETO1,-0.662939,0.507369),(ZAP70,0.37772,0.705639),(CACNG5,0.332225,0.739719),(TGFB…
Path_c	Adip_Visc_Om	GO_TAXIS	84	175.183	2.20093e-08	0.0183352	3.06584e-05	-90.1533	(CXCR6,-7.67343,1.67462e-14),(CCR5,-7.08334,1.40723e-12),(CCL3L1,-2.32501,0.0200713),(ARTN,1.99175,0.0463987),(CNTN2,1.87616,0.0606336),(SEMA5B,1.77776,0.075444),(EMR2,1.70492,0.0882087),(XCL2,1.69602,0.0898817),(FPR1,1.66467,0.0959788),(SEMA3D,1.64174,0.100645),(IL1B,1.62126,0.104962),(TRPM4,-1.61828,0.105602),(XCL1,-1.58448,0.113084),(NOV,1.5717,0.116019),(MET,1.45893,0.144586),(ITGB3,-1.45166,…
Path_c	Uterus	GSE3565_DUSP1_VS_WT_SPLENOCYTES_UP	17	69.9467	2.20284e-08	0.0183512	3.06584e-05	-62.8814	(CXCR6,-7.32056,2.46946e-13),(CCL4,-2.92529,0.00344134),(CERS4,-1.37283,0.169805),(SLC2A3,1.18025,0.237902),(FIBP,-1.05821,0.289958),(STARD10,1.01573,0.309757),(RORA,0.83008,0.406494),(LAIR1,-0.733867,0.46303),(EBPL,-0.698157,0.485079),(ATP2B4,0.561107,0.574725),(MS4A4A,-0.326138,0.74432),(RHBDF2,0.316291,0.751782),(GPRIN3,-0.277145,0.781669),(CHPT1,-0.234349,0.814714),(COBLL1,-0.204357,0.838074)…
Path_c	Nerve_Tibial	MODULE_289	37	104.668	2.21675e-08	0.018467	3.08005e-05	-74.8841	(CXCR6,-8.70146,3.27646e-18),(GNAI1,-2.20339,0.0275673),(FPR1,2.07312,0.0381612),(PRKD3,-1.62002,0.105228),(FPR2,1.55198,0.120668),(GRM2,1.504,0.13258),(RGS4,1.46931,0.14175),(PTGER1,-1.24141,0.214455),(EDNRB,-1.12646,0.25997),(PTGFR,-0.970581,0.331757),(CXCL12,-0.966994,0.333547),(FZD9,0.934593,0.349998),(GNA14,-0.85034,0.395136),(FZD2,-0.817106,0.413868),(CCL3,0.760282,0.447086),(EMR1,0.752623,…
Path_c	Esoph_Mucosa	GSE36009_UNSTIM_VS_LPS_STIM_DC_UP	67	150.601	2.25861e-08	0.0188157	3.13299e-05	60.5415	(CCR1,7.90948,2.58472e-15),(INPP5B,-3.5213,0.000429437),(NOD1,2.24584,0.0247145),(DR1,2.19817,0.027937),(KSR1,-2.11479,0.0344476),(AMACR,2.06291,0.0391216),(LAPTM4B,-2.04567,0.0407887),(PMVK,1.9446,0.0518232),(MT1E,-1.79319,0.0729433),(STX7,-1.79122,0.0732582),(MTG1,1.76709,0.0772129),(ZFP14,1.75439,0.0793642),(NMI,1.75273,0.0796478),(RAI14,1.72405,0.0846996),(IKZF4,-1.71959,0.0855073),(CASP7,-1.…
Path_c	Lung	GSE32034_UNTREATED_VS_ROSIGLIZATONE_TREATED_LY6C_HIGH_MONOCYTE_DN	71	156.389	2.291e-08	0.0190855	3.17264e-05	-73.23	(CCR5,-9.27563,1.76575e-20),(TMEM223,-3.18697,0.00143771),(CFDP1,2.55868,0.0105069),(CDV3,1.94717,0.0515144),(CASP9,-1.87186,0.0612259),(ZFP64,1.85853,0.0630936),(CHCHD10,-1.802,0.0715462),(FLCN,-1.77343,0.0761582),(TXNDC5,-1.77072,0.0766076),(TAF6,1.7649,0.0775809),(QDPR,1.72388,0.0847287),(UHRF1BP1,1.71545,0.0862634),(ARL5A,1.43823,0.150369),(SIN3B,1.39807,0.162093),(P2RX4,1.31899,0.187173),(MA…
Path_c	Uterus	PTEN_DN.V1_DN	18	71.706	2.31991e-08	0.0193264	3.20735e-05	-55.5594	(CXCR6,-7.32056,2.46946e-13),(HLA-DQB1,2.52627,0.0115281),(TLE6,-2.04973,0.0403908),(SLC5A4,1.56904,0.116639),(HAAO,-1.44752,0.147753),(MRPL41,-1.10947,0.26723),(ZNF667,-0.977375,0.328384),(HLA-DPA1,-0.973126,0.330491),(PTPRCAP,0.885624,0.37582),(HLA-DMA,-0.86659,0.386167),(FARP2,-0.787023,0.431269),(ZNF132,-0.784165,0.432944),(TGFA,0.700173,0.48382),(HLA-DRB1,-0.683165,0.494503),(PIK3C2G,0.62350…
Path_c	Lung	GSE23505_IL6_IL1_IL23_VS_IL6_IL1_TGFB_TREATED_CD4_TCELL_UP	58	137.121	2.35335e-08	0.0196049	3.24819e-05	-113.635	(CCR5,-9.27563,1.76575e-20),(OMA1,-3.19859,0.00138101),(RGS5,-1.76088,0.0782582),(RNASEL,-1.69885,0.0893482),(ZFYVE19,1.66232,0.0964479),(MRPL39,1.57294,0.115734),(SRD5A3,1.46376,0.143258),(FCER2,-1.34591,0.178331),(NOA1,-1.31335,0.189066),(EHD4,-1.31246,0.189365),(PBX3,-1.26866,0.204564),(SYNPR,-1.24849,0.211851),(C4orf27,-1.2316,0.218098),(SLC47A1,-1.21884,0.222904),(ITIH4,-1.20887,0.226711),(D…
Path_c	Esoph_Mucosa	V$COREBINDINGFACTOR_Q6	74	160.571	2.39808e-08	0.0199775	3.30446e-05	31.4913	(CCR1,7.90948,2.58472e-15),(NAPSA,-3.50265,0.000460651),(THBS3,-2.6851,0.0072508),(ORMDL3,-2.50571,0.0122204),(SGIP1,2.39946,0.0164191),(PIGV,-2.38394,0.0171282),(ANK3,2.29778,0.0215744),(SLC12A6,-2.15843,0.0308943),(SUPT4H1,2.14453,0.0319901),(GPX1,1.99865,0.0456458),(NUTF2,-1.97757,0.0479771),(TMEM101,-1.86371,0.0623627),(TMEM99,1.85231,0.0639813),(C14orf119,-1.70148,0.0888528),(STRC,-1.6568,0.…
Path_c	Adip_Visc_Om	MODULE_108	12	59.8369	2.41723e-08	0.020137	3.32535e-05	-50.8907	(CCR5,-7.08334,1.40723e-12),(FPR1,1.66467,0.0959788),(XCL1,-1.58448,0.113084),(CXCL14,0.972877,0.330614),(C5,-0.970014,0.332039),(C3AR1,0.760888,0.446724),(CCL23,-0.715363,0.474385),(CCL15,-0.654698,0.512662),(SERPIND1,-0.551578,0.581237),(HRAS,0.456504,0.648028),(PF4,-0.438956,0.660694),(NOVA1,-0.431318,0.666237),(CXCL6,-0.383544,0.701316),(DEFB1,0.00128679,0.998973)
Path_c	Uterus	REACTOME_CLASS_A1_RHODOPSIN_LIKE_RECEPTORS	19	73.4267	2.4553e-08	0.0204542	3.37216e-05	-62.2159	(CXCR6,-7.32056,2.46946e-13),(CCL4,-2.92529,0.00344134),(P2RY12,1.60282,0.108975),(OPN1SW,-1.3603,0.173735),(F2RL1,-1.22647,0.22002),(TSHB,0.907513,0.364136),(POMC,0.879906,0.37891),(MCHR1,0.821049,0.411618),(XCL2,0.772949,0.439552),(GPR17,-0.741165,0.458594),(APLNR,-0.685147,0.493251),(CCKBR,-0.66956,0.503138),(FFAR1,-0.6202,0.535126),(ADORA2B,-0.518942,0.603801),(RXFP2,-0.418102,0.675873),(PTGE…
Path_c	Adip_Visc_Om	KANG_GIST_WITH_PDGFRA_UP	15	65.7692	2.50413e-08	0.0208609	3.43357e-05	-48.2129	(CCR5,-7.08334,1.40723e-12),(IGFBP2,1.89954,0.0574933),(MX1,-1.76289,0.0779192),(KDR,-1.44791,0.147643),(RAB38,1.31291,0.189214),(PPP2R1B,1.14718,0.251306),(CXCL14,0.972877,0.330614),(IGFBP4,0.908904,0.363401),(CPE,-0.872951,0.38269),(S100A1,-0.847681,0.396616),(PDE7B,-0.398092,0.690562),(HSPB7,0.396497,0.691739),(MAPK8IP1,0.344408,0.73054),(PDE1B,0.341406,0.732798),(SPOCK2,-0.0947016,0.924552)
Path_c	Adip_Visc_Om	RIZKI_TUMOR_INVASIVENESS_3D_DN	60	139.814	2.57149e-08	0.021422	3.52013e-05	-50.3737	(CXCR6,-7.67343,1.67462e-14),(CD83,-3.163,0.00156152),(DDX11,2.52583,0.0115424),(KSR1,2.33845,0.019364),(OXCT1,1.95555,0.0505188),(RCVRN,1.92376,0.0543841),(IDO1,-1.8439,0.0651974),(CLUL1,-1.7668,0.0772609),(RRAS2,1.74217,0.0814794),(CFDP1,1.68521,0.0919473),(LY6G5C,-1.67753,0.0934397),(SLC12A4,1.66229,0.096455),(PLTP,-1.64751,0.0994528),(ESRRB,-1.59674,0.110323),(MEST,1.58066,0.113956),(BDH1,1.5…
Path_c	Br_Put_bas_gang	TRACEY_RESISTANCE_TO_IFNA2_DN	2	34.8933	2.64853e-08	0.0220638	3.61966e-05	28.779	(IL10RB,5.64236,1.6774e-08),(CAV1,-1.74848,0.0803812)
Path_c	Esoph_Mucosa	GO_POSITIVE_REGULATION_OF_LEUKOCYTE_MIGRATION	30	92.5733	2.66085e-08	0.0221664	3.63055e-05	75.9661	(CCR1,7.90948,2.58472e-15),(EDNRA,3.1734,0.00150665),(ZNF580,-2.02765,0.0425959),(IL6R,1.6015,0.109267),(ADAM17,1.5825,0.113536),(ZP3,1.31932,0.187064),(PTAFR,1.22201,0.221705),(IL12A,-1.07191,0.283761),(SWAP70,1.06678,0.28607),(PDGFD,-1.05346,0.292128),(TACR1,-1.01005,0.31247),(F2RL1,-0.996759,0.318882),(F7,0.911543,0.362009),(S100A14,0.854838,0.392641),(CAMK1D,0.774351,0.438723),(GAS6,0.722624,…
Path_c	Uterus	BROWNE_HCMV_INFECTION_4HR_DN	14	63.6394	2.67238e-08	0.0222624	3.64032e-05	-64.2388	(CXCR6,-7.32056,2.46946e-13),(BTN3A2,-1.97392,0.0483907),(KRR1,-1.72662,0.0842354),(PLEC,-1.47846,0.139286),(NGF,1.31242,0.189377),(SNUPN,-1.28129,0.200093),(RXRA,-1.05537,0.291254),(ZNF623,-1.04984,0.293793),(CPSF1,0.99811,0.318226),(SKIV2L,0.861805,0.388795),(ZNF274,-0.83322,0.404721),(LRRC17,-0.661698,0.508165),(ZNF749,0.601125,0.547757),(ZBTB1,-0.598768,0.549327),(AURKA,-0.467006,0.640496),(A…
Path_c	Lung	GSE21063_WT_VS_NFATC1_KO_BCELL_UP	69	152.925	2.68276e-08	0.0223488	3.64849e-05	-114.173	(CCR5,-9.27563,1.76575e-20),(CXCR6,-3.93501,8.3193e-05),(IBA57,-3.35721,0.000787333),(SCN3A,-2.77986,0.00543818),(AQP7,2.42229,0.0154229),(HSD17B14,2.09343,0.0363109),(STK32C,2.0784,0.0376727),(USP49,-1.96489,0.0494273),(MAP6,-1.80745,0.0706919),(TPST1,1.63918,0.101177),(CTSW,-1.57508,0.115238),(CCS,1.53687,0.124325),(SH3PXD2B,-1.50843,0.131444),(SIGIRR,-1.42156,0.155155),(NPHP3,-1.41096,0.158256…
Path_c	Uterus	GSE9960_GRAM_NEG_VS_GRAM_NEG_AND_POS_SEPSIS_PBMC_UP	12	59.5668	2.70714e-08	0.0225519	3.67565e-05	-49.4962	(CXCR6,-7.32056,2.46946e-13),(PNRC2,1.42317,0.154687),(PARP14,1.41187,0.15799),(MYH10,0.787029,0.431265),(LRRC17,-0.661698,0.508165),(LY75,-0.600839,0.547947),(HAGH,0.531455,0.595104),(ESPNL,0.339725,0.734063),(MTRF1L,-0.32894,0.742201),(MX1,-0.141622,0.887379),(MDGA1,-0.0923514,0.926419),(CDKN2A,-0.0779054,0.937903)
Path_c	Esoph_Gastr_Junct	GO_REGULATION_OF_MYELOID_LEUKOCYTE_DIFFERENTIATION	16	67.4743	2.75154e-08	0.0229217	3.72986e-05	54.2924	(CCR1,7.52626,5.22135e-14),(HAX1,-1.52587,0.127042),(NME1,-1.46556,0.142769),(TOB2,-1.38412,0.16632),(CLDN18,1.30041,0.193459),(HOXA7,1.02053,0.307477),(CD101,0.722228,0.470154),(LYN,0.663824,0.506803),(RIPK1,0.614347,0.538986),(FOXP1,-0.558388,0.576579),(TJP2,0.376489,0.706553),(IRF7,-0.340628,0.733383),(PPARGC1B,0.290668,0.771306),(UBASH3B,0.250985,0.801826),(FSHR,0.234486,0.814608),(BGLAP,0.22…
Path_c	Esoph_Gastr_Junct	GO_G_PROTEIN_COUPLED_CHEMOATTRACTANT_RECEPTOR_ACTIVITY	2	34.7569	2.83547e-08	0.0236209	3.83739e-05	54.5404	(CCR1,7.52626,5.22135e-14),(CXCR6,-1.37136,0.170261),(GPR17,-0.472806,0.636352)
Path_c	Adip_Visc_Om	GO_CALCIUM_MEDIATED_SIGNALING	18	71.1603	2.8729e-08	0.0239327	3.88175e-05	-36.1218	(CCR5,-7.08334,1.40723e-12),(PPP3R1,2.36959,0.0178078),(NMUR1,2.18025,0.0292386),(P2RY11,1.6677,0.0953758),(KDR,-1.44791,0.147643),(ATP1B1,1.44033,0.149775),(PLCE1,1.09853,0.271973),(TMEM110,-1.02629,0.304757),(TPCN2,0.751928,0.452094),(LRRK2,0.585235,0.55839),(MCTP1,0.550617,0.581896),(EIF2AK3,-0.426988,0.669388),(FIS1,-0.419278,0.675013),(NUDT4,-0.379581,0.704256),(PLA2G4B,0.357857,0.720451),(D…
Path_c	Esoph_Gastr_Junct	GO_CELL_CHEMOTAXIS	19	73.0026	2.8941e-08	0.0241092	3.90406e-05	61.395	(CCR1,7.52626,5.22135e-14),(NOV,1.82922,0.0673673),(AZU1,-1.61015,0.107365),(SFTPD,1.57701,0.114793),(EPHB1,-1.2641,0.206194),(CCL20,1.1576,0.247029),(ITGA1,-0.957881,0.338123),(XCL2,0.947475,0.343397),(C5AR1,0.940777,0.346819),(NUP85,0.902698,0.366686),(PDGFRA,0.869952,0.384327),(IL17RA,-0.761503,0.446356),(ADAM8,-0.612678,0.540089),(CCL15,0.40719,0.683868),(CCL11,0.381534,0.702807),(IL17RC,-0.1…
Path_c	Esoph_Mucosa	GNF2_TNFRSF1B	26	85.4942	2.90918e-08	0.0242349	3.91807e-05	67.5876	(CCR1,7.90948,2.58472e-15),(SH3BGRL3,-2.11616,0.034331),(ARRB2,1.80887,0.0704708),(LILRA3,1.5299,0.12604),(PPT1,1.4656,0.142758),(CECR1,-1.38711,0.165408),(EMR1,1.23436,0.21707),(TLR2,1.18516,0.235956),(RNF130,-1.15282,0.248986),(STXBP2,0.974868,0.329626),(CTSS,-0.937885,0.348303),(TCIRG1,0.833016,0.404836),(HSD17B11,0.782131,0.434137),(NCF2,-0.631478,0.527728),(MYD88,0.619289,0.535726),(LILRA2,0…
Path_c	Esoph_Gastr_Junct	GSE23114_PERITONEAL_CAVITY_B1A_BCELL_VS_SPLEEN_BCELL_IN_SLE2C1_MOUSE_DN	26	85.4871	2.91666e-08	0.0242972	3.92181e-05	54.5566	(CCR1,7.52626,5.22135e-14),(SNX11,-2.58044,0.00986732),(CCDC50,2.0312,0.0422344),(PLEC,-1.68805,0.0914012),(ABCE1,-1.55068,0.120977),(PRKAA2,1.49191,0.135724),(DDX52,1.40594,0.159743),(FAM171A1,1.22303,0.221319),(CALML4,1.18735,0.235091),(CD80,-1.13779,0.25521),(MATN3,1.05487,0.291487),(BTN2A2,-1.04393,0.296516),(MSRB3,-0.721183,0.470797),(EPM2A,0.66667,0.504983),(NTPCR,0.546333,0.584837),(RPS6KC…
Path_c	Adip_Visc_Om	BOYLAN_MULTIPLE_MYELOMA_PCA1_UP	24	81.9542	2.96182e-08	0.0246733	3.97611e-05	-64.1035	(CXCR6,-7.67343,1.67462e-14),(FPR1,1.66467,0.0959788),(GRAMD1C,-1.50379,0.132635),(SLC25A24,-1.5008,0.133408),(CTSW,-1.47787,0.139442),(RASGRP3,1.44348,0.148885),(SELM,-1.34474,0.178709),(F2R,1.31085,0.189908),(F2RL1,-1.24254,0.214039),(EPCAM,-1.07008,0.284582),(HOOK1,1.03747,0.299517),(STAT4,-0.972924,0.330591),(PLA2G16,0.95537,0.339391),(CPE,-0.872951,0.38269),(TMEM176A,0.832851,0.404929),(ZBTB…
Path_c	Esoph_Mucosa	LINDSTEDT_DENDRITIC_CELL_MATURATION_D	28	88.725	3.13245e-08	0.0260947	4.19842e-05	64.1053	(CCR1,7.90948,2.58472e-15),(CCL22,2.12449,0.0336288),(MKNK1,-1.79098,0.0732972),(RBMS2,1.77426,0.0760196),(NAAA,-1.61063,0.10726),(CDH1,-1.55998,0.118764),(AQP3,1.53316,0.125237),(FCGRT,1.22802,0.219441),(IFI16,-1.15106,0.249708),(SYPL1,-1.13216,0.257567),(ACTN1,0.856627,0.391651),(HLA-DMA,-0.810589,0.417602),(ITGAV,0.762683,0.445652),(RCBTB2,0.64071,0.521711),(NCF2,-0.631478,0.527728),(ADCY7,0.6…
Path_c	Uterus	GSE36078_WT_VS_IL1R_KO_LUNG_DC_AFTER_AD5_INF_UP	19	72.7264	3.22075e-08	0.0268302	4.30984e-05	-59.6224	(CXCR6,-7.32056,2.46946e-13),(KLRC1,-1.858,0.0631684),(CTSW,-1.71789,0.0858173),(RBL2,1.46796,0.142115),(HAAO,-1.44752,0.147753),(GALNT3,1.21946,0.22267),(SLC2A3,1.18025,0.237902),(RXRA,-1.05537,0.291254),(NQO2,1.0517,0.292936),(PILRB,-0.881855,0.377855),(GNA11,-0.760389,0.447022),(LAIR1,-0.733867,0.46303),(RCN1,-0.713995,0.47523),(TM6SF1,-0.63276,0.52689),(NCAPG,0.549239,0.582842),(RGS2,-0.44821…
Path_c	Adip_Visc_Om	REACTOME_GPCR_DOWNSTREAM_SIGNALING	97	191.905	3.2552e-08	0.0271172	4.3422e-05	-99.3315	(CXCR6,-7.67343,1.67462e-14),(CCR5,-7.08334,1.40723e-12),(TRH,2.2912,0.0219519),(PENK,2.20193,0.0276701),(NMUR1,2.18025,0.0292386),(QRFPR,-2.14958,0.0315882),(RHOB,-1.89387,0.0582416),(GPR132,1.76996,0.0767334),(TSHR,-1.74859,0.080362),(XCL2,1.69602,0.0898817),(GALR1,-1.6887,0.0912769),(P2RY11,1.6677,0.0953758),(FPR1,1.66467,0.0959788),(ADORA2A,-1.64407,0.100161),(OR2L13,-1.62092,0.105035),(ADCY3…
Path_c	Uterus	GSE14699_DELETIONAL_TOLERANCE_VS_ACTIVATED_CD8_TCELL_UP	15	65.1198	3.2557e-08	0.0271213	4.3422e-05	-53.3029	(CXCR6,-7.32056,2.46946e-13),(AS3MT,-1.9699,0.0488502),(PRR13,1.31607,0.188149),(GALNT3,1.21946,0.22267),(STARD10,1.01573,0.309757),(LPIN2,0.917507,0.358877),(RORA,0.83008,0.406494),(ZBTB32,-0.808807,0.418626),(ENDOD1,-0.736979,0.461135),(LAIR1,-0.733867,0.46303),(RAD51,-0.707966,0.478967),(ATP2B4,0.561107,0.574725),(CALM1,0.412784,0.679765),(HAUS4,0.368565,0.712452),(HTATIP2,0.21017,0.833535),(C…
Path_c	Lung	GSE2124_CTRL_VS_LYMPHOTOXIN_BETA_TREATED_MLN_DN	49	122.4	3.26056e-08	0.0271618	4.3422e-05	-85.546	(CCR5,-9.27563,1.76575e-20),(TOR1A,-1.92075,0.0547636),(DEPDC7,1.88947,0.0588289),(ALG11,1.84402,0.0651808),(TTC37,1.81231,0.0699389),(TDRD3,-1.63193,0.102694),(NSUN6,1.4787,0.13922),(EHD4,-1.31246,0.189365),(GORAB,-1.27608,0.201926),(CRCP,-1.21847,0.223044),(LPIN2,-1.19367,0.232608),(AMY2A,-1.14824,0.250868),(UBE2F,1.10823,0.267762),(CCDC68,1.0449,0.296068),(IBTK,-0.988934,0.322696),(DDX59,-0.96…
Path_c	Lung	GO_DIVALENT_INORGANIC_CATION_TRANSPORT	78	165.196	3.26914e-08	0.0272332	4.34668e-05	-99.7771	(CCR5,-9.27563,1.76575e-20),(SLC30A9,-2.29865,0.0215251),(SLC39A10,-2.18551,0.0288512),(NMUR1,2.17228,0.0298344),(CACNB3,1.86906,0.061614),(NIPAL2,-1.84827,0.0645637),(XCL1,-1.81829,0.0690203),(TRPM3,-1.75194,0.0797846),(KCNN4,-1.74115,0.0816581),(CACNA1A,1.6353,0.101987),(SLC39A12,1.62053,0.105118),(ATP2C2,-1.58181,0.113692),(P2RY12,1.53107,0.125753),(SRI,-1.44017,0.149819),(ORAI1,-1.42113,0.155…
Path_c	Esoph_Mucosa	GO_REGULATION_OF_LEUKOCYTE_CHEMOTAXIS	28	88.5953	3.28124e-08	0.027334	4.35583e-05	77.3754	(CCR1,7.90948,2.58472e-15),(EDNRA,3.1734,0.00150665),(ZNF580,-2.02765,0.0425959),(IL6R,1.6015,0.109267),(ADAM17,1.5825,0.113536),(IL12A,-1.07191,0.283761),(SWAP70,1.06678,0.28607),(F2RL1,-0.996759,0.318882),(F7,0.911543,0.362009),(NOV,0.900836,0.367675),(S100A14,0.854838,0.392641),(SLIT2,0.820137,0.412138),(CAMK1D,0.774351,0.438723),(GAS6,0.722624,0.469911),(PF4V1,0.711203,0.476959),(PADI2,-0.619…
Path_c	Esoph_Gastr_Junct	SMIRNOV_RESPONSE_TO_IR_6HR_DN	17	68.911	3.31843e-08	0.0276438	4.39819e-05	62.1767	(CCR1,7.52626,5.22135e-14),(PTPRCAP,2.16007,0.0307673),(ATP2A3,1.71184,0.0869262),(PVRIG,-1.31754,0.187658),(ZBTB32,-1.15151,0.249524),(AIM2,0.92936,0.352702),(RGS1,0.794743,0.426763),(ATP8A1,-0.625783,0.531458),(MAFF,0.472858,0.636314),(CD22,-0.41936,0.674953),(INSIG2,-0.418851,0.675325),(CENPF,0.406012,0.684734),(CLEC2D,-0.274726,0.783527),(RNASE6,-0.256862,0.797285),(RNASET2,-0.21155,0.832458)…
Path_c	Esoph_Gastr_Junct	GO_REGULATION_OF_CHEMOTAXIS	30	91.9411	3.32526e-08	0.0277006	4.40024e-05	64.2224	(CCR1,7.52626,5.22135e-14),(WNT3,-2.17413,0.0296954),(SEMA6C,2.04124,0.0412273),(ARTN,1.88708,0.0591494),(NBL1,-1.83346,0.066734),(NOV,1.82922,0.0673673),(AZU1,-1.61015,0.107365),(WNT5A,1.52596,0.127021),(SEMA4D,1.5252,0.12721),(F2RL1,-1.51231,0.130456),(F7,1.21973,0.222569),(PTK2B,1.06168,0.288382),(C5AR1,0.940777,0.346819),(PDGFRA,0.869952,0.384327),(DAPK2,0.732663,0.463764),(LYN,0.663824,0.506…
Path_c	Uterus	GSE7509_UNSTIM_VS_IFNA_STIM_IMMATURE_DC_DN	20	74.4398	3.37716e-08	0.028133	4.46185e-05	-50.6284	(CXCR6,-7.32056,2.46946e-13),(RBM43,3.01234,0.00259239),(KLRC1,-1.858,0.0631684),(MERTK,-1.43686,0.150758),(RNF19B,-1.33441,0.182069),(C6orf62,-0.939598,0.347424),(LPIN2,0.917507,0.358877),(PLA2G4C,0.890425,0.373238),(HPSE,0.723243,0.469531),(CASP4,-0.601344,0.547611),(LY75,-0.600839,0.547947),(ATP2B4,0.561107,0.574725),(STX11,0.457391,0.64739),(RSPO3,0.230517,0.81769),(TAPBP,-0.218425,0.827098),…
Path_c	Cells_Transf_fibr	V$HNF4ALPHA_Q6	58	135.788	3.50804e-08	0.0292232	4.62743e-05	35.5798	(CCR1,7.10653,1.18993e-12),(KIAA1468,-2.72506,0.00642898),(TMOD2,-2.65513,0.0079278),(SMARCD2,2.58567,0.00971908),(RREB1,-2.50713,0.0121716),(RHOBTB1,-2.20436,0.0274989),(ARHGAP33,-1.83361,0.0667126),(ZDHHC24,-1.81718,0.069189),(USP37,1.69964,0.0891981),(HHEX,1.67055,0.0948112),(VCL,-1.6541,0.0981077),(TIAL1,-1.54282,0.122875),(LINS,-1.50134,0.133268),(GOLGA4,1.47638,0.139842),(GCC2,1.45477,0.145…
Path_c	Esoph_Mucosa	GO_POSITIVE_REGULATION_OF_CHEMOTAXIS	35	100.051	3.51683e-08	0.0292964	4.63169e-05	64.2854	(CCR1,7.90948,2.58472e-15),(EDNRA,3.1734,0.00150665),(LPAR1,-2.1711,0.0299237),(ZNF580,-2.02765,0.0425959),(KDR,-1.75607,0.0790769),(SMAD3,-1.64148,0.100699),(IL6R,1.6015,0.109267),(ADAM17,1.5825,0.113536),(IL12A,-1.07191,0.283761),(SWAP70,1.06678,0.28607),(PDGFD,-1.05346,0.292128),(F2RL1,-0.996759,0.318882),(F7,0.911543,0.362009),(S100A14,0.854838,0.392641),(HSPB1,-0.829082,0.407058),(SLIT2,0.82…
Path_c	Esoph_Gastr_Junct	GSE25088_CTRL_VS_IL4_AND_ROSIGLITAZONE_STIM_MACROPHAGE_UP	32	94.952	3.72644e-08	0.0310424	4.90001e-05	65.4074	(CCR1,7.52626,5.22135e-14),(A1BG,2.46051,0.0138739),(RCAN3,2.3251,0.0200665),(SCHIP1,-1.99203,0.0463674),(ESD,-1.79047,0.0733789),(ZCCHC3,1.62814,0.103495),(HBS1L,-1.34832,0.177555),(IFRD1,1.34455,0.178771),(ZNF330,1.33162,0.182984),(DCTN4,-1.28339,0.199356),(HSD17B11,1.1811,0.237562),(RHBDF1,1.08377,0.278467),(COMP,-0.988107,0.3231),(SH2D3A,0.988106,0.323101),(SNN,-0.958744,0.337688),(CEP19,-0.8…
Path_c	Lung	GSE43955_10H_VS_30H_ACT_CD4_TCELL_WITH_TGFB_IL6_DN	58	135.566	3.74783e-08	0.0312206	4.92038e-05	-70.6654	(CCR5,-9.27563,1.76575e-20),(B4GALT6,2.38969,0.0168627),(CAT,2.09464,0.0362032),(DEGS1,1.92864,0.0537761),(BLK,-1.71956,0.0855123),(TNNC1,-1.68496,0.0919966),(CLOCK,1.59879,0.109867),(RPRD1B,1.51424,0.129964),(TMPRSS2,1.42304,0.154725),(NOV,1.26409,0.206199),(SOAT2,-1.21581,0.224057),(S100A4,-1.19395,0.232496),(MSMB,1.17716,0.239133),(PAX6,-1.14634,0.251654),(MATN2,-1.14131,0.253743),(CDHR5,1.105…
Path_c	Muscle_Skeletal	GO_REGULATION_OF_TYPE_I_INTERFERON_MEDIATED_SIGNALING_PATHWAY	5	42.9488	3.78448e-08	0.0315259	4.96068e-05	42.7281	(IFNAR2,6.17499,6.61681e-10),(CDC37,2.10564,0.0352355),(MUL1,0.523046,0.600942),(LSM14A,-0.33215,0.739776),(IRF7,0.0255524,0.979614)
Path_c	Esoph_Gastr_Junct	MODULE_174	20	74.1255	3.80887e-08	0.0317291	4.97901e-05	64.6963	(CCR1,7.52626,5.22135e-14),(NINJ1,-1.79607,0.0724838),(SEMA4D,1.5252,0.12721),(P2RX4,1.45435,0.14585),(TLR1,-1.36064,0.173629),(SKIV2L,1.27855,0.201055),(SECTM1,1.22141,0.221931),(LGALS3BP,1.16447,0.244235),(CDK10,1.16259,0.244995),(DGCR2,1.11287,0.265765),(PIEZO1,0.984837,0.324704),(C5AR1,0.940777,0.346819),(SNX19,-0.707768,0.479089),(ATP1B1,0.696626,0.486037),(THBS4,-0.33259,0.739444),(POMZP3,-…
Path_c	Esoph_Gastr_Junct	SAKAI_CHRONIC_HEPATITIS_VS_LIVER_CANCER_UP	17	68.5606	3.81041e-08	0.0317418	4.97901e-05	49.8419	(CCR1,7.52626,5.22135e-14),(CASP9,-1.92694,0.0539875),(UBE2D3,1.47371,0.14056),(HLA-DOA,-1.46392,0.143217),(ATF6B,-1.32121,0.18643),(CANX,1.10712,0.268243),(MICA,-0.937618,0.348441),(ATF6,0.887093,0.375029),(UPF3A,-0.8771,0.380432),(MPHOSPH6,-0.854097,0.393051),(UBE2D1,-0.743994,0.45688),(PIGB,-0.731284,0.464606),(GSTT2,0.722076,0.470248),(CTSS,-0.541407,0.588227),(CSE1L,-0.313253,0.754089),(JAK1…
Path_c	Uterus	GSE17580_TREG_VS_TEFF_DN	20	74.0784	3.87811e-08	0.0323058	5.05955e-05	-45.8012	(CXCR6,-7.32056,2.46946e-13),(IDH2,2.37818,0.0173985),(RALB,1.73646,0.0824832),(NXN,1.62359,0.104464),(PRKD3,-1.40287,0.160655),(PEX5,1.18319,0.236735),(PDLIM1,-1.12114,0.26223),(ZNF436,-1.04549,0.295795),(CHURC1,-1.04068,0.298024),(TSC22D1,0.78479,0.432577),(ACVR1B,-0.765953,0.443704),(LAIR1,-0.733867,0.46303),(TXK,0.545851,0.585168),(TNKS2,0.492139,0.622621),(ZFP14,0.447178,0.654747),(TEX264,0.…
Path_c	Lung	GSE40274_FOXP3_VS_FOXP3_AND_PBX1_TRANSDUCED_ACTIVATED_CD4_TCELL_UP	61	139.893	3.89617e-08	0.0324562	5.07517e-05	-82.924	(CCR5,-9.27563,1.76575e-20),(GLIPR1,-2.99575,0.00273769),(IL10RB,2.87243,0.00407327),(PEAK1,1.85111,0.0641532),(CLIP1,1.70223,0.088713),(LGALS3,-1.62647,0.10385),(PPP2R5A,-1.60064,0.109457),(UBASH3B,1.49506,0.134899),(RAP1A,-1.45792,0.144862),(ARL5A,1.43823,0.150369),(FCER2,-1.34591,0.178331),(ELMO1,-1.34529,0.178533),(CDC25B,1.25152,0.210746),(DAPP1,-1.22532,0.220453),(RNF146,1.20955,0.226452),(…
Path_c	Lung	GSE40277_GATA1_AND_SATB1_TRANSDUCED_VS_CTRL_CD4_TCELL_UP	74	158.824	3.90661e-08	0.0325431	5.08082e-05	-49.0022	(CCR5,-9.27563,1.76575e-20),(IL10RB,2.87243,0.00407327),(FOXN2,2.23148,0.0256496),(ARSB,2.17421,0.0296894),(ADAM19,-2.05671,0.0397142),(CRLF3,1.98668,0.0469578),(SLA,1.96152,0.0498185),(AVEN,1.88975,0.058791),(CLIP1,1.70223,0.088713),(SIDT1,1.5067,0.131888),(RAP1A,-1.45792,0.144862),(ELMO1,-1.34529,0.178533),(RIPK2,1.32282,0.185895),(CDC25B,1.25152,0.210746),(ACOT11,1.21859,0.223001),(RNF146,1.20…
Path_c	Esoph_Gastr_Junct	GO_POSITIVE_REGULATION_OF_CHEMOTAXIS	19	72.1851	3.97044e-08	0.0330748	5.1558e-05	61.1478	(CCR1,7.52626,5.22135e-14),(ARTN,1.88708,0.0591494),(AZU1,-1.61015,0.107365),(WNT5A,1.52596,0.127021),(F2RL1,-1.51231,0.130456),(F7,1.21973,0.222569),(PTK2B,1.06168,0.288382),(C5AR1,0.940777,0.346819),(DAPK2,0.732663,0.463764),(LGALS9,-0.572365,0.567075),(ITGA2,0.547498,0.584037),(PDGFD,-0.475747,0.634255),(BMPR2,-0.384998,0.700239),(THBS4,-0.33259,0.739444),(TIAM1,-0.282578,0.7775),(C3AR1,0.2289…
Path_c	Uterus	GSE14415_NATURAL_TREG_VS_TCONV_UP	18	70.318	3.99238e-08	0.0332575	5.17622e-05	-46.1103	(CXCR6,-7.32056,2.46946e-13),(PCNX,2.19972,0.0278264),(FAM57A,2.05297,0.0400759),(CCDC125,1.31204,0.189507),(F2RL1,-1.22647,0.22002),(TOX,-1.12832,0.259183),(BCL2L11,-0.844374,0.39846),(IL10RA,-0.786333,0.431673),(LGALS3BP,-0.68706,0.492045),(MANEA,0.663981,0.506702),(FBXL20,0.631831,0.527497),(FOXP1,0.589965,0.555214),(SRGAP3,0.489822,0.62426),(ATMIN,-0.47874,0.632123),(CRTC3,0.383972,0.700999),…
Path_c	Esoph_Gastr_Junct	GSE22886_NAIVE_CD8_TCELL_VS_DC_DN	40	107.655	4.07299e-08	0.033929	5.26845e-05	48.1489	(CCR1,7.52626,5.22135e-14),(CD83,-2.6003,0.00931432),(CTSB,2.26501,0.0235123),(C7orf49,-2.01698,0.0436975),(SOAT1,-1.99091,0.0464911),(KLHL2,-1.77137,0.0764986),(LTBR,1.6429,0.100403),(CTSH,1.6276,0.103609),(PSMB5,1.58332,0.113349),(POGK,-1.57258,0.115816),(RNF130,-1.43397,0.151581),(FPGT,1.34245,0.179449),(ZFYVE21,1.19092,0.233686),(FLVCR2,-1.09255,0.274591),(SPG21,1.04997,0.29373),(CAPRIN1,-1.0…
Path_c	Esoph_Gastr_Junct	GSE21360_TERTIARY_VS_QUATERNARY_MEMORY_CD8_TCELL_UP	41	109.237	4.07616e-08	0.0339553	5.26845e-05	49.1992	(CCR1,7.52626,5.22135e-14),(NCEH1,-2.7775,0.00547788),(SLC15A2,2.10568,0.035232),(ARSG,-1.94344,0.0519636),(CAMSAP2,1.85264,0.0639333),(GM2A,-1.84232,0.0654287),(UHRF1BP1,1.80305,0.0713798),(SLC9A9,-1.67722,0.0935),(ACBD5,-1.62964,0.103178),(PRUNE2,1.58892,0.11208),(MUC1,-1.58338,0.113335),(ABCC3,1.55042,0.12104),(NAAA,-1.267,0.205157),(HTR2B,1.18495,0.236038),(TRPV2,1.15743,0.247097),(ARL2,1.112…
Path_c	Nerve_Tibial	GSE20366_EX_VIVO_VS_HOMEOSTATIC_CONVERSION_TREG_UP	82	170.008	4.14415e-08	0.0345216	5.34804e-05	-102.944	(CXCR6,-8.70146,3.27646e-18),(PTCD1,-2.93666,0.00331767),(OTUD4,-2.57111,0.0101374),(AIM2,1.9769,0.0480524),(CSTF1,-1.966,0.0492988),(GRHL1,-1.82957,0.0673137),(NFAT5,1.81173,0.0700272),(CABLES1,-1.76751,0.0771421),(CEP63,-1.68312,0.0923526),(BCKDHA,-1.67145,0.0946322),(TRPM4,-1.65111,0.0987166),(BAIAP3,-1.64864,0.0992209),(FGD3,1.64714,0.0995301),(PIWIL2,-1.60113,0.109348),(STX5,-1.60044,0.10950…
Path_c	Uterus	MODULE_171	14	62.5131	4.23265e-08	0.0352588	5.45381e-05	-45.5515	(CXCR6,-7.32056,2.46946e-13),(HLA-DQB1,2.52627,0.0115281),(CACNG4,1.56593,0.117365),(PNMAL1,-0.983153,0.325532),(HLA-DPA1,-0.973126,0.330491),(PTPRCAP,0.885624,0.37582),(IL10RA,-0.786333,0.431673),(DBP,0.729655,0.465601),(FOXP1,0.589965,0.555214),(HLA-A,0.414464,0.678534),(UNC5D,-0.371928,0.709947),(CD3D,0.208842,0.834572),(MX1,-0.141622,0.887379),(HLA-DPB1,0.0812396,0.935251),(CD5,0.0658688,0.94…
Path_c	Nerve_Tibial	GSE33162_UNTREATED_VS_4H_LPS_STIM_HDAC3_KO_MACROPHAGE_DN	74	158.529	4.24094e-08	0.0353279	5.45607e-05	-63.2655	(CXCR6,-8.70146,3.27646e-18),(STARD10,2.92603,0.0034332),(NUCKS1,2.53589,0.0112161),(CISD1,2.31135,0.0208133),(UBXN2B,-2.24368,0.0248528),(ACSBG1,-2.09247,0.0363961),(TIPIN,1.97278,0.0485208),(AS3MT,-1.96331,0.0496101),(SLC38A10,1.8296,0.0673092),(MED30,-1.69563,0.0899563),(LRRK1,-1.69102,0.0908337),(SDCCAG8,1.62279,0.104633),(TCF19,1.5875,0.1124),(STARD3NL,1.52878,0.126318),(HMBS,1.49095,0.13597…
Path_c	Esoph_Mucosa	GO_CELL_CHEMOTAXIS	46	116.923	4.25955e-08	0.0354828	5.47156e-05	59.2825	(CCR1,7.90948,2.58472e-15),(CXCR2,-2.71761,0.00657555),(LPAR1,-2.1711,0.0299237),(CCL22,2.12449,0.0336288),(TNFSF11,-1.98665,0.0469609),(PDE4D,1.95664,0.0503901),(BCAR1,1.8907,0.0586646),(ARRB2,1.80887,0.0704708),(IL6R,1.6015,0.109267),(SYK,-1.41008,0.158517),(XCL2,1.38574,0.165826),(EPHB1,-1.27888,0.20094),(EPHA2,1.27835,0.201126),(CCL26,-1.26252,0.20676),(CXADR,-1.19672,0.231415),(PRKCD,-1.0141…
Path_c	Uterus	GSE7568_IL4_VS_IL4_AND_DEXAMETHASONE_TREATED_MACROPHAGE_DN	16	66.3717	4.27227e-08	0.0355887	5.47945e-05	-57.2783	(CXCR6,-7.32056,2.46946e-13),(KLRC1,-1.858,0.0631684),(TRMT61B,-1.26612,0.205472),(PGPEP1,-1.13719,0.25546),(GNL3,1.09274,0.27451),(GGNBP2,1.09126,0.275159),(ZDHHC20,1.00694,0.313964),(TTC19,0.845658,0.397744),(PPCDC,-0.818769,0.412918),(GNA11,-0.760389,0.447022),(EIF5,0.751682,0.452242),(ITPR2,-0.715261,0.474448),(SOCS3,-0.444663,0.656564),(FXYD5,-0.417542,0.676282),(RHBDF2,0.316291,0.751782),(A…
Path_c	Adip_Visc_Om	MATSUDA_NATURAL_KILLER_DIFFERENTIATION	114	214.042	4.29457e-08	0.0357744	5.49959e-05	-104.606	(CXCR6,-7.67343,1.67462e-14),(CCR5,-7.08334,1.40723e-12),(PPP3R1,2.36959,0.0178078),(GRAMD3,2.17831,0.0293832),(ZNF189,-2.12939,0.0332222),(CISD1,2.03464,0.0418873),(CHCHD6,1.93254,0.0532934),(IFITM1,1.91821,0.0550847),(DOCK7,1.90375,0.056943),(RBM6,-1.77813,0.0753826),(SLC35F5,-1.75849,0.0786638),(RPS6KA2,-1.7352,0.0827054),(TUBB2B,-1.69925,0.0892724),(IL1B,1.62126,0.104962),(DSP,-1.60065,0.1094…
Path_c	Esoph_Gastr_Junct	GSE7831_CPG_VS_INFLUENZA_STIM_PDC_1H_DN	43	112.182	4.35249e-08	0.0362569	5.55854e-05	44.9986	(CCR1,7.52626,5.22135e-14),(ADCY4,-2.75843,0.00580794),(CD83,-2.6003,0.00931432),(RCAN3,2.3251,0.0200665),(TRAF1,1.66836,0.0952445),(CTSH,1.6276,0.103609),(TMEM50B,1.54259,0.122931),(HAX1,-1.52587,0.127042),(PTPRF,-1.48899,0.136491),(HLA-DOA,-1.46392,0.143217),(CEACAM21,1.45244,0.14638),(LHPP,-1.43289,0.15189),(SPATA6,-1.41083,0.158294),(TCIRG1,-1.36562,0.172058),(POU2F3,-1.32705,0.184493),(TUFT1…
Path_c	Esoph_Gastr_Junct	GSE24026_PD1_LIGATION_VS_CTRL_IN_ACT_TCELL_LINE_UP	37	102.657	4.35394e-08	0.0362689	5.55854e-05	60.797	(CCR1,7.52626,5.22135e-14),(IL10RB,3.39867,0.000677133),(BTN3A2,-2.06805,0.0386353),(HLA-A,2.05166,0.0402029),(SEPW1,-1.94571,0.0516896),(MRPS33,-1.59741,0.110174),(HLA-C,1.58659,0.112605),(NMI,1.5851,0.112944),(TMEM50B,1.54259,0.122931),(TAP1,-1.36575,0.172018),(NUDT2,-1.28413,0.199095),(CBR3,-1.2451,0.213093),(GBP1,-1.20428,0.228481),(CDKL1,-1.06331,0.287643),(GOSR2,-1.04741,0.294912),(HLA-E,-1…
Path_c	Lung	GSE17721_LPS_VS_CPG_2H_BMDC_DN	65	145.387	4.36562e-08	0.0363662	5.56494e-05	-64.4568	(CCR5,-9.27563,1.76575e-20),(SMYD1,-2.54549,0.0109126),(NANP,2.44283,0.0145727),(AP3M2,2.25604,0.024068),(FKBP11,2.04106,0.0412451),(DEPDC7,1.88947,0.0588289),(UBIAD1,1.84976,0.0643482),(MMP1,1.74264,0.0813964),(NTNG1,-1.7317,0.0833267),(CLIP1,1.70223,0.088713),(AKR1E2,1.68362,0.0922553),(CACNA1A,1.6353,0.101987),(CTSH,-1.63185,0.102712),(DSCAML1,1.60587,0.108303),(MRPS6,-1.33666,0.181333),(CTDNE…
Path_c	Muscle_Skeletal	REACTOME_TRANSPORT_OF_GLUCOSE_AND_OTHER_SUGARS_BILE_SALTS_AND_ORGANIC_ACIDS_METAL_IONS_AND_AMINE_COMPOUNDS	29	89.4795	4.37683e-08	0.0364595	5.57071e-05	55.0042	(SLC6A20,7.60827,2.77793e-14),(SLC39A10,-2.43521,0.014883),(SLC44A2,2.34819,0.018865),(SLC44A4,-1.71818,0.0857643),(SLC2A4,1.60708,0.108037),(SLC22A18,1.56948,0.116537),(SLC30A1,-1.46807,0.142084),(SLC22A5,1.30255,0.192728),(SLC39A4,-1.23069,0.218437),(SLC2A6,-1.20526,0.228103),(SLC2A11,1.1604,0.245885),(SLC2A12,-1.02978,0.303114),(SLC40A1,-1.02108,0.307216),(SLC39A1,-0.904729,0.365609),(SLC2A8,0…
Path_c	Cells_Transf_fibr	GSE35685_CD34POS_CD38NEG_VS_CD34POS_CD10POS_BONE_MARROW_DN	62	140.942	4.41594e-08	0.0367853	5.61192e-05	58.2195	(CCR1,7.10653,1.18993e-12),(CD83,-3.07856,0.00208007),(MAP3K3,2.78171,0.00540733),(RERE,2.5527,0.0106891),(INPP5B,-2.51161,0.012018),(AGFG1,2.46139,0.01384),(RAB3IL1,2.42842,0.0151646),(B4GALT3,-2.34541,0.0190062),(ATF6,2.12894,0.0332594),(STX12,1.84151,0.065547),(PLSCR1,1.80362,0.0712905),(GCLM,-1.77956,0.0751477),(DR1,1.65391,0.0981456),(SLC2A1,-1.55507,0.119929),(AHR,1.5386,0.123901),(IL15,-1.…
Path_c	Lung	GSE15930_NAIVE_VS_24H_IN_VITRO_STIM_IL12_CD8_TCELL_DN	75	159.759	4.48606e-08	0.0373693	5.69236e-05	-78.0893	(CCR5,-9.27563,1.76575e-20),(SYNGR2,2.61065,0.009037),(CISD1,2.43979,0.0146957),(PAFAH1B2,-1.95271,0.0508539),(XCL1,-1.81829,0.0690203),(CHCHD10,-1.802,0.0715462),(LGALS3,-1.62647,0.10385),(MEST,1.57162,0.116038),(RFC4,1.54837,0.121534),(HMBS,1.5451,0.122322),(TACC3,-1.54501,0.122343),(DDX1,1.48644,0.137162),(PSPH,-1.48615,0.13724),(HAX1,-1.47696,0.139685),(CD200,-1.35662,0.174903),(RAD50,-1.3257…
Path_c	Cells_Transf_fibr	IWANAGA_CARCINOGENESIS_BY_KRAS_PTEN_UP	39	105.754	4.50995e-08	0.0375683	5.71396e-05	42.9242	(CCR1,7.10653,1.18993e-12),(IL10RB,-4.93113,8.1754e-07),(F3,2.05767,0.0396216),(PPIC,1.90913,0.0562451),(OPRL1,1.82383,0.0681774),(RBM18,1.71651,0.0860686),(FAM26E,1.69004,0.0910198),(ARIH1,1.40296,0.160628),(NT5C2,-1.22694,0.219847),(AXIN2,1.15888,0.246507),(B3GALNT2,-1.09672,0.272763),(LAMB3,1.00514,0.314828),(C16orf13,-0.967888,0.3331),(CTSB,0.873049,0.382636),(CP,-0.775042,0.438315),(ARL8A,-0…
Path_c	Lung	GO_CALCIUM_ION_TRANSPORT	65	145.226	4.573e-08	0.0380934	5.78506e-05	-90.2818	(CCR5,-9.27563,1.76575e-20),(NMUR1,2.17228,0.0298344),(CACNB3,1.86906,0.061614),(XCL1,-1.81829,0.0690203),(TRPM3,-1.75194,0.0797846),(KCNN4,-1.74115,0.0816581),(CACNA1A,1.6353,0.101987),(ATP2C2,-1.58181,0.113692),(P2RY12,1.53107,0.125753),(SRI,-1.44017,0.149819),(ORAI1,-1.42113,0.15528),(ZP3,1.3768,0.168573),(EFCAB4A,1.28604,0.198428),(SELK,-1.26891,0.204474),(TRPM2,-1.17532,0.239865),(ATP2B1,1.1…
Path_c	Adip_Visc_Om	GSE26727_WT_VS_KLF2_KO_LPS_STIM_MACROPHAGE_UP	51	124.341	4.6105e-08	0.0384058	5.82366e-05	-62.4572	(CXCR6,-7.67343,1.67462e-14),(ZKSCAN5,-3.54295,0.000395676),(DDX11,2.52583,0.0115424),(PENK,2.20193,0.0276701),(PPEF2,-1.99749,0.0457716),(GATAD1,-1.91977,0.0548874),(EPHB6,1.63061,0.102973),(NAAA,-1.60954,0.107499),(BDH1,1.56737,0.117029),(TRIB2,-1.44072,0.149664),(PAPSS2,1.41722,0.156418),(SOX5,1.35091,0.176724),(RBL2,1.34407,0.178925),(ARHGEF18,1.32263,0.185959),(HPGD,-1.2442,0.213426),(HMGN2,…
Path_c	Uterus	GSE20366_CD103_POS_VS_CD103_KLRG1_DP_TREG_DN	20	73.597	4.6614e-08	0.0388298	5.87905e-05	-49.9416	(CXCR6,-7.32056,2.46946e-13),(UEVLD,-2.31665,0.0205228),(LRRN3,1.53443,0.124925),(RBL2,1.46796,0.142115),(PRR13,1.31607,0.188149),(DUSP3,1.22647,0.220023),(GALNT3,1.21946,0.22267),(SDCCAG8,-1.21581,0.224059),(CDC25B,1.16964,0.242144),(HPSE,0.723243,0.469531),(REP15,0.712285,0.476288),(TCTEX1D1,-0.698501,0.484864),(KIAA1841,-0.641116,0.521447),(PBX3,0.630898,0.528108),(CASP4,-0.601344,0.547611),(G…
Path_c	Nerve_Tibial	GSE28726_NAIVE_CD4_TCELL_VS_NAIVE_NKTCELL_DN	75	159.603	4.68445e-08	0.0390217	5.8992e-05	-99.9975	(CXCR6,-8.70146,3.27646e-18),(CDC14A,-2.8284,0.0046781),(PCNX,2.71546,0.00661832),(ZKSCAN5,-2.61146,0.00901559),(FADS3,2.46215,0.0138109),(FCGR2B,-2.17782,0.0294198),(CTSA,-2.17022,0.02999),(ITGB2,-1.97528,0.0482366),(AQP5,1.78063,0.0749733),(ACR,1.69238,0.0905737),(DGCR2,1.50958,0.13115),(MAP4K2,1.50574,0.132135),(IFITM1,-1.46697,0.142384),(MAPK11,-1.37662,0.168629),(CYP3A5,-1.3548,0.17548),(NIN…
Path_c	Lung	GSE24726_WT_VS_E2-2_KO_PDC_DAY6_POST_DELETION_DN	71	153.744	4.83448e-08	0.0402714	6.07894e-05	-85.7356	(CCR5,-9.27563,1.76575e-20),(IL10RB,2.87243,0.00407327),(PLEKHM1,-2.57395,0.0100543),(CKB,-2.25853,0.0239126),(PEAK1,1.85111,0.0641532),(TRIM47,1.83643,0.0662947),(RERE,1.83236,0.0668972),(NUDT4,-1.65499,0.0979255),(CAMK1D,-1.62405,0.104365),(GKAP1,-1.40688,0.159464),(MIER1,1.37057,0.170509),(MTHFS,1.36263,0.173),(SNAP23,-1.24169,0.21435),(LPIN2,-1.19367,0.232608),(C1orf21,1.18715,0.23517),(ATP2B…
Path_c	Esoph_Mucosa	GSE43955_10H_VS_30H_ACT_CD4_TCELL_DN	71	153.665	4.94256e-08	0.0411716	6.20548e-05	59.0065	(CCR1,7.90948,2.58472e-15),(NAPSA,-3.50265,0.000460651),(CD83,-2.43653,0.0148288),(KSR1,-2.11479,0.0344476),(CCNI,2.10982,0.034874),(RAMP1,2.10138,0.0356073),(SORBS1,-2.09919,0.0358002),(AMACR,2.06291,0.0391216),(ACYP2,2.04246,0.0411058),(CLOCK,1.96126,0.049849),(SGPL1,1.92107,0.0547232),(GSTM5,1.79057,0.0733622),(IMP3,1.62427,0.104318),(ALKBH5,-1.58334,0.113345),(FBXO38,-1.52598,0.127015),(WNT7B…
Path_c	Cells_Transf_fibr	GO_PHOSPHOLIPASE_C_ACTIVITY	10	53.8879	5.09116e-08	0.0424094	6.38244e-05	47.9443	(CCR1,7.10653,1.18993e-12),(PLCD3,-1.70314,0.0885425),(PLCE1,0.769831,0.4414),(PLCL2,-0.42422,0.671405),(PLCG1,-0.25094,0.801861),(PLCB4,-0.198496,0.842657),(ADORA1,0.150174,0.880628),(PLCL1,0.0919374,0.926748),(PLCD4,0.026478,0.978876),(PLCG2,0.0101202,0.991925)
Path_c	Lung	GO_PHOSPHORIC_ESTER_HYDROLASE_ACTIVITY	113	211.951	5.13994e-08	0.0428157	6.43392e-05	-92.7485	(CCR5,-9.27563,1.76575e-20),(INPP5B,-3.31467,0.000917497),(SYNJ1,-2.8966,0.00377228),(PDE1C,2.83185,0.00462793),(NANP,2.44283,0.0145727),(STYXL1,2.40276,0.016272),(LPIN3,-2.21444,0.0267986),(PFKFB4,2.03723,0.0416266),(FAN1,2.03624,0.0417267),(PLCE1,-1.91101,0.0560034),(PGP,-1.8869,0.0591743),(NT5DC2,1.80106,0.0716931),(CDC25A,-1.79494,0.0726639),(INPP5E,-1.74576,0.0808522),(PLD2,-1.641,0.100797),…
Path_c	Uterus	GSE3565_CTRL_VS_LPS_INJECTED_SPLENOCYTES_UP	14	61.9837	5.25074e-08	0.0437387	6.54757e-05	-50.1026	(CXCR6,-7.32056,2.46946e-13),(RNF19B,-1.33441,0.182069),(DUSP3,1.22647,0.220023),(GALNT3,1.21946,0.22267),(SLC2A3,1.18025,0.237902),(STARD10,1.01573,0.309757),(RORA,0.83008,0.406494),(LAIR1,-0.733867,0.46303),(EBPL,-0.698157,0.485079),(ATP2B4,0.561107,0.574725),(GPRIN3,-0.277145,0.781669),(CHPT1,-0.234349,0.814714),(COBLL1,-0.204357,0.838074),(PIK3CG,0.187655,0.851147),(RPA2,0.113847,0.909359)
Path_c	Nerve_Tibial	GSE9960_GRAM_NEG_VS_GRAM_NEG_AND_POS_SEPSIS_PBMC_UP	62	140.348	5.25112e-08	0.0437418	6.54757e-05	-91.6	(CXCR6,-8.70146,3.27646e-18),(PTCD1,-2.93666,0.00331767),(AK4,-2.31933,0.0203773),(SP110,-2.10553,0.0352448),(TNFAIP6,1.97755,0.0479796),(CHST2,1.9491,0.0512838),(ZNF827,-1.78341,0.0745202),(SHROOM3,1.77042,0.0766569),(GPRIN2,-1.49973,0.133686),(CDKN2A,1.47332,0.140664),(IFITM1,-1.46697,0.142384),(C5orf56,-1.41779,0.156252),(CHTOP,-1.30365,0.192351),(EPM2AIP1,1.24218,0.214171),(TRAF1,1.2289,0.219…
Path_c	Esoph_Gastr_Junct	GSE19401_PLN_VS_PEYERS_PATCH_FOLLICULAR_DC_DN	41	108.449	5.26755e-08	0.0438786	6.54757e-05	48.4344	(CCR1,7.52626,5.22135e-14),(BARD1,-2.30792,0.0210036),(ZNF143,-2.27691,0.0227918),(RBP4,2.05581,0.0398012),(NINJ1,-1.79607,0.0724838),(OSGIN2,-1.75823,0.0787092),(FLOT1,1.71392,0.0865426),(CRLF3,1.69189,0.0906662),(TOR1B,1.6184,0.105577),(PSMB5,1.58332,0.113349),(HAX1,-1.52587,0.127042),(U2AF1,1.39422,0.16325),(TAP1,-1.36575,0.172018),(MX1,-1.32808,0.184153),(LGALS3BP,1.16447,0.244235),(PTK2B,1.0…
Path_c	Esoph_Mucosa	GSE35685_CD34POS_CD10NEG_CD62LPOS_VS_CD34POS_CD10POS_BONE_MARROW_DN	65	144.735	5.26768e-08	0.0438796	6.54757e-05	41.8909	(CCR1,7.90948,2.58472e-15),(INPP5B,-3.5213,0.000429437),(TLR6,-2.60828,0.00909985),(SLC44A2,-2.25377,0.0242109),(CCL22,2.12449,0.0336288),(SLC41A1,-2.09126,0.036505),(ATF6,1.88666,0.0592061),(TPST1,-1.87807,0.060372),(AMOTL2,1.81068,0.0701906),(KDR,-1.75607,0.0790769),(RAB11FIP5,1.69316,0.0904242),(NSF,1.69312,0.0904322),(ALKBH5,-1.58334,0.113345),(SLC12A7,1.5761,0.115003),(TSPO,-1.49054,0.136083…
Path_c	Lung	GSE26495_NAIVE_VS_PD1LOW_CD8_TCELL_DN	77	162.029	5.27e-08	0.0438989	6.54757e-05	-94.7759	(CCR5,-9.27563,1.76575e-20),(ATXN1,2.6559,0.00790962),(PREX1,-2.36413,0.0180725),(YWHAQ,2.34108,0.0192283),(GNLY,-2.23952,0.0251224),(ADAP1,-2.02527,0.04284),(VANGL1,1.81167,0.0700369),(RASGEF1A,1.72514,0.0845028),(GFOD1,1.63338,0.10239),(PDGFD,-1.41822,0.156126),(PITPNA,-1.40902,0.158831),(PRR5L,-1.36689,0.171658),(DPY19L1,-1.3181,0.187471),(ADCY9,1.26164,0.20708),(NINJ2,-1.21285,0.225186),(S100…
Path_c	Muscle_Skeletal	PKCA_DN.V1_UP	43	111.579	5.28368e-08	0.0440128	6.5548e-05	67.6381	(SLC6A20,7.60827,2.77793e-14),(SLC7A8,2.61887,0.00882209),(SMPD3,-2.37842,0.0173868),(CA2,-2.26485,0.0235221),(SECTM1,2.09428,0.0362354),(POMC,2.08541,0.0370317),(PPAPDC3,1.98135,0.0475519),(TPMT,-1.79732,0.072285),(ZFPM1,-1.6167,0.105943),(CYP2D6,1.46416,0.143151),(ZBTB7C,-1.39616,0.162667),(PPP6R2,-1.3221,0.186136),(BBOX1,1.31737,0.187715),(GSTT1,1.27431,0.202553),(NXNL1,1.25537,0.209344),(CREB…
Path_c	Esoph_Gastr_Junct	LINDSTEDT_DENDRITIC_CELL_MATURATION_D	14	61.9222	5.38355e-08	0.0448446	6.66877e-05	55.435	(CCR1,7.52626,5.22135e-14),(ALOX15,1.34902,0.17733),(NAAA,-1.267,0.205157),(HLA-DMA,-0.805375,0.420603),(FCER2,-0.804671,0.421009),(DNASE1L3,-0.746075,0.455622),(ACP5,0.414209,0.678721),(MTMR6,0.3263,0.744197),(NPR1,0.305223,0.760197),(AQP3,0.289856,0.771926),(DMPK,-0.181319,0.856117),(NAGA,0.0898737,0.928388),(TGFBI,-0.0426266,0.965999),(ITGB2,-0.00578558,0.995384)
Path_c	Nerve_Tibial	MODULE_123	69	150.43	5.4488e-08	0.0453881	6.73958e-05	-70.3988	(CXCR6,-8.70146,3.27646e-18),(ZNF143,-2.25685,0.0240171),(ID4,2.1111,0.0347639),(FPR1,2.07312,0.0381612),(MEN1,-2.07035,0.0384194),(DLX5,-2.03154,0.0421999),(ELL,1.873,0.0610678),(HMGA2,1.84894,0.0644668),(SP4,1.84206,0.0654667),(SNAPC1,-1.79969,0.0719093),(ZNF177,-1.71059,0.0871561),(GTF2H1,1.70962,0.0873368),(RFX2,1.61814,0.105632),(HSF2,-1.47533,0.140124),(CDKN2A,1.47332,0.140664),(ZNF141,1.33…
Path_c	Lung	GSE19401_UNSTIM_VS_RETINOIC_ACID_STIM_FOLLICULAR_DC_DN	61	138.634	5.63505e-08	0.0469395	6.95963e-05	-81.1438	(CCR5,-9.27563,1.76575e-20),(HIP1,2.21827,0.0265363),(SNX19,-1.84993,0.0643236),(TAF6,1.7649,0.0775809),(ZNF131,1.76478,0.0776005),(MGLL,-1.7503,0.0800667),(VCP,1.57167,0.116027),(RBP4,-1.51593,0.129536),(PSPH,-1.48615,0.13724),(SSPN,-1.43961,0.149978),(SRSF10,1.33574,0.181635),(SNX29,1.32618,0.18478),(P2RX4,1.31899,0.187173),(LMO3,1.26213,0.206902),(GSN,-1.1524,0.249156),(CCL3,-1.11214,0.266077)…
Path_c	Nerve_Tibial	GSE7460_CTRL_VS_FOXP3_OVEREXPR_TCONV_1_UP	71	153.185	5.65406e-08	0.0470978	6.96888e-05	-73.8586	(CXCR6,-8.70146,3.27646e-18),(INPP5B,-3.29597,0.000980817),(CAPS2,2.48792,0.0128493),(PLEKHA2,-2.39779,0.0164942),(AK4,-2.31933,0.0203773),(ALS2CL,2.2508,0.024398),(TLE6,-2.00866,0.0445735),(ALMS1,-2.00634,0.0448202),(SVIL,1.9809,0.0476026),(COL4A3,1.88336,0.0596517),(ATF6,1.87154,0.0612696),(SUSD2,1.87115,0.0613244),(CTAGE5,-1.83306,0.0667933),(SEMA5A,1.7352,0.0827054),(C1GALT1,1.57981,0.114149)…
Path_c	Uterus	GSE45365_WT_VS_IFNAR_KO_CD8A_DC_MCMV_INFECTION_DN	13	59.8192	5.65926e-08	0.047141	6.96888e-05	-44.7745	(CXCR6,-7.32056,2.46946e-13),(CCHCR1,2.46539,0.0136866),(SLC5A4,1.56904,0.116639),(C6orf62,-0.939598,0.347424),(SDHAP1,0.920968,0.357067),(HLA-K,0.794672,0.426804),(PLLP,-0.64344,0.519939),(TAF5L,0.306129,0.759506),(CKAP2,0.272459,0.785269),(GNB3,-0.245836,0.805809),(ERCC1,-0.166805,0.867524),(TTI2,0.0951917,0.924163),(VHL,0.0762389,0.939229),(KRT18,-0.0370403,0.970453)
Path_c	Uterus	GSE23114_WT_VS_SLE2C1_MOUSE_SPLEEN_B1A_BCELL_DN	14	61.7768	5.71156e-08	0.0475767	7.02291e-05	-56.108	(CXCR6,-7.32056,2.46946e-13),(ITIH4,-1.86107,0.0627337),(CTSW,-1.71789,0.0858173),(SNTA1,1.43772,0.150512),(TREX1,1.2956,0.195115),(MICA,-1.26474,0.205965),(ARSA,1.20366,0.228719),(CDC25B,1.16964,0.242144),(RHBDL1,-1.07252,0.283484),(PLA2G4C,0.890425,0.373238),(NAAA,-0.825256,0.409226),(ERICH1,-0.497443,0.618877),(STX11,0.457391,0.64739),(LILRA2,0.340669,0.733353),(FCHO1,-0.324019,0.745924)
Path_c	Uterus	GSE7852_TREG_VS_TCONV_THYMUS_UP	14	61.7596	5.7516e-08	0.0479101	7.06173e-05	-50.1868	(CXCR6,-7.32056,2.46946e-13),(PEAK1,1.33105,0.183172),(PRR13,1.31607,0.188149),(GSTO1,-1.16274,0.244936),(PNP,0.999494,0.317555),(METTL6,0.91988,0.357636),(IRAK1BP1,-0.828211,0.407551),(PPIE,0.645934,0.518322),(CASP4,-0.601344,0.547611),(BCL2A1,0.477817,0.63278),(IFT74,-0.445532,0.655935),(C10orf35,0.0715365,0.942971),(TMEM126A,0.0433965,0.965385),(PLA2G16,0.0166031,0.986753)
Path_c	Lung	GSE7831_CPG_VS_INFLUENZA_STIM_PDC_1H_UP	69	150.232	5.76177e-08	0.0479948	7.06382e-05	-123.661	(CCR5,-9.27563,1.76575e-20),(INPP5B,-3.31467,0.000917497),(KRR1,-2.25607,0.0240665),(C5orf34,-2.18097,0.0291853),(TXNDC5,-1.77072,0.0766076),(TEN1,-1.66486,0.0959403),(PYGB,-1.63229,0.102619),(PPP2R5A,-1.60064,0.109457),(RPRD1B,1.51424,0.129964),(SIRT3,1.51176,0.130594),(PSPH,-1.48615,0.13724),(CWC15,-1.3879,0.165167),(ZNF239,1.24667,0.212517),(CRCP,-1.21847,0.223044),(TLE4,-1.20146,0.229573),(LP…
Path_c	Uterus	GO_CYTOKINE_MEDIATED_SIGNALING_PATHWAY	30	90.3372	5.83765e-08	0.0486268	7.14633e-05	-63.5375	(CXCR6,-7.32056,2.46946e-13),(CCL4,-2.92529,0.00344134),(HLA-DQB1,2.52627,0.0115281),(MKKS,-1.94382,0.0519173),(RELA,1.72573,0.0843952),(PSMD5,-1.71151,0.0869871),(HLA-G,-1.69374,0.0903148),(BBS2,1.65695,0.0975304),(PSMB3,-1.56346,0.117944),(HLA-DQA2,-1.54269,0.122905),(PLVAP,1.25784,0.20845),(HLA-DRB5,-1.21114,0.22584),(TNIP2,1.16806,0.242782),(PSMF1,1.00677,0.314045),(HLA-DPA1,-0.973126,0.33049…
Path_c	Lung	GSE42021_CD24INT_VS_CD24LOW_TREG_THYMUS_UP	58	134.02	5.93316e-08	0.0494223	7.2526e-05	-86.6063	(CCR5,-9.27563,1.76575e-20),(ZKSCAN5,-2.88442,0.00392131),(ITK,2.35441,0.0185519),(AVEN,1.88975,0.058791),(EIF3L,1.69662,0.0897678),(TDRD3,-1.63193,0.102694),(MRPL48,1.58922,0.112011),(RRAS2,1.51202,0.130529),(TACSTD2,-1.35473,0.175505),(USP22,-1.30695,0.191231),(GPC5,-1.24862,0.211804),(METTL10,-1.22212,0.221661),(C1orf21,1.18715,0.23517),(PIGQ,-1.13164,0.257785),(PTGDR,-1.10827,0.267745),(PRRC1…
Path_c	Esoph_Gastr_Junct	GSE27859_CD11C_INT_F480_HI_MACROPHAGE_VS_CD11C_ING_F480_INT_DC_UP	48	118.905	6.01228e-08	0.0500813	7.33855e-05	36.0344	(CCR1,7.52626,5.22135e-14),(PIGN,-3.20992,0.00132771),(RNF115,-2.80204,0.00507812),(ADAL,-2.0237,0.0430011),(OTUD3,-1.99711,0.0458132),(SOAT1,-1.99091,0.0464911),(MKS1,1.91054,0.0560641),(ALG12,1.84555,0.0649579),(TBC1D14,1.65409,0.0981099),(TMEM206,-1.5116,0.130636),(SRD5A3,1.47006,0.141545),(POLE3,-1.38478,0.16612),(ALDH18A1,-1.23809,0.215683),(TMEM175,1.18531,0.235894),(ARRB1,1.11922,0.263046)…
Path_c	Esoph_Gastr_Junct	GSE360_L_DONOVANI_VS_T_GONDII_MAC_UP	39	104.853	6.06547e-08	0.0505243	7.39265e-05	74.8205	(CCR1,7.52626,5.22135e-14),(LRRC37A2,-3.16831,0.00153326),(SUPT4H1,2.70836,0.00676175),(CHD1L,1.8558,0.0634816),(SUN1,1.84028,0.0657273),(ZNF202,1.71526,0.0862982),(MPHOSPH8,1.69685,0.0897252),(ACP2,1.51617,0.129476),(LY86,-1.48947,0.136363),(PDPN,-1.27244,0.203216),(HTR2B,1.18495,0.236038),(PTK2B,1.06168,0.288382),(AMPD3,1.03205,0.302051),(ANXA5,1.02891,0.303523),(MCC,0.971511,0.331294),(DNAH7,0…
Path_c	Cells_Transf_fibr	GSE13485_DAY3_VS_DAY7_YF17D_VACCINE_PBMC_DN	58	133.934	6.08659e-08	0.0507002	7.40757e-05	82.1712	(CCR1,7.10653,1.18993e-12),(OAS3,5.12277,3.01082e-07),(OAS2,4.20553,2.60465e-05),(BLVRA,2.55356,0.0106628),(MX2,-1.99298,0.046264),(PLSCR1,1.80362,0.0712905),(IFI44,-1.60939,0.107532),(SLC1A1,-1.60248,0.109049),(RNF213,-1.56378,0.11787),(SLFN5,-1.56029,0.118692),(FPR2,1.52857,0.12637),(HIST1H2BJ,-1.52186,0.128044),(TRIM22,-1.43355,0.151702),(GBP1,-1.43341,0.151742),(IFI44L,-1.16651,0.243407),(TOR…
Path_c	Esoph_Gastr_Junct	GNF2_TNFRSF1B	17	67.3422	6.15426e-08	0.0512638	7.479e-05	53.4696	(CCR1,7.52626,5.22135e-14),(CPVL,-1.4979,0.134158),(RNF130,-1.43397,0.151581),(TCIRG1,-1.36562,0.172058),(LILRA6,1.30789,0.19091),(HSD17B11,1.1811,0.237562),(LILRA3,0.605013,0.545171),(CTSS,-0.541407,0.588227),(CECR1,-0.516111,0.605777),(NAGK,0.473245,0.636038),(DUSP1,-0.365296,0.71489),(CNPY3,0.258827,0.795768),(AOAH,-0.253811,0.799642),(PILRA,-0.168943,0.865842),(TYMP,0.11864,0.905561),(RIN3,-0…
Path_c	Adip_Visc_Om	GSE28726_NAIVE_VS_ACTIVATED_VA24NEG_NKTCELL_DN	50	121.868	6.18184e-08	0.0514935	7.50158e-05	-86.4013	(CXCR6,-7.67343,1.67462e-14),(ZKSCAN5,-3.54295,0.000395676),(CDH2,-2.9533,0.00314397),(PPEF2,-1.99749,0.0457716),(GATAD1,-1.91977,0.0548874),(RHOB,-1.89387,0.0582416),(MCF2L,-1.60346,0.108832),(AQP5,1.58605,0.112728),(BDH1,1.56737,0.117029),(SARDH,1.52508,0.12724),(CTSW,-1.47787,0.139442),(ZBTB7B,1.47003,0.141554),(TRIB2,-1.44072,0.149664),(CYP2D6,1.43321,0.151798),(VNN2,1.35928,0.174057),(ULK2,-…
Path_c	Muscle_Skeletal	GO_C_C_CHEMOKINE_RECEPTOR_ACTIVITY	2	33.1878	6.21379e-08	0.0517595	7.52939e-05	-33.1878	(CCR3,-5.60959,2.02802e-08),(GPR75,-1.31159,0.189658)
Path_c	Esoph_Gastr_Junct	GSE17721_PAM3CSK4_VS_CPG_1H_BMDC_UP	36	99.9667	6.24876e-08	0.0520508	7.56079e-05	57.9785	(CCR1,7.52626,5.22135e-14),(STK19,-2.52799,0.0114718),(NKIRAS1,2.1341,0.0328349),(CNTN6,2.13209,0.0329995),(SOAT1,-1.99091,0.0464911),(AP1M1,-1.96095,0.0498848),(ZFYVE19,1.80256,0.0714569),(CENPV,-1.71487,0.0863693),(GMPPB,1.65654,0.0976123),(ACTG1,1.592,0.111386),(MRPS15,1.51525,0.129709),(PGP,-1.41806,0.156172),(KCNK1,-1.27558,0.202105),(F7,1.21973,0.222569),(ARRB1,1.11922,0.263046),(CCDC91,1.0…
Path_c	Uterus	GSE15330_WT_VS_IKAROS_KO_HSC_DN	17	67.2996	6.25796e-08	0.0521274	7.56094e-05	-57.2501	(CXCR6,-7.32056,2.46946e-13),(CABLES2,-1.75216,0.0797465),(DNM2,1.55528,0.119878),(SPC25,-1.42368,0.15454),(ST3GAL4,-1.39163,0.164035),(SLC6A1,1.10084,0.270968),(EIF2B2,-1.05957,0.289339),(ZDHHC20,1.00694,0.313964),(LAIR1,-0.733867,0.46303),(GDI2,0.642344,0.52065),(MXD3,-0.61279,0.540015),(CCDC92,0.575309,0.565082),(C9orf89,0.564335,0.572526),(TMED10,-0.512414,0.608361),(AKR1C3,0.41246,0.680002),…
Path_c	Esoph_Gastr_Junct	GO_POSITIVE_REGULATION_OF_HEMOPOIESIS	20	72.8155	6.27866e-08	0.0522997	7.57497e-05	48.5211	(CCR1,7.52626,5.22135e-14),(CD83,-2.6003,0.00931432),(HAX1,-1.52587,0.127042),(HLA-G,-1.19011,0.234005),(CD80,-1.13779,0.25521),(CD46,0.98073,0.326726),(AGER,0.843571,0.398909),(ARNT,0.840036,0.400888),(CD101,0.722228,0.470154),(RIPK1,0.614347,0.538986),(ADAM8,-0.612678,0.540089),(IHH,0.602245,0.547011),(TGFBR2,0.598009,0.549834),(AP3D1,0.592903,0.553246),(LGALS9,-0.572365,0.567075),(PPARGC1B,0.2…
Path_c	Lung	KEGG_CYTOKINE_CYTOKINE_RECEPTOR_INTERACTION	52	124.832	6.30916e-08	0.0525537	7.59475e-05	-116.11	(CCR5,-9.27563,1.76575e-20),(CXCR6,-3.93501,8.3193e-05),(IL10RB,2.87243,0.00407327),(TNFRSF10A,-2.73491,0.0062397),(CCL4L2,-1.92231,0.0545662),(XCL1,-1.81829,0.0690203),(TNFRSF6B,-1.71028,0.0872142),(IL12A,-1.65052,0.0988374),(IFNAR2,-1.52294,0.127774),(IL22RA1,1.48179,0.138395),(BMPR1B,1.36394,0.172587),(FLT3,1.32937,0.183724),(IFNAR1,-1.30436,0.19211),(ACVR1B,-1.215,0.224365),(LTBR,1.2087,0.226…
Path_c	Adip_Visc_Om	ONO_AML1_TARGETS_DN	10	53.3857	6.31327e-08	0.0525879	7.59475e-05	-49.6592	(CCR5,-7.08334,1.40723e-12),(IRF4,1.02299,0.306312),(IGFBP4,0.908904,0.363401),(RUNX2,-0.620322,0.535046),(FOLR4,-0.56395,0.572788),(IL17RA,-0.485036,0.627651),(SELL,-0.425072,0.670784),(IL4R,-0.370533,0.710986),(TNFRSF18,-0.286439,0.774542),(SLFN12L,-0.14142,0.887538)
Path_c	Lung	GSE7852_TREG_VS_TCONV_LN_UP	62	139.561	6.59991e-08	0.0549755	7.92813e-05	-82.1302	(CCR5,-9.27563,1.76575e-20),(SLC35D1,-2.13444,0.0328067),(SUOX,1.77005,0.0767185),(RASGEF1A,1.72514,0.0845028),(TMBIM1,-1.68601,0.0917944),(PON2,-1.64767,0.0994209),(UBASH3B,1.49506,0.134899),(SLC2A1,1.43207,0.152125),(CPPED1,-1.43165,0.152243),(ENDOD1,-1.34455,0.178771),(ZNF608,1.34429,0.178854),(VPS8,1.27344,0.202863),(C9orf152,1.24528,0.213028),(LMAN1,1.22681,0.219893),(DAPP1,-1.22532,0.220453…
Path_c	Esoph_Mucosa	GSE19923_HEB_KO_VS_HEB_AND_E2A_KO_DP_THYMOCYTE_DN	55	129.153	6.67677e-08	0.0556156	8.00891e-05	28.6639	(CCR1,7.90948,2.58472e-15),(PPM1A,-2.49219,0.0126958),(HEATR2,-2.15032,0.0315301),(GLI3,2.1428,0.032129),(SLC41A1,-2.09126,0.036505),(JAK2,-1.88507,0.0594211),(FKBP1A,-1.88504,0.0594238),(DDX18,-1.74017,0.0818294),(SDCCAG3,-1.68347,0.0922848),(TTC39B,1.68198,0.092572),(HSD17B12,-1.62306,0.104577),(ATP6V1E1,-1.56342,0.117953),(PPP2R2A,-1.45404,0.145936),(OTUD7B,-1.33937,0.180449),(ACTR10,-1.27996,…
Path_c	Uterus	GSE37301_HEMATOPOIETIC_STEM_CELL_VS_COMMON_LYMPHOID_PROGENITOR_UP	16	65.1585	6.91815e-08	0.0576262	8.28245e-05	-59.2075	(CXCR6,-7.32056,2.46946e-13),(DOPEY1,-2.46547,0.0136835),(SLC5A4,1.56904,0.116639),(MICA,-1.26474,0.205965),(FBN2,-0.666824,0.504885),(CDCA3,0.507689,0.611671),(EXTL1,-0.472723,0.636411),(IMP3,0.427851,0.66876),(RPH3AL,0.26785,0.788815),(APOH,-0.261544,0.793673),(DDX31,-0.246521,0.805279),(CD59,-0.242485,0.808404),(ETFDH,-0.232206,0.816378),(BZW1,-0.0732469,0.94161),(CPSF3L,0.0363066,0.971038),(X…
Path_c	Muscle_Skeletal	MAEKAWA_ATF2_TARGETS	6	44.143	6.92467e-08	0.0576805	8.28245e-05	-26.6969	(CCR3,-5.60959,2.02802e-08),(FMO5,2.11587,0.034356),(CHL1,1.94564,0.051698),(XRCC5,-1.45878,0.144627),(CENPV,-1.40094,0.161233),(LRRN1,0.773858,0.439015)
Path_c	Adip_Visc_Om	GSE7460_TCONV_VS_TREG_THYMUS_DN	52	124.5	6.97922e-08	0.0581347	8.33066e-05	-54.1012	(CXCR6,-7.67343,1.67462e-14),(IL10RB,3.35732,0.000787024),(CD83,-3.163,0.00156152),(PEAK1,2.45047,0.0142669),(REEP3,-2.40239,0.0162882),(PENK,2.20193,0.0276701),(ADAM19,-2.13082,0.0331039),(UHRF1BP1,1.93925,0.0524709),(MGAT5,1.35948,0.173996),(TSPAN13,-1.22097,0.222097),(CORO2A,-1.21819,0.223153),(METTL6,1.21627,0.223884),(PRR13,1.1957,0.231813),(TTC28,-1.14292,0.253073),(PPP1R37,1.10815,0.267796…
Path_c	Pancreas	ZHANG_INTERFERON_RESPONSE	3	36.1429	6.98497e-08	0.0581825	8.33066e-05	-35.6623	(OAS3,-5.33243,9.69062e-08),(MX2,-2.72333,0.00646277),(IFITM3,0.540405,0.588918),(IFITM1,-0.320884,0.748298)
Path_c	Adip_Visc_Om	MODULE_27	82	168.021	7.06336e-08	0.0588355	8.41212e-05	-108.702	(CXCR6,-7.67343,1.67462e-14),(CCR5,-7.08334,1.40723e-12),(TNFRSF10A,-2.94999,0.00317783),(KLRC2,2.21797,0.0265567),(FPR1,1.66467,0.0959788),(ADORA2A,-1.64407,0.100161),(EPHB6,1.63061,0.102973),(VIPR1,1.55704,0.119461),(LTBR,1.51898,0.128767),(MERTK,-1.48667,0.137101),(ITGB3,-1.45166,0.146596),(TRIB2,-1.44072,0.149664),(CR1,-1.4385,0.150292),(S1PR2,1.4324,0.15203),(CNR1,1.40318,0.160563),(FOLR3,1.…
Path_c	Esoph_Gastr_Junct	GSE9988_LOW_LPS_VS_ANTI_TREM1_AND_LPS_MONOCYTE_DN	28	86.3503	7.29381e-08	0.060755	8.67418e-05	42.717	(CCR1,7.52626,5.22135e-14),(PPP2R5A,2.53719,0.0111746),(C18orf8,-2.4128,0.0158303),(HTRA4,-1.9844,0.0472115),(PHF13,-1.89401,0.0582231),(PRKAG2,-1.69815,0.0894794),(TDRD9,-1.60741,0.107964),(TMEM206,-1.5116,0.130636),(CSTB,1.05883,0.289677),(RGS1,0.794743,0.426763),(SNAPC1,-0.773442,0.439261),(CAMTA2,0.665097,0.505988),(PPFIA1,-0.651904,0.514463),(TMEM38B,0.59861,0.549433),(NPC1,-0.581021,0.56122…
Path_c	Uterus	GSE9601_NFKB_INHIBITOR_VS_PI3K_INHIBITOR_TREATED_HCMV_INF_MONOCYTE_UP	21	74.2051	7.32966e-08	0.0610535	8.7044e-05	-44.3903	(CXCR6,-7.32056,2.46946e-13),(CBY1,2.33441,0.019574),(CMBL,-1.49865,0.133963),(RBL2,1.46796,0.142115),(GOLM1,1.37163,0.17018),(ARL16,1.2912,0.196635),(GNPAT,1.2278,0.219521),(CRISPLD1,1.17546,0.239812),(OMA1,-0.879476,0.379143),(SQRDL,0.87008,0.384257),(NME7,-0.782611,0.433855),(LAIR1,-0.733867,0.46303),(WRAP73,-0.695149,0.486962),(TM6SF1,-0.63276,0.52689),(TRAPPC2P1,-0.589286,0.555669),(DCAF4,-0…
Path_c	Adip_Visc_Om	GSE7219_UNSTIM_VS_LPS_AND_ANTI_CD40_STIM_NIK_NFKB2_KO_DC_DN	32	92.9569	7.41612e-08	0.0617736	8.79455e-05	-63.6883	(CXCR6,-7.67343,1.67462e-14),(ADAM19,-2.13082,0.0331039),(RHOB,-1.89387,0.0582416),(ERN1,-1.84492,0.0650489),(PYGL,1.76742,0.0771584),(SLC7A5,1.55393,0.1202),(HIP1,-1.46717,0.142329),(F2R,1.31085,0.189908),(TRIM14,-1.30326,0.192487),(ARSB,1.26944,0.204285),(SYTL2,1.22286,0.221382),(CORO2A,-1.21819,0.223153),(SLC39A4,-1.09163,0.274996),(TLCD1,1.02596,0.30491),(IRF4,1.02299,0.306312),(ADAP1,0.96915…
Path_c	Lung	GSE19772_HCMV_INFL_VS_HCMV_INF_MONOCYTES_AND_PI3K_INHIBITION_DN	69	149.306	7.47654e-08	0.0622768	8.85361e-05	-100.806	(CCR5,-9.27563,1.76575e-20),(TSC22D1,2.32771,0.0199276),(PHYH,-2.28329,0.0224132),(SLC35D1,-2.13444,0.0328067),(XCL1,-1.81829,0.0690203),(HLA-C,1.77726,0.075526),(VAMP4,-1.7755,0.0758158),(ARL1,-1.72993,0.0836419),(BLK,-1.71956,0.0855123),(NUDT4,-1.65499,0.0979255),(RAB8A,-1.51345,0.130164),(PSPH,-1.48615,0.13724),(GJB2,1.47171,0.141099),(ARL5A,1.43823,0.150369),(DAPK2,-1.42684,0.153625),(COX17,1…
Path_c	Esoph_Gastr_Junct	TSAI_RESPONSE_TO_IONIZING_RADIATION	31	91.2623	7.53755e-08	0.0627849	8.91319e-05	48.6742	(CCR1,7.52626,5.22135e-14),(CD83,-2.6003,0.00931432),(CD59,-1.97077,0.0487502),(KLRC2,1.75895,0.0785854),(COL4A2,-1.75669,0.0789707),(TRAF1,1.66836,0.0952445),(RANBP1,1.60276,0.108987),(ADORA3,-1.54875,0.121442),(DLX2,1.40814,0.159089),(CCL20,1.1576,0.247029),(CD80,-1.13779,0.25521),(JUNB,-1.12113,0.262231),(ZNF85,-0.99939,0.317606),(SNAPC2,-0.823983,0.409949),(CDK6,-0.807958,0.419115),(RORA,-0.6…
Path_c	Esoph_Gastr_Junct	GO_POSITIVE_REGULATION_OF_CALCIUM_ION_TRANSPORT	18	68.6727	7.56941e-08	0.0630502	8.93205e-05	60.1304	(CCR1,7.52626,5.22135e-14),(P2RX4,1.45435,0.14585),(RAPGEF3,-1.202,0.229362),(TRPV2,1.15743,0.247097),(PDPK1,-1.02052,0.30748),(ZP3,1.01833,0.30852),(EFCAB4B,1.01451,0.31034),(F2R,0.859264,0.390195),(F2,-0.841233,0.400217),(GCG,0.697266,0.485636),(ATP1B1,0.696626,0.486037),(P2RX7,-0.649878,0.515771),(AKAP6,-0.632003,0.527385),(JPH2,0.555037,0.578869),(CACNB2,0.490665,0.623664),(TRPV3,-0.46379,0.6…
Path_c	Uterus	GSE34515_CD16_NEG_MONOCYTE_VS_DC_DN	26	82.849	7.57493e-08	0.0630961	8.93205e-05	-47.6686	(CXCR6,-7.32056,2.46946e-13),(TEN1,-2.65243,0.00799146),(CERS6,2.0673,0.0387062),(HDAC10,1.5918,0.11143),(ORMDL1,1.49312,0.135405),(GUSB,1.25051,0.211112),(ADAT1,1.2179,0.223263),(NSUN2,1.14882,0.250629),(RDH5,1.14815,0.250907),(CASP8,1.07852,0.2808),(CYB5B,-0.981719,0.326238),(OMA1,-0.879476,0.379143),(RPAIN,-0.870412,0.384075),(LIPA,0.768679,0.442084),(ACVR1B,-0.765953,0.443704),(NSA2,0.758783,…
Path_c	Lung	GSE43955_1H_VS_42H_ACT_CD4_TCELL_WITH_TGFB_IL6_DN	55	128.714	7.61482e-08	0.0634283	8.96641e-05	-86.9927	(CCR5,-9.27563,1.76575e-20),(B4GALT6,2.38969,0.0168627),(TAGLN,-1.98866,0.0467388),(MAP6,-1.80745,0.0706919),(AKR1E2,1.68362,0.0922553),(CLNS1A,-1.64034,0.100934),(WFS1,-1.51409,0.130004),(LY86,-1.39848,0.161969),(RDH5,-1.33344,0.182389),(NCBP1,1.31358,0.188987),(EFNA3,1.22928,0.218965),(FAM83G,1.21032,0.226155),(TNFRSF18,1.2033,0.228861),(TMEM129,1.13256,0.2574),(MBD6,1.11766,0.263712),(CTSS,-0.…
Path_c	Esoph_Gastr_Junct	GSE32034_LY6C_HIGH_VS_LOW_ROSIGLIZATONE_TREATED_MONOCYTE_DN	34	96.0941	7.74781e-08	0.064536	9.11013e-05	55.6103	(CCR1,7.52626,5.22135e-14),(SLC2A1,3.3587,0.000783103),(SOAT1,-1.99091,0.0464911),(CD59,-1.97077,0.0487502),(RHOT1,-1.65852,0.0972134),(SFTPD,1.57701,0.114793),(DLX2,1.40814,0.159089),(INTS8,-1.37632,0.168723),(ZFAND5,-1.31832,0.187397),(KCNK1,-1.27558,0.202105),(JUNB,-1.12113,0.262231),(OCEL1,-1.10869,0.267563),(DAPK3,1.06691,0.286014),(LIN7B,0.984796,0.324724),(TSKU,-0.901861,0.367131),(CLCN7,0…
Path_c	Esoph_Gastr_Junct	GO_POSITIVE_REGULATION_OF_LEUKOCYTE_MIGRATION	18	68.582	7.8402e-08	0.0653055	9.20579e-05	62.4064	(CCR1,7.52626,5.22135e-14),(WNT5A,1.52596,0.127021),(F2RL1,-1.51231,0.130456),(F7,1.21973,0.222569),(CCL20,1.1576,0.247029),(PTK2B,1.06168,0.288382),(ZP3,1.01833,0.30852),(C5AR1,0.940777,0.346819),(DAPK2,0.732663,0.463764),(ADAM8,-0.612678,0.540089),(LGALS9,-0.572365,0.567075),(ITGA2,0.547498,0.584037),(PDGFD,-0.475747,0.634255),(THBS4,-0.33259,0.739444),(C3AR1,0.228966,0.818895),(CAMK1D,-0.12336…
Path_c	Br_Put_bas_gang	BIOCARTA_IL10_PATHWAY	2	32.649	8.1349e-08	0.0677601	9.53838e-05	31.0233	(IL10RB,5.64236,1.6774e-08),(STAT4,-0.901589,0.367275)
Path_c	Esoph_Mucosa	RAF_UP.V1_UP	69	148.993	8.16094e-08	0.067977	9.54476e-05	79.6889	(CCR1,7.90948,2.58472e-15),(PHYH,-2.65839,0.00785149),(BPGM,-2.56441,0.0103351),(CAPN2,2.43638,0.0148349),(ABCC4,2.2394,0.02513),(PDE4D,1.95664,0.0503901),(NMI,1.75273,0.0796478),(BACE2,1.70709,0.0878059),(PRKCH,1.644,0.100176),(C1GALT1,1.5193,0.128688),(LRP5,1.48937,0.136389),(NEDD4,1.47934,0.139049),(NFE2L3,-1.47687,0.139711),(PGM1,-1.46936,0.141736),(CRIM1,-1.45382,0.145995),(CAPRIN2,1.44034,0…
Path_c	Lung	GSE43955_1H_VS_60H_ACT_CD4_TCELL_UP	59	134.417	8.16324e-08	0.067996	9.54476e-05	-83.8129	(CCR5,-9.27563,1.76575e-20),(CISD1,2.43979,0.0146957),(CD52,-2.17713,0.0294706),(DEGS1,1.92864,0.0537761),(SLC38A10,1.87585,0.0606756),(KCNN4,-1.74115,0.0816581),(AKR1E2,1.68362,0.0922553),(HIPK3,-1.66737,0.095441),(PLTP,-1.44645,0.148052),(LY86,-1.39848,0.161969),(SATB1,1.37908,0.167871),(IGF1,-1.3527,0.176152),(COX17,1.28571,0.198544),(TPMT,-1.24879,0.211741),(HLA-DQA1,1.18176,0.237302),(GSN,-1…
Path_c	Esoph_Mucosa	REACTOME_PEPTIDE_LIGAND_BINDING_RECEPTORS	37	100.726	8.27742e-08	0.068947	9.66471e-05	69.4749	(CCR1,7.90948,2.58472e-15),(EDNRA,3.1734,0.00150665),(CXCR2,-2.71761,0.00657555),(CCL22,2.12449,0.0336288),(XCR1,-2.10829,0.0350059),(PENK,1.97852,0.0478702),(F2RL3,1.85151,0.0640959),(XCL2,1.38574,0.165826),(OXTR,1.28063,0.200324),(NTS,1.23933,0.215225),(C3,-1.22266,0.221457),(FPR2,1.19667,0.231434),(MCHR1,-1.17477,0.240085),(MC1R,-1.15686,0.247328),(BDKRB2,-1.15158,0.249492),(CCK,1.12943,0.2587…
Path_c	Esoph_Gastr_Junct	GSE9006_HEALTHY_VS_TYPE_1_DIABETES_PBMC_AT_DX_DN	35	97.4985	8.32618e-08	0.0693531	9.70805e-05	53.4282	(CCR1,7.52626,5.22135e-14),(CEACAM4,2.95269,0.00315016),(PDK4,-2.34392,0.0190824),(HEATR2,-2.13059,0.0331231),(TMEM185B,2.03544,0.0418064),(SEMA4D,1.5252,0.12721),(F2RL1,-1.51231,0.130456),(ADAM19,-1.36485,0.172301),(TLR1,-1.36064,0.173629),(CKAP2,1.31766,0.187616),(PDCD6,1.08013,0.280085),(CRYBB2,-1.03607,0.300172),(LIMK2,-0.944471,0.344929),(STAG3L4,-0.801169,0.423034),(CHTOP,-0.770485,0.441012…
Path_c	Lung	GSE17301_CTRL_VS_48H_ACD3_ACD28_IFNA5_STIM_CD8_TCELL_UP	54	126.901	8.37622e-08	0.0697698	9.75275e-05	-79.1821	(CCR5,-9.27563,1.76575e-20),(CKB,-2.25853,0.0239126),(RERE,1.83236,0.0668972),(PLK1,1.70513,0.0881693),(INSR,1.68807,0.0913984),(CAMK1D,-1.62405,0.104365),(GKAP1,-1.40688,0.159464),(MTHFS,1.36263,0.173),(AGER,1.18353,0.236597),(KBTBD2,-1.18224,0.237112),(FAM64A,1.16597,0.243627),(YPEL3,-1.12318,0.261361),(C9orf78,1.05907,0.289567),(RNF114,1.02578,0.304993),(ERN1,-1.02565,0.305056),(TLE2,-1.01885,…
Path_c	Uterus	GSE21360_TERTIARY_VS_QUATERNARY_MEMORY_CD8_TCELL_DN	15	62.7298	8.50845e-08	0.0708712	9.8929e-05	-55.0969	(CXCR6,-7.32056,2.46946e-13),(NPLOC4,1.32554,0.184992),(RALGDS,1.25826,0.208296),(ATF4,-1.23392,0.217234),(PTTG1IP,-1.0568,0.290602),(STAT4,-0.986098,0.324085),(GSTM3,-0.914076,0.360677),(SDC4,-0.699509,0.484234),(LY75,-0.600839,0.547947),(SLC6A12,0.460188,0.645381),(HSPD1,0.382658,0.701974),(CBLN1,0.300648,0.763683),(MEFV,0.198957,0.842297),(CLEC12A,-0.196013,0.8446),(SRC,0.0346111,0.97239)
Path_c	Muscle_Skeletal	GO_AMINO_ACID_TRANSPORT	38	102.214	8.56753e-08	0.0713631	9.94771e-05	74.6056	(SLC6A20,7.60827,2.77793e-14),(SLC7A8,2.61887,0.00882209),(SLC7A6,2.59543,0.00944719),(FOLR3,2.12584,0.0335166),(SLC1A1,-2.0616,0.039246),(SLC38A10,1.88828,0.0589887),(SLC43A2,-1.7916,0.0731976),(SLC6A16,1.60195,0.109166),(BZRAP1,-1.49303,0.135429),(SLC7A9,1.38746,0.165302),(PDPN,-1.06819,0.285436),(SLC17A5,-0.989851,0.322247),(SLC7A4,0.888869,0.374074),(SLC36A2,-0.858212,0.390775),(SLC7A2,0.8097…
Path_c	Uterus	GSE13306_RA_VS_UNTREATED_TCONV_DN	20	71.9874	8.59988e-08	0.0716325	9.96003e-05	-46.1311	(CXCR6,-7.32056,2.46946e-13),(TMEM106A,1.87163,0.0612578),(FZD4,1.76548,0.077483),(MAP1B,1.6441,0.100156),(PCDHB16,-1.24797,0.212043),(F2RL1,-1.22647,0.22002),(CRISPLD1,1.17546,0.239812),(UTP3,1.01829,0.308542),(PROZ,-0.893477,0.371602),(EFTUD2,0.854688,0.392724),(PANK2,-0.810759,0.417504),(IL10RA,-0.786333,0.431673),(ADAM32,0.626652,0.530887),(LRRC3,-0.343622,0.731131),(ADD3,-0.330929,0.740698),…
Path_c	Uterus	GSE7218_UNSTIM_VS_ANTIGEN_STIM_THROUGH_IGG_BCELL_DN	17	66.4876	8.60203e-08	0.0716503	9.96003e-05	-61.7838	(CXCR6,-7.32056,2.46946e-13),(KLRC1,-1.858,0.0631684),(HLA-G,-1.69374,0.0903148),(RNF19B,-1.33441,0.182069),(GSDMD,1.01193,0.31157),(STAT4,-0.986098,0.324085),(PLA2G4C,0.890425,0.373238),(ZBTB32,-0.808807,0.418626),(DRAM1,0.716741,0.473534),(ALDH1A1,-0.603683,0.546054),(CASP4,-0.601344,0.547611),(TAPBP,-0.218425,0.827098),(CD3D,0.208842,0.834572),(GSTT1,-0.201821,0.840057),(TRPC3,-0.121388,0.9033…
Path_c	Uterus	GSE19941_LPS_VS_LPS_AND_IL10_STIM_IL10_KO_NFKBP50_KO_MACROPHAGE_DN	16	64.5894	8.66679e-08	0.0721897	0.000100174	-59.1492	(CXCR6,-7.32056,2.46946e-13),(PLEC,-1.47846,0.139286),(AFF1,-1.42483,0.154207),(RAPGEF6,1.22791,0.219481),(RXRA,-1.05537,0.291254),(AKAP11,0.966512,0.333788),(GSTM3,-0.914076,0.360677),(HLA-DMA,-0.86659,0.386167),(NAGA,-0.793661,0.427393),(ACVR1B,-0.765953,0.443704),(DBP,0.729655,0.465601),(RPS23,-0.706584,0.479825),(KIF3A,0.338224,0.735194),(COBLL1,-0.204357,0.838074),(LTB4R,0.174593,0.8614),(CA…
Path_c	Lung	GO_MEMBRANE_FUSION	56	129.767	8.67557e-08	0.0722627	0.000100174	-83.2498	(CCR5,-9.27563,1.76575e-20),(VAMP4,-1.7755,0.0758158),(DOC2B,-1.76306,0.0778911),(SYT3,1.74925,0.0802475),(TIE1,1.67367,0.0941951),(RAB8A,-1.51345,0.130164),(UBXN2A,1.46102,0.144009),(USP30,1.3462,0.178239),(SYT7,1.27486,0.20236),(VPS8,1.27344,0.202863),(STX2,-1.25539,0.209337),(BNIP1,1.24958,0.211452),(SNAP23,-1.24169,0.21435),(C2CD4C,1.20962,0.226427),(SNAP47,-1.20159,0.229521),(IZUMO1,-1.18404…
Path_c	Nerve_Tibial	GSE37301_MULTIPOTENT_PROGENITOR_VS_LYMPHOID_PRIMED_MPP_DN	64	141.487	8.79753e-08	0.0732785	0.000101308	-77.2468	(CXCR6,-8.70146,3.27646e-18),(XCL1,-2.66258,0.0077545),(KCNK5,-2.31495,0.0206157),(SUSD2,1.87115,0.0613244),(PRKAB2,1.72885,0.0838354),(ODC1,1.63622,0.101793),(KRT18,-1.61439,0.106443),(MALT1,1.60054,0.109479),(PLOD2,1.4855,0.137411),(SEMA6D,-1.43621,0.150942),(NMUR1,1.41511,0.157037),(SLC39A4,-1.39383,0.163369),(STX2,-1.35932,0.174046),(VCAM1,-1.30689,0.191251),(NFKBIA,1.2657,0.20562),(SNX18,-1.…
Path_c	Uterus	GSE5589_LPS_AND_IL10_VS_LPS_AND_IL6_STIM_MACROPHAGE_45MIN_DN	14	60.7117	8.79816e-08	0.0732837	0.000101308	-52.5673	(CXCR6,-7.32056,2.46946e-13),(BANF1,1.44451,0.148597),(MIF,-1.32773,0.184267),(ZNF593,-0.975544,0.329291),(TMPO,0.9152,0.360087),(BZRAP1,0.75896,0.447876),(DRAM1,0.716741,0.473534),(AURKA,-0.467006,0.640496),(RFC4,-0.3262,0.744273),(ACPL2,0.180134,0.857048),(LTB4R,0.174593,0.8614),(CENPQ,-0.127348,0.898665),(BAK1,0.0371058,0.970401),(PLA2G16,0.0166031,0.986753)
Path_c	Adip_Visc_Om	GO_REGULATION_OF_SEQUESTERING_OF_CALCIUM_ION	17	66.401	8.89848e-08	0.0741192	0.000102322	-55.2177	(CCR5,-7.08334,1.40723e-12),(JSRP1,-2.08333,0.037221),(CAPN3,-1.60795,0.107847),(XCL1,-1.58448,0.113084),(F2R,1.31085,0.189908),(RYR3,1.26568,0.205628),(LYN,1.03084,0.302617),(TGFB1,-0.78893,0.430153),(TPCN2,0.751928,0.452094),(UBASH3B,-0.588847,0.555964),(DRD2,0.510363,0.609797),(RASA3,0.482266,0.629617),(ITPR3,0.402643,0.687211),(CYBA,-0.394074,0.693527),(DRD1,-0.308067,0.758031),(GSTM2,0.1268,…
Path_c	Cells_Transf_fibr	GO_NEGATIVE_REGULATION_OF_OSSIFICATION	22	75.3907	9.14028e-08	0.0761331	0.000104958	54.7946	(CCR1,7.10653,1.18993e-12),(SMAD3,2.33591,0.0194961),(ECM1,-1.93249,0.0532986),(PTCH1,1.61402,0.106523),(RORB,1.58636,0.112657),(TPH1,-1.48118,0.13856),(SUFU,-1.40116,0.161167),(ID1,1.35607,0.175078),(FAM101A,-1.24079,0.214682),(AXIN2,1.15888,0.246507),(TRPM4,-0.978077,0.328036),(FAM101B,0.737141,0.461036),(LIMD1,0.481248,0.63034),(SEMA4D,0.474258,0.635316),(CHSY1,0.322715,0.746911),(TWIST2,-0.28…
Path_c	Lung	GSE15930_STIM_VS_STIM_AND_IL-12_48H_CD8_T_CELL_DN	61	136.935	9.23667e-08	0.0769359	0.000105824	-70.6056	(CCR5,-9.27563,1.76575e-20),(DDX17,-2.63832,0.00833175),(CISD1,2.43979,0.0146957),(SQRDL,2.34737,0.0189065),(CACNB3,1.86906,0.061614),(ACYP2,1.70916,0.0874207),(PLEKHA5,1.62922,0.103267),(LGALS3,-1.62647,0.10385),(ANKRD28,-1.54892,0.121401),(SIRT3,1.51176,0.130594),(ARL5A,1.43823,0.150369),(SATB1,1.37908,0.167871),(TACSTD2,-1.35473,0.175505),(B3GALNT2,-1.35205,0.176358),(P2RX4,1.31899,0.187173),(…
Path_c	Lung	GSE32034_LY6C_HIGH_VS_LOW_ROSIGLIZATONE_TREATED_MONOCYTE_UP	69	148.549	9.24113e-08	0.076973	0.000105824	-68.2782	(CCR5,-9.27563,1.76575e-20),(SUPT4H1,3.21564,0.00130154),(STAB1,1.87841,0.0603244),(RPS10,1.82039,0.0686993),(MIF4GD,-1.75775,0.0787896),(TFAM,1.69088,0.09086),(PON2,-1.64767,0.0994209),(MAF1,-1.63172,0.102739),(ECI2,1.56623,0.117295),(CSNK2B,1.52155,0.128122),(C1orf85,-1.50383,0.132625),(LGALS9B,1.45351,0.146083),(FAM21A,-1.42723,0.153515),(XPC,1.35595,0.175114),(NNT,-1.35378,0.175806),(RAB5C,1.…
Path_c	Muscle_Skeletal	GO_RESPONSE_TO_CYTOKINE	160	271.27	9.32533e-08	0.0776742	0.000106642	38.3954	(IFNAR2,6.17499,6.61681e-10),(IL10RB,5.76029,8.39677e-09),(CCR3,-5.60959,2.02802e-08),(CXCR6,-3.43634,0.000589637),(PSMD2,3.30498,0.000949826),(TDGF1,2.88209,0.00395046),(PSMA4,-2.67745,0.00741851),(MX1,-2.45675,0.0140202),(TNFRSF10A,-2.40874,0.0160076),(HLA-DQB1,2.39427,0.0166536),(RPS6KA5,2.38483,0.017087),(CASP3,-2.20886,0.0271845),(HLA-DQA2,-2.20213,0.0276562),(NKX3-1,-2.117,0.0342598),(NPR2,…
Path_c	Esoph_Gastr_Junct	GSE27786_LSK_VS_BCELL_DN	45	112.889	9.34303e-08	0.0778215	0.000106698	85.8018	(CCR1,7.52626,5.22135e-14),(IL10RB,3.39867,0.000677133),(ADRA2B,2.77207,0.00557008),(PTPRCAP,2.16007,0.0307673),(CAMSAP2,1.85264,0.0639333),(WRAP73,-1.84432,0.0651366),(STX8,-1.72175,0.0851151),(ATP2A3,1.71184,0.0869262),(MRPL52,1.55508,0.119928),(SPATA5L1,1.53304,0.125265),(CWC15,-1.41957,0.155732),(SP1,-1.39954,0.161652),(WRNIP1,1.27611,0.201916),(RPS6KB2,1.26382,0.206295),(STARD5,-1.25322,0.21…
Path_c	Uterus	GSE14308_NAIVE_CD4_TCELL_VS_NATURAL_TREG_DN	13	58.5862	9.3895e-08	0.0782085	0.000107082	-53.5318	(CXCR6,-7.32056,2.46946e-13),(RBL2,1.46796,0.142115),(ZFAND2A,-0.994254,0.320099),(NUDT2,-0.883915,0.376742),(HLA-DRB1,-0.683165,0.494503),(ZNF490,0.549705,0.582522),(SLC35D1,-0.400635,0.688689),(GBP7,0.223353,0.823261),(DPP7,-0.191159,0.848401),(PAK1,0.146541,0.883494),(SCAPER,-0.137967,0.890266),(NDUFV1,-0.130693,0.896018),(FTSJ3,0.00721655,0.994242)
Path_c	Esoph_Mucosa	ALTEMEIER_RESPONSE_TO_LPS_WITH_MECHANICAL_VENTILATION	24	78.8008	9.43533e-08	0.0785902	0.000107458	68.7185	(CCR1,7.90948,2.58472e-15),(NARF,2.43261,0.0149905),(TREX1,1.3273,0.18441),(GCH1,-1.21325,0.225034),(TLR2,1.18516,0.235956),(ADAM19,-1.10542,0.26898),(RDH5,0.935966,0.349291),(ISG15,0.934794,0.349895),(ST3GAL1,-0.926604,0.354132),(TGM1,-0.915686,0.359832),(IL15,0.794254,0.427047),(SOD2,-0.689722,0.490369),(SLA,-0.382119,0.702373),(IL1A,-0.349931,0.72639),(MT1A,-0.32143,0.747885),(CH25H,-0.29636,0…
Path_c	Lung	GSE29164_UNTREATED_VS_CD8_TCELL_TREATED_MELANOMA_DAY7_UP	72	152.698	9.6416e-08	0.0803082	0.000109657	-104.614	(CCR5,-9.27563,1.76575e-20),(CKB,-2.25853,0.0239126),(TNK2,-2.08867,0.0367379),(ADAM19,-2.05671,0.0397142),(ABT1,1.82675,0.0677374),(CASP7,-1.77176,0.076435),(ANAPC13,-1.64771,0.0994112),(CTSH,-1.63185,0.102712),(CTSW,-1.57508,0.115238),(RAC2,-1.57069,0.116255),(PRKCSH,-1.55536,0.119859),(SIRT3,1.51176,0.130594),(C1orf85,-1.50383,0.132625),(EIF3B,1.46167,0.143831),(SIN3B,1.39807,0.162093),(CWC15,…
Path_c	Esoph_Gastr_Junct	GSE360_L_DONOVANI_VS_B_MALAYI_LOW_DOSE_DC_DN	46	114.32	9.66104e-08	0.08047	0.000109729	46.4747	(CCR1,7.52626,5.22135e-14),(SUPT4H1,2.70836,0.00676175),(POR,-2.343,0.0191292),(PTPRCAP,2.16007,0.0307673),(TAF11,-1.93858,0.0525519),(DDX28,1.61562,0.106177),(SEC14L1,1.56095,0.118536),(ADORA3,-1.54875,0.121442),(MEGF9,1.54596,0.122114),(PRKCB,-1.54209,0.123053),(CPVL,-1.4979,0.134158),(HLA-DOA,-1.46392,0.143217),(POLE3,-1.38478,0.16612),(CDK3,-1.38034,0.167481),(TLR1,-1.36064,0.173629),(PIP4K2A…
Path_c	Adip_Visc_Om	GSE13485_DAY3_VS_DAY7_YF17D_VACCINE_PBMC_DN	44	111.234	9.67782e-08	0.0806096	0.00010977	-28.4816	(CCR5,-7.08334,1.40723e-12),(BRCA2,3.57506,0.000350153),(CYP4Z1,2.63522,0.00840817),(SLFN5,-2.1963,0.0280704),(DDX60L,1.95261,0.0508654),(IFITM1,1.91821,0.0550847),(BLVRA,1.89411,0.0582106),(MX1,-1.76289,0.0779192),(EPSTI1,-1.70904,0.0874444),(SPC25,-1.62338,0.104509),(S1PR2,1.4324,0.15203),(LINC00487,1.33224,0.182781),(SLC1A1,-1.30746,0.191057),(PI4K2B,1.26163,0.207081),(CYP4F11,-1.20912,0.22661…
Path_c	Esoph_Mucosa	GSE40274_EOS_VS_FOXP3_AND_EOS_TRANSDUCED_ACTIVATED_CD4_TCELL_UP	62	138.229	9.70202e-08	0.0808112	0.000109895	72.7234	(CCR1,7.90948,2.58472e-15),(RAD51C,-2.29858,0.021529),(SNRPB2,2.28693,0.0221996),(NOD1,2.24584,0.0247145),(SRD5A3,2.15953,0.0308091),(PDXK,-2.1116,0.0347206),(ELOVL1,1.93684,0.052765),(SLC30A6,1.75074,0.0799902),(GOSR2,-1.68861,0.0912941),(TAF5,1.67891,0.09317),(ZBTB44,1.62651,0.103841),(CLCN1,-1.61045,0.1073),(ADAM17,1.5825,0.113536),(CTSC,1.49017,0.136178),(CRIM1,-1.45382,0.145995),(MYO9B,-1.41…
Path_c	Muscle_Skeletal	GSE37416_CTRL_VS_0H_F_TULARENSIS_LVS_NEUTROPHIL_UP	45	112.753	9.75167e-08	0.0812246	0.000110307	42.394	(SLC6A20,7.60827,2.77793e-14),(B4GALT2,-2.77847,0.0054616),(POMC,2.08541,0.0370317),(B3GALTL,-2.00335,0.0451394),(LRRC48,1.79614,0.0724726),(COPA,-1.73201,0.0832723),(C22orf29,-1.59604,0.110479),(CNN3,-1.58734,0.112435),(MT1E,-1.58327,0.11336),(CNTLN,-1.44149,0.149446),(GSK3B,1.41637,0.156666),(COL28A1,1.34571,0.178394),(ELMO3,1.32586,0.184886),(NMNAT1,-1.2714,0.203585),(KIAA1875,-1.25564,0.20924…
Path_c	Cells_Transf_fibr	GSE13485_DAY1_VS_DAY7_YF17D_VACCINE_PBMC_DN	73	154.064	9.80599e-08	0.0816769	0.000110771	104.993	(CCR1,7.10653,1.18993e-12),(OAS3,5.12277,3.01082e-07),(OAS2,4.20553,2.60465e-05),(BLVRA,2.55356,0.0106628),(CARD6,-2.01011,0.0444193),(MX2,-1.99298,0.046264),(ZNF410,1.94943,0.0512442),(SECTM1,1.87074,0.0613816),(PLSCR1,1.80362,0.0712905),(IFNAR1,-1.78398,0.0744276),(ATP6V1D,1.76336,0.0778401),(C2orf47,-1.72559,0.0844206),(IFI44,-1.60939,0.107532),(OSTM1,-1.55487,0.119977),(CCDC90B,1.5013,0.13327…
Path_c	Nerve_Tibial	GSE9601_NFKB_INHIBITOR_VS_PI3K_INHIBITOR_TREATED_HCMV_INF_MONOCYTE_UP	81	165.367	9.85089e-08	0.0820508	0.000111128	-50.7964	(CXCR6,-8.70146,3.27646e-18),(IL10RB,4.50899,6.51359e-06),(MARCH6,-2.64269,0.00822509),(CBY1,2.29643,0.0216513),(CCDC80,2.12278,0.0337724),(DECR1,-1.99849,0.0456639),(CRISPLD1,-1.70329,0.0885147),(C10orf54,-1.66799,0.0953176),(SQRDL,1.61722,0.105831),(ACTR8,1.52668,0.126842),(SLC46A3,-1.50591,0.132091),(WRAP73,-1.48579,0.137336),(IP6K1,-1.45888,0.144599),(BAZ1B,-1.4329,0.151886),(MUM1,1.37494,0.1…
Path_c	Cells_Transf_fibr	GO_PEPTIDE_RECEPTOR_ACTIVITY	16	64.229	9.99372e-08	0.0832404	0.000112587	60.1397	(CCR1,7.10653,1.18993e-12),(OPRL1,1.82383,0.0681774),(FPR1,1.57816,0.114529),(FPR2,1.52857,0.12637),(SSTR1,1.51571,0.129592),(F2RL1,-1.34677,0.178054),(OXTR,1.25988,0.207711),(F2R,-1.10665,0.268444),(CCR7,0.878429,0.379711),(CRHR2,0.812982,0.416228),(OGFR,-0.720895,0.470974),(LTB4R,-0.666007,0.505406),(CRCP,0.614048,0.539183),(SORCS2,-0.435497,0.663202),(AGTR1,-0.414622,0.678419),(GPR17,0.395897,…
Path_c	Esoph_Gastr_Junct	GNF2_CASP1	23	76.8433	1.02217e-07	0.0851388	0.000114999	43.662	(CCR1,7.52626,5.22135e-14),(KRR1,-2.27511,0.0228993),(PLCB2,-1.92318,0.0544571),(CPVL,-1.4979,0.134158),(TCIRG1,-1.36562,0.172058),(LILRA6,1.30789,0.19091),(NAAA,-1.267,0.205157),(HSD17B11,1.1811,0.237562),(JUNB,-1.12113,0.262231),(MAP3K3,0.550709,0.581833),(CTSS,-0.541407,0.588227),(CECR1,-0.516111,0.605777),(DUSP1,-0.365296,0.71489),(CSGALNACT2,0.292555,0.769862),(CNPY3,0.258827,0.795768),(AOAH…
Path_c	Esoph_Mucosa	GSE360_L_DONOVANI_VS_B_MALAYI_LOW_DOSE_DC_DN	64	140.888	1.04396e-07	0.0869538	0.000117293	81.157	(CCR1,7.90948,2.58472e-15),(ATP5O,2.84716,0.00441114),(BRD3,2.34287,0.019136),(SUPT4H1,2.14453,0.0319901),(LRMP,-2.06744,0.0386923),(NPTN,1.84781,0.0646305),(TAF11,-1.81353,0.0697497),(POR,-1.80909,0.0704372),(HLA-E,1.6948,0.090113),(TLR1,-1.69272,0.0905083),(VAMP8,1.58858,0.112156),(SNX27,-1.54128,0.123248),(SLC43A1,1.44709,0.147871),(POLE3,-1.40756,0.159261),(INTS10,1.29033,0.196935),(AGA,1.286…
Path_c	Esoph_Mucosa	GSE369_PRE_VS_POST_IL6_INJECTION_IFNG_KO_LIVER_DN	84	169.339	1.0468e-07	0.0871902	0.000117453	86.3695	(CCR1,7.90948,2.58472e-15),(OAS1,3.9853,6.73938e-05),(KYNU,2.39777,0.0164952),(TPST2,2.322,0.0202329),(JAKMIP3,-2.26398,0.0235753),(SPATA5L1,2.25142,0.0243588),(UBXN2A,2.23498,0.0254189),(GALNT10,-2.15377,0.0312581),(LYG2,1.98501,0.0471432),(WAC,-1.96948,0.0488981),(IFNAR2,-1.83029,0.0672063),(ANXA6,-1.53644,0.12443),(KLRC1,-1.49647,0.134532),(RPRD2,-1.48151,0.13847),(IFT140,1.45004,0.147046),(GR…
Path_c	Nerve_Tibial	MODULE_119	52	123.152	1.05041e-07	0.087491	0.0001177	-78.0822	(CXCR6,-8.70146,3.27646e-18),(NOV,2.22161,0.0263097),(SP110,-2.10553,0.0352448),(CD59,-2.04612,0.0407443),(NEK11,1.89917,0.0575424),(CD74,-1.57461,0.115346),(PTPRCAP,1.4918,0.135752),(HS3ST1,1.42079,0.155377),(CPVL,-1.36004,0.173818),(BBS2,1.31099,0.189862),(VCAM1,-1.30689,0.191251),(ZP3,1.29678,0.194707),(IGLL1,1.21142,0.225736),(HLA-A,1.16899,0.242406),(ZNF436,-1.16346,0.244645),(IL15,1.13838,0…
Path_c	Esoph_Gastr_Junct	GSE22886_NAIVE_CD8_TCELL_VS_MONOCYTE_DN	31	90.2749	1.0597e-07	0.0882646	0.00011853	50.2132	(CCR1,7.52626,5.22135e-14),(SNX11,-2.58044,0.00986732),(CTSB,2.26501,0.0235123),(LTBR,1.6429,0.100403),(CTSH,1.6276,0.103609),(CPVL,-1.4979,0.134158),(DMXL2,1.4358,0.15106),(RNF130,-1.43397,0.151581),(LYZ,-1.36918,0.170944),(NPC2,-1.35356,0.175878),(CLCN6,-1.14606,0.25177),(FLVCR2,-1.09255,0.274591),(PTTG1IP,-1.04923,0.294073),(C5AR1,0.940777,0.346819),(SUOX,0.919923,0.357613),(BID,-0.84235,0.399…
Path_c	Adip_Visc_Om	GSE7852_TREG_VS_TCONV_THYMUS_UP	40	104.718	1.06065e-07	0.088344	0.00011853	-70.185	(CXCR6,-7.67343,1.67462e-14),(CD83,-3.163,0.00156152),(PEAK1,2.45047,0.0142669),(REEP3,-2.40239,0.0162882),(PENK,2.20193,0.0276701),(THBS3,-2.06396,0.0390214),(MGAT5,1.35948,0.173996),(RNASE4,-1.30504,0.191881),(TSPAN13,-1.22097,0.222097),(METTL6,1.21627,0.223884),(PRR13,1.1957,0.231813),(TTC28,-1.14292,0.253073),(ENO3,-1.06085,0.288758),(FCGR2B,-1.01746,0.308934),(PLA2G16,0.95537,0.339391),(MTMR…
Path_c	Uterus	MODULE_119	20	71.417	1.06739e-07	0.0889049	0.000119123	-57.7106	(CXCR6,-7.32056,2.46946e-13),(HLA-G,-1.69374,0.0903148),(XRN1,-1.6917,0.0907037),(BBS2,1.65695,0.0975304),(CACNG4,1.56593,0.117365),(ZNF322,-1.11057,0.266752),(ZNF436,-1.04549,0.295795),(STAT4,-0.986098,0.324085),(PTPRCAP,0.885624,0.37582),(HLA-DMA,-0.86659,0.386167),(IRF7,-0.834699,0.403887),(IL10RA,-0.786333,0.431673),(DBP,0.729655,0.465601),(FOXP1,0.589965,0.555214),(ZP3,0.432032,0.665718),(LR…
Path_c	Nerve_Tibial	GSE45365_WT_VS_IFNAR_KO_CD8A_DC_MCMV_INFECTION_DN	70	149.442	1.07519e-07	0.0895545	0.000119833	-66.79	(CXCR6,-8.70146,3.27646e-18),(XCL1,-2.66258,0.0077545),(CCHCR1,2.1377,0.0325411),(MARK1,-2.12278,0.033772),(TFCP2L1,2.07008,0.0384452),(KIAA0391,-2.03834,0.0415155),(OR7C1,1.98121,0.0475675),(SLC5A4,1.92384,0.054375),(PLCH1,1.87456,0.0608535),(KRT18,-1.61439,0.106443),(FAAH,1.54561,0.122199),(PLLP,1.51011,0.131017),(TRIOBP,1.44719,0.147844),(SLC12A5,1.43094,0.152448),(EPN3,1.42812,0.153258),(HAUS…
Path_c	Adip_Visc_Om	MODULE_171	34	95.0825	1.09002e-07	0.0907896	0.000121323	-60.9977	(CXCR6,-7.67343,1.67462e-14),(ADAM19,-2.13082,0.0331039),(IFITM1,1.91821,0.0550847),(HLA-DQB1,1.86941,0.0615659),(MX1,-1.76289,0.0779192),(HLA-DQA1,1.75767,0.0788039),(FPR1,1.66467,0.0959788),(XCL1,-1.58448,0.113084),(GNLY,-1.57654,0.114902),(CACNG4,-1.37466,0.169238),(PTPRCAP,1.338,0.180896),(S1PR1,-1.29672,0.194729),(HLA-A,-1.18178,0.237292),(USP30,1.13376,0.256896),(LGMN,1.00428,0.315245),(FAD…
Path_c	Lung	GSE46606_UNSTIM_VS_CD40L_IL2_IL5_1DAY_STIMULATED_IRF4_KO_BCELL_UP	74	155.063	1.10164e-07	0.0917576	0.000122454	-89.3365	(CCR5,-9.27563,1.76575e-20),(CISD1,2.43979,0.0146957),(KRR1,-2.25607,0.0240665),(C17orf96,-1.84893,0.064468),(NCLN,1.7804,0.0750106),(SUOX,1.77005,0.0767185),(KCNN4,-1.74115,0.0816581),(CCDC86,1.72434,0.0846461),(EBPL,-1.66316,0.09628),(ST6GAL1,1.64489,0.099992),(ZNF738,-1.60482,0.108533),(FIGNL1,-1.59581,0.110531),(PRKD3,-1.59363,0.111019),(RAC2,-1.57069,0.116255),(CARD9,1.34853,0.177488),(AK2,1…
Path_c	Lung	GO_EXTERNAL_SIDE_OF_PLASMA_MEMBRANE	68	146.477	1.10324e-07	0.0918904	0.000122468	-75.0499	(CCR5,-9.27563,1.76575e-20),(NCAM1,3.3716,0.000747332),(EMR1,2.25469,0.0241525),(CTLA4,-1.88067,0.060017),(UMODL1,-1.72332,0.0848311),(PDPN,-1.64743,0.0994692),(GGT6,-1.62598,0.103953),(TMEM123,1.5653,0.117513),(P2RY12,1.53107,0.125753),(KLRK1,1.34792,0.177685),(FCER2,-1.34591,0.178331),(HLA-DRB5,-1.26217,0.206888),(CTSB,1.23795,0.215735),(TFRC,1.20982,0.226346),(TNFRSF18,1.2033,0.228861),(F10,-1…
Path_c	Adip_Visc_Om	GSE13547_2H_VS_12_H_ANTI_IGM_STIM_ZFX_KO_BCELL_UP	44	110.792	1.11305e-07	0.0927074	0.000123392	-74.5471	(CXCR6,-7.67343,1.67462e-14),(PCMTD1,-2.55628,0.0105798),(TSGA10,-2.51463,0.0119156),(PENK,2.20193,0.0276701),(ZCCHC6,2.04058,0.0412927),(AS3MT,-1.86556,0.0621036),(PHYH,-1.84102,0.0656186),(UNC45B,-1.73225,0.0832297),(GNPTG,-1.6807,0.0928205),(ZDHHC20,1.38459,0.166178),(RBL2,1.34407,0.178925),(ULK2,-1.29507,0.195297),(AKIRIN2,-1.26857,0.204596),(PRR5L,-1.11839,0.263401),(SLC4A1AP,1.0755,0.28215)…
Path_c	Muscle_Skeletal	BIOCARTA_IL5_PATHWAY	3	35.1694	1.12187e-07	0.0934418	0.000124205	-30.0848	(CCR3,-5.60959,2.02802e-08),(HLA-DRA,1.46832,0.142018),(CD4,-1.19588,0.231743),(HLA-DRB1,0.8105,0.417653)
Path_c	Nerve_Tibial	GSE6092_UNSTIM_VS_IFNG_STIM_ENDOTHELIAL_CELL_DN	82	166.219	1.13993e-07	0.0949466	0.000126038	-92.6669	(CXCR6,-8.70146,3.27646e-18),(INF2,-3.06247,0.00219522),(S100A10,2.56789,0.0102319),(CARD6,-2.42236,0.0154203),(MZT1,2.31043,0.0208644),(RAD52,-2.20032,0.0277845),(DPP4,-2.13449,0.0328025),(ATPIF1,2.088,0.0367982),(SIGIRR,-1.9826,0.0474119),(FAM189B,-1.61085,0.107212),(FKBP1A,-1.52585,0.127046),(BTBD11,-1.50671,0.131884),(CDK19,-1.41358,0.157486),(CRLF3,1.37904,0.167881),(ZNF141,1.33937,0.18045),…
Path_c	Lung	GSE20366_EX_VIVO_VS_HOMEOSTATIC_CONVERSION_NAIVE_CD4_TCELL_UP	69	147.776	1.14647e-07	0.0954908	0.000126592	-88.3898	(CCR5,-9.27563,1.76575e-20),(INPP5B,-3.31467,0.000917497),(DNMT3B,2.19376,0.0282525),(ABCC5,2.01578,0.0438235),(FLCN,-1.77343,0.0761582),(POLR3A,-1.68877,0.0912636),(ZMYM5,1.64947,0.0990513),(KIAA1191,-1.45908,0.144543),(ATF6,1.3998,0.161573),(SLC35F2,-1.28716,0.198039),(OVGP1,1.27351,0.202837),(TRMT1,1.27282,0.203082),(BTBD11,-1.21708,0.223574),(SOAT2,-1.21581,0.224057),(CPM,1.1957,0.231812),(ZN…
Path_c	Adip_Visc_Om	GO_CALCIUM_ION_IMPORT	13	58.0738	1.15808e-07	0.0964576	0.000127705	-48.3662	(CCR5,-7.08334,1.40723e-12),(XCL1,-1.58448,0.113084),(F2R,1.31085,0.189908),(RYR3,1.26568,0.205628),(TPCN2,0.751928,0.452094),(TRPM2,-0.707518,0.479245),(CACNA1H,0.552418,0.580662),(DRD2,0.510363,0.609797),(RASA3,0.482266,0.629617),(ITPR3,0.402643,0.687211),(GCK,-0.19708,0.843765),(CCDC109B,0.0991592,0.921012),(ORAI1,0.0412494,0.967097)
Path_c	Br_Hippoc	REACTOME_SYNTHESIS_OF_PIPS_AT_THE_GOLGI_MEMBRANE	2	31.9386	1.16043e-07	0.0966536	0.000127796	26.8287	(SACM1L,5.42067,5.93768e-08),(INPP5E,-1.59843,0.109948)
Path_c	Lung	LI_INDUCED_T_TO_NATURAL_KILLER_UP	98	188.106	1.20892e-07	0.100692	0.000132899	-123.857	(CCR5,-9.27563,1.76575e-20),(GLIPR1,-2.99575,0.00273769),(CAPG,-2.98279,0.00285633),(CD52,-2.17713,0.0294706),(ARSB,2.17421,0.0296894),(DEGS1,1.92864,0.0537761),(C17orf96,-1.84893,0.064468),(DHRS11,1.84155,0.0655415),(XCL1,-1.81829,0.0690203),(ARL6IP5,-1.76361,0.0777976),(AMICA1,-1.75682,0.0789477),(GFOD1,1.63338,0.10239),(LGALS3,-1.62647,0.10385),(B4GALNT4,-1.58759,0.112379),(CTSW,-1.57508,0.115…
Path_c	Cells_Transf_fibr	MODULE_175	14	59.9236	1.20996e-07	0.100779	0.000132899	48.5509	(CCR1,7.10653,1.18993e-12),(UBE2G1,-1.75872,0.0786251),(DHCR24,-1.42555,0.153999),(IL15RA,1.11874,0.263249),(ZNF212,0.876969,0.380503),(LTBP1,0.812121,0.416722),(THBS4,0.77908,0.435933),(PLOD2,-0.662477,0.507665),(SEMA4D,0.474258,0.635316),(RAB4A,-0.349562,0.726668),(TRIP10,0.316648,0.751511),(ARHGAP35,0.277897,0.781092),(IGF1R,0.162337,0.87104),(AQP1,0.135801,0.891979)
Path_c	Lung	GO_LIPASE_ACTIVITY	50	119.62	1.23042e-07	0.102482	0.000134968	-97.1353	(CCR5,-9.27563,1.76575e-20),(PAFAH1B2,-1.95271,0.0508539),(PLCE1,-1.91101,0.0560034),(MGLL,-1.7503,0.0800667),(PLD2,-1.641,0.100797),(PLCD3,1.53838,0.123955),(PLD3,-1.45482,0.14572),(CLC,1.42945,0.152875),(PNPLA3,-1.38855,0.164971),(PLCB2,-1.29721,0.194558),(PLB1,1.19306,0.232847),(GPLD1,-1.13426,0.256687),(PNPLA7,1.0851,0.277877),(F2RL2,0.989101,0.322614),(PLA2G4D,-0.904207,0.365886),(PLD6,-0.88…
Path_c	Skin_N_S_Exp_Supr	GO_G_PROTEIN_COUPLED_CHEMOATTRACTANT_RECEPTOR_ACTIVITY	4	37.7938	1.23587e-07	0.102937	0.000135388	-36.6712	(XCR1,-6.04335,1.50949e-09),(GPR17,-0.929939,0.352403),(CX3CR1,0.736242,0.461583),(CXCR2,0.416676,0.676915)
Path_c	Muscle_Skeletal	WORSCHECH_TUMOR_EVASION_AND_TOLEROGENICITY_DN	4	37.7629	1.25413e-07	0.104457	0.000137208	35.1677	(IL10RB,5.76029,8.39677e-09),(TANK,1.75415,0.0794051),(BAK1,-1.13912,0.254654),(IRF1,0.455281,0.648907)
Path_c	Uterus	GSE21063_CTRL_VS_ANTI_IGM_STIM_BCELL_16H_UP	20	70.9853	1.25656e-07	0.10466	0.000137294	-47.4376	(CXCR6,-7.32056,2.46946e-13),(IDH2,2.37818,0.0173985),(DET1,-2.3662,0.0179716),(TIPIN,1.94779,0.0514398),(IFT140,1.35793,0.174485),(GPR180,0.894136,0.371249),(SEMA6D,-0.802429,0.422305),(DBP,0.729655,0.465601),(CCDC30,-0.611479,0.540882),(HP1BP3,0.554957,0.578924),(AURKA,-0.467006,0.640496),(STK33,-0.405338,0.685229),(C9orf72,0.376808,0.706316),(CKAP2,0.272459,0.785269),(MTMR7,-0.244881,0.806548)…
Path_c	Esoph_Gastr_Junct	GO_CHEMOKINE_BINDING	3	34.9247	1.26371e-07	0.105255	0.000137894	55.0249	(CCR1,7.52626,5.22135e-14),(CXCR6,-1.37136,0.170261),(ITGB3,0.571045,0.567969),(A2M,-0.255332,0.798467)
Path_c	Esoph_Mucosa	GSE17721_CTRL_VS_LPS_1H_BMDC_DN	55	126.977	1.27766e-07	0.106416	0.000139234	72.3903	(CCR1,7.90948,2.58472e-15),(EDNRA,3.1734,0.00150665),(CCNG1,2.07763,0.0377435),(TPST1,-1.87807,0.060372),(F2RL3,1.85151,0.0640959),(RAI14,1.72405,0.0846996),(MTMR10,1.64692,0.099574),(CLCN1,-1.61045,0.1073),(GALK2,1.59077,0.111661),(CFLAR,-1.50126,0.133288),(CWH43,1.49881,0.133922),(PIBF1,-1.48497,0.137551),(PTN,-1.36885,0.171047),(MITD1,1.30487,0.191938),(CCNL1,-1.28828,0.197649),(TJP2,1.24099,0…
Path_c	Cells_Transf_fibr	GO_REGULATION_OF_OSTEOCLAST_DIFFERENTIATION	12	55.8333	1.28249e-07	0.106819	0.000139578	51.8674	(CCR1,7.10653,1.18993e-12),(BGLAP,1.48484,0.137586),(TOB2,-1.12569,0.260295),(TJP2,0.934814,0.349884),(CLDN18,-0.559457,0.57585),(PPARGC1B,0.484757,0.627849),(LILRB3,-0.422487,0.67267),(IL23A,-0.318343,0.750225),(ESRRA,-0.310483,0.756194),(ZNF675,-0.162869,0.870621),(LRRC17,0.145885,0.884012),(TLR3,0.11245,0.910467)
Path_c	Lung	GO_REGULATION_OF_ION_HOMEOSTASIS	52	122.483	1.28519e-07	0.107044	0.00013969	-96.773	(CCR5,-9.27563,1.76575e-20),(HAP1,-2.0078,0.0446648),(XCL1,-1.81829,0.0690203),(UBASH3B,1.49506,0.134899),(SRI,-1.44017,0.149819),(GPD1L,-1.35402,0.175729),(LRRK2,1.33504,0.181862),(PTK2B,-1.32873,0.183936),(P2RX4,1.31899,0.187173),(BDKRB1,1.30075,0.193344),(TSPO,-1.16392,0.244456),(CAV3,-1.15101,0.249729),(CCL3,-1.11214,0.266077),(TRPM4,-1.07625,0.281818),(RASA3,1.05281,0.292428),(HTR2A,1.04284,…
Path_c	Lung	KAECH_NAIVE_VS_DAY8_EFF_CD8_TCELL_DN	62	137.204	1.30237e-07	0.108474	0.000141303	-96.2105	(CCR5,-9.27563,1.76575e-20),(ADAM19,-2.05671,0.0397142),(RSU1,2.04767,0.0405922),(CTLA4,-1.88067,0.060017),(TCF19,1.85309,0.0638698),(CASP7,-1.77176,0.076435),(TXNDC5,-1.77072,0.0766076),(ACYP2,1.70916,0.0874207),(LGALS3,-1.62647,0.10385),(TACC3,-1.54501,0.122343),(CDC34,1.51718,0.129222),(PRDX1,-1.35128,0.176605),(KLRK1,1.34792,0.177685),(COX17,1.28571,0.198544),(SNRNP27,-1.24359,0.213652),(PTGR…
Path_c	Nerve_Tibial	GSE36891_POLYIC_TLR3_VS_PAM_TLR2_STIM_PERITONEAL_MACROPHAGE_DN	65	141.556	1.30342e-07	0.108562	0.000141303	-61.8457	(CXCR6,-8.70146,3.27646e-18),(CLOCK,2.51663,0.0118482),(HNMT,-2.0707,0.0383869),(KLRC2,2.01102,0.044323),(AS3MT,-1.96331,0.0496101),(UBE2E3,-1.70022,0.0890901),(EIF4B,1.60643,0.10818),(ATP10A,1.6025,0.109045),(KLRC1,-1.50968,0.131125),(ZBTB7B,1.49358,0.135286),(NRP1,1.35193,0.176398),(SLC15A2,1.32432,0.185396),(E2F5,1.31897,0.187178),(SDR42E1,1.30333,0.192463),(MLKL,1.3018,0.192985),(FMO2,-1.3012…
Path_c	Lung	GSE20366_CD103_POS_VS_CD103_KLRG1_DP_TREG_DN	59	132.803	1.30758e-07	0.108908	0.000141569	-96.6123	(CCR5,-9.27563,1.76575e-20),(CXCR6,-3.93501,8.3193e-05),(SDCCAG8,2.96513,0.00302555),(ATXN1,2.6559,0.00790962),(B4GALT6,2.38969,0.0168627),(HIP1,2.21827,0.0265363),(GM2A,-1.82724,0.067664),(IL12A,-1.65052,0.0988374),(CTSH,-1.63185,0.102712),(SLC17A5,-1.40343,0.160488),(DCTN5,-1.39356,0.16345),(BCO2,-1.35485,0.175466),(GPD1L,-1.35402,0.175729),(SLC25A19,-1.33188,0.182899),(HPSE,-1.3232,0.185769),(…
Path_c	Uterus	GSE28726_NAIVE_VS_ACTIVATED_VA24NEG_NKTCELL_DN	20	70.8287	1.33303e-07	0.111028	0.000144124	-57.2723	(CXCR6,-7.32056,2.46946e-13),(CTSW,-1.71789,0.0858173),(SORBS3,-1.55297,0.12043),(TREX1,1.2956,0.195115),(MICA,-1.26474,0.205965),(MCF2L,-1.22449,0.220766),(CDC25B,1.16964,0.242144),(RDH5,1.14815,0.250907),(SARDH,1.01608,0.30959),(NCKIPSD,-0.989845,0.32225),(PROZ,-0.893477,0.371602),(PLA2G4C,0.890425,0.373238),(CYP2D6,0.884114,0.376635),(MRC1,-0.565759,0.571557),(HHEX,0.555165,0.578782),(ERICH1,-…
Path_c	Nerve_Tibial	GSE7852_TREG_VS_TCONV_THYMUS_UP	72	151.516	1.33463e-07	0.111161	0.000144124	-66.931	(CXCR6,-8.70146,3.27646e-18),(OAS1,-3.83889,0.00012359),(SYNGR2,2.95461,0.00313062),(S100A10,2.56789,0.0102319),(FCGR2B,-2.17782,0.0294198),(NOTCH2,-1.71718,0.0859469),(BCL2L15,1.71634,0.0860999),(CRIM1,1.68898,0.0912223),(ODC1,1.63622,0.101793),(ENO3,1.54935,0.121298),(GCH1,1.53369,0.125106),(NRP1,1.35193,0.176398),(PTGER4,-1.24994,0.211321),(HLA-B,1.23943,0.215187),(PEAK1,1.22082,0.222153),(PME…
Path_c	Skin_N_S_Exp_Supr	GO_CHEMOKINE_MEDIATED_SIGNALING_PATHWAY	11	53.6525	1.36576e-07	0.113753	0.000147295	-47.3738	(XCR1,-6.04335,1.50949e-09),(CCL26,-3.19262,0.00140986),(CXCL2,-1.54921,0.121332),(CXCL13,1.52801,0.12651),(GPR17,-0.929939,0.352403),(CCL24,-0.835447,0.403466),(CX3CR1,0.736242,0.461583),(CIB1,0.465228,0.641769),(CXCR2,0.416676,0.676915),(CCL15,0.369408,0.711823),(CCL14,-0.31596,0.752033),(CCL4,0.055958,0.955375),(CCL23,-0.0530231,0.957713)
Path_c	Lung	GSE5099_MONOCYTE_VS_CLASSICAL_M1_MACROPHAGE_DN	58	131.174	1.36976e-07	0.114087	0.000147536	-93.6364	(CCR5,-9.27563,1.76575e-20),(PYCRL,2.29058,0.0219879),(FAM192A,-2.17419,0.0296909),(HLA-C,1.77726,0.075526),(MICAL1,-1.6976,0.0895834),(ITGB1BP1,-1.59607,0.110472),(DCAF13,-1.51445,0.129913),(MARVELD1,-1.38499,0.166055),(ENDOD1,-1.34455,0.178771),(EHD4,-1.31246,0.189365),(TTC21A,1.29956,0.193753),(EIF5A,1.27492,0.202339),(PARK7,-1.23869,0.215459),(PTGR1,1.2162,0.223909),(KBTBD2,-1.18224,0.237112)…
Path_c	Lung	MODULE_46	105	197.088	1.37763e-07	0.114741	0.000148191	-113.99	(CCR5,-9.27563,1.76575e-20),(CAPG,-2.98279,0.00285633),(OAS1,-2.60947,0.0090682),(ITK,2.35441,0.0185519),(GNLY,-2.23952,0.0251224),(PSTPIP1,-2.18934,0.0285722),(MAD1L1,2.1217,0.0338628),(C6,2.03312,0.0420406),(XCL1,-1.81829,0.0690203),(KLRAP1,-1.7941,0.0727969),(HLA-C,1.77726,0.075526),(KCNN4,-1.74115,0.0816581),(DPP4,-1.67485,0.0939629),(ST6GAL1,1.64489,0.099992),(MX1,-1.6147,0.106377),(KLRC2,1.…
Path_c	Esoph_Gastr_Junct	GNF2_HCK	19	68.9336	1.38221e-07	0.115123	0.000148492	56.7254	(CCR1,7.52626,5.22135e-14),(CPVL,-1.4979,0.134158),(RNF130,-1.43397,0.151581),(LILRA6,1.30789,0.19091),(SECTM1,1.22141,0.221931),(HSD17B11,1.1811,0.237562),(C5AR1,0.940777,0.346819),(UBE2D1,-0.743994,0.45688),(CDA,-0.622942,0.533323),(LILRA3,0.605013,0.545171),(CTSS,-0.541407,0.588227),(SULT1A1,-0.528099,0.597431),(CECR1,-0.516111,0.605777),(NAGK,0.473245,0.636038),(ZNF467,0.296749,0.766658),(PIL…
Path_c	Lung	GSE38681_WT_VS_LYL1_KO_LYMPHOID_PRIMED_MULTIPOTENT_PROGENITOR_DN	66	142.761	1.39413e-07	0.116116	0.000149581	-105.444	(CCR5,-9.27563,1.76575e-20),(RFC3,-2.65143,0.00801511),(OAS1,-2.60947,0.0090682),(KAT6A,-1.75642,0.0790163),(NUDT4,-1.65499,0.0979255),(MX1,-1.6147,0.106377),(STK19,-1.58004,0.114098),(PUS10,-1.5411,0.123294),(IFI27L2,1.52774,0.126577),(TOR3A,-1.52401,0.127506),(ISG20,-1.51766,0.129101),(C6orf106,1.47682,0.139724),(LGALS9B,1.45351,0.146083),(SCARB2,1.44968,0.147149),(IRF9,-1.4302,0.152659),(PARP1…
Path_c	Nerve_Tibial	GSE40666_NAIVE_VS_EFFECTOR_CD8_TCELL_DN	94	181.981	1.42372e-07	0.11858	0.000152559	-90.3049	(CXCR6,-8.70146,3.27646e-18),(ANKRD54,2.81142,0.00493231),(XCL1,-2.66258,0.0077545),(S100A10,2.56789,0.0102319),(PLEKHA2,-2.39779,0.0164942),(PKP3,-2.05721,0.0396657),(AIM2,1.9769,0.0480524),(DNAJA4,1.91274,0.0557808),(RCN1,-1.8868,0.0591873),(DPY19L1,-1.86588,0.062058),(NAAA,-1.8316,0.0670103),(GRHL1,-1.82957,0.0673137),(PGM1,-1.67793,0.0933607),(TRPM4,-1.65111,0.0987166),(SNX2,1.61155,0.107061)…
Path_c	Adip_Visc_Om	BREDEMEYER_RAG_SIGNALING_NOT_VIA_ATM_UP	17	65.1766	1.43468e-07	0.119493	0.000153536	-41.1134	(CCR5,-7.08334,1.40723e-12),(DOCK7,1.90375,0.056943),(C3orf14,1.36214,0.173155),(CCND1,1.15901,0.24645),(SLC5A9,-1.08824,0.276489),(ADAT2,-1.01947,0.307981),(KLHL7,0.977337,0.328402),(TXNDC15,0.972724,0.33069),(EHD3,0.895713,0.370406),(ST6GALNAC2,0.882063,0.377743),(PAIP1,0.881315,0.378147),(MAFF,0.874914,0.381621),(CD244,-0.768261,0.442332),(ELOVL6,0.593446,0.552883),(POGLUT1,-0.442396,0.658203)…
Path_c	Muscle_Skeletal	GO_SODIUM_ION_TRANSMEMBRANE_TRANSPORTER_ACTIVITY	33	92.6197	1.44942e-07	0.120721	0.000154915	34.2979	(SLC6A20,7.60827,2.77793e-14),(SCN4B,-3.12153,0.00179911),(SLC9A3,-2.61616,0.00889243),(SLC1A1,-2.0616,0.039246),(SLC6A16,1.60195,0.109166),(TRPM2,-1.35442,0.175602),(SLC5A9,-1.13967,0.254425),(ATP1B3,0.878929,0.37944),(SCN3B,-0.876079,0.380987),(SLC9A8,-0.863823,0.387685),(SLC4A11,-0.851341,0.39458),(TRPM4,-0.850102,0.395269),(SLC24A4,0.839764,0.401041),(ATP1A4,-0.783344,0.433425),(SLC5A4,0.7474…
Path_c	Adip_Visc_Om	GSE28726_NAIVE_CD4_TCELL_VS_NAIVE_NKTCELL_DN	46	112.995	1.45974e-07	0.12158	0.000155818	-68.5952	(CXCR6,-7.67343,1.67462e-14),(ZKSCAN5,-3.54295,0.000395676),(PCNX,2.22391,0.0261545),(ICAM3,2.07078,0.0383793),(IFITM1,1.91821,0.0550847),(MCF2L,-1.60346,0.108832),(MFGE8,-1.59454,0.110816),(AQP5,1.58605,0.112728),(ITIH4,-1.48316,0.138031),(SMAGP,-1.46417,0.143147),(TRIB2,-1.44072,0.149664),(PAPSS2,1.41722,0.156418),(ARHGEF18,1.32263,0.185959),(ULK2,-1.29507,0.195297),(HMGN2,1.23008,0.218665),(FC…
Path_c	Adip_Visc_Om	GSE14415_NATURAL_TREG_VS_FOXP3_KO_NATURAL_TREG_UP	44	109.901	1.47328e-07	0.122707	0.000157061	-74.8862	(CXCR6,-7.67343,1.67462e-14),(CEP170,2.70634,0.00680298),(TSGA10,-2.51463,0.0119156),(TTC9C,-2.38465,0.0170955),(KLRC2,2.21797,0.0265567),(QRFPR,-2.14958,0.0315882),(NEIL1,-2.01499,0.0439057),(RHOB,-1.89387,0.0582416),(TRPM4,-1.61828,0.105602),(CRELD2,1.40928,0.158753),(ULK2,-1.29507,0.195297),(PHF20L1,1.2051,0.228163),(SAMD9L,-1.06732,0.285826),(FCGR2B,-1.01746,0.308934),(SRXN1,0.871291,0.383595…
Path_c	Uterus	GSE40666_NAIVE_VS_EFFECTOR_CD8_TCELL_DN	18	66.908	1.49626e-07	0.124621	0.000158944	-53.5874	(CXCR6,-7.32056,2.46946e-13),(CTSW,-1.71789,0.0858173),(GABRR2,1.66145,0.096624),(RHOD,1.18708,0.235195),(PKP3,-1.05389,0.291932),(SEMA4A,1.05071,0.293394),(ACYP2,1.01921,0.308104),(NAAA,-0.825256,0.409226),(RCN1,-0.713995,0.47523),(AK7,-0.688261,0.491288),(LGALS3BP,-0.68706,0.492045),(PPIE,0.645934,0.518322),(SOCS3,-0.444663,0.656564),(TTC32,-0.409438,0.682219),(CCDC126,-0.375477,0.707306),(COPS…
Path_c	Br_Hippoc	GO_PHOSPHATIDYLINOSITOL_DEPHOSPHORYLATION	4	37.3905	1.49666e-07	0.124654	0.000158944	23.6455	(SACM1L,5.42067,5.93768e-08),(INPP5B,-2.07786,0.037722),(INPP5E,-1.59843,0.109948),(MTMR3,1.06506,0.286847)
Path_c	Br_Hippoc	GO_PHOSPHATIDYLINOSITOL_PHOSPHATE_PHOSPHATASE_ACTIVITY	4	37.3905	1.49666e-07	0.124654	0.000158944	23.6455	(SACM1L,5.42067,5.93768e-08),(INPP5B,-2.07786,0.037722),(INPP5E,-1.59843,0.109948),(MTMR3,1.06506,0.286847)
Path_c	Lung	GO_RESPONSE_TO_MOLECULE_OF_BACTERIAL_ORIGIN	77	158.097	1.52834e-07	0.127292	0.000161991	-116.62	(CCR5,-9.27563,1.76575e-20),(TNFRSF10A,-2.73491,0.0062397),(GNG12,-2.12992,0.0331779),(CASP9,-1.87186,0.0612259),(MAPK8,-1.86488,0.0621986),(TNFRSF6B,-1.71028,0.0872142),(IL12A,-1.65052,0.0988374),(GSTP1,-1.57113,0.116153),(LILRB2,-1.45091,0.146806),(IGF1,-1.3527,0.176152),(CARD9,1.34853,0.177488),(KLRK1,1.34792,0.177685),(TNIP2,1.32782,0.184238),(RIPK2,1.32282,0.185895),(IFNAR1,-1.30436,0.19211)…
Path_c	Esoph_Mucosa	GSE360_L_DONOVANI_VS_B_MALAYI_HIGH_DOSE_MAC_UP	60	133.727	1.52923e-07	0.127367	0.000161991	82.8843	(CCR1,7.90948,2.58472e-15),(DDX17,-2.45164,0.0142208),(CAPN2,2.43638,0.0148349),(KYNU,2.39777,0.0164952),(VNN2,2.35151,0.0186976),(DDX11,2.17918,0.0293184),(CYP2B7P1,1.83694,0.0662185),(DDX18,-1.74017,0.0818294),(RAI14,1.72405,0.0846996),(RAB11FIP5,1.69316,0.0904242),(ANKRD46,-1.59799,0.110045),(PLOD2,1.47866,0.139232),(PGM1,-1.46936,0.141736),(ADO,-1.43832,0.150343),(PKP4,1.40154,0.161054),(LAMP…
Path_c	Lung	KAECH_NAIVE_VS_MEMORY_CD8_TCELL_DN	55	126.323	1.55045e-07	0.129134	0.000163918	-99.0106	(CCR5,-9.27563,1.76575e-20),(ADAM19,-2.05671,0.0397142),(CTLA4,-1.88067,0.060017),(TXNDC5,-1.77072,0.0766076),(CTSW,-1.57508,0.115238),(CDC34,1.51718,0.129222),(DAPK2,-1.42684,0.153625),(ATF6,1.3998,0.161573),(KLRK1,1.34792,0.177685),(ITGB2,-1.31226,0.189432),(COX17,1.28571,0.198544),(S100A4,-1.19395,0.232496),(HLA-A,-1.13373,0.25691),(CYB5R3,1.08462,0.27809),(PON1,-1.0282,0.303855),(WEE1,-0.9828…
Path_c	Esoph_Mucosa	GSE13485_DAY1_VS_DAY7_YF17D_VACCINE_PBMC_DN	77	158.041	1.55135e-07	0.129209	0.000163918	84.5708	(CCR1,7.90948,2.58472e-15),(OAS1,3.9853,6.73938e-05),(TMEM50B,2.62619,0.00863473),(CCDC90B,2.13629,0.0326562),(EIF2AK2,-2.01962,0.0434232),(DDX58,-1.96383,0.0495497),(TRIM5,1.9551,0.0505715),(FBXO6,-1.85957,0.0629464),(TOR1B,1.76319,0.0778687),(NMI,1.75273,0.0796478),(CASP7,-1.71467,0.0864057),(TLR1,-1.69272,0.0905083),(ATP6V1D,1.6543,0.0980672),(HERC6,1.50842,0.131446),(SECTM1,1.46658,0.14249),(…
Path_c	Esoph_Mucosa	GO_REGULATION_OF_CALCIUM_ION_TRANSPORT	68	145.186	1.5812e-07	0.131695	0.00016686	87.2705	(CCR1,7.90948,2.58472e-15),(EDNRA,3.1734,0.00150665),(CACNA1D,2.18902,0.0285952),(CACNB3,2.08946,0.0366663),(PDE4D,1.95664,0.0503901),(FKBP1A,-1.88504,0.0594238),(F2RL3,1.85151,0.0640959),(ARRB2,1.80887,0.0704708),(P2RY12,1.69846,0.0894214),(LPAR3,1.68369,0.0922424),(JPH2,-1.61451,0.106417),(GSTM2,1.57139,0.116092),(TSPO,-1.49054,0.136083),(PTPN6,-1.46316,0.143425),(ORAI1,-1.41115,0.158202),(ADRA…
Path_c	Esoph_Gastr_Junct	SMIRNOV_CIRCULATING_ENDOTHELIOCYTES_IN_CANCER_UP	29	85.7917	1.59467e-07	0.132816	0.000168069	57.7609	(CCR1,7.52626,5.22135e-14),(CTSB,2.26501,0.0235123),(EPHA4,-2.07927,0.0375926),(GM2A,-1.84232,0.0654287),(NBL1,-1.83346,0.066734),(WNT5A,1.52596,0.127021),(UPB1,1.40734,0.159326),(CCL20,1.1576,0.247029),(TIE1,1.10841,0.267683),(SMARCD3,-1.02713,0.304361),(ZNF134,0.941708,0.346342),(C5AR1,0.940777,0.346819),(RGS1,0.794743,0.426763),(DAPK2,0.732663,0.463764),(TMBIM1,-0.715832,0.474095),(MARCO,-0.69…
Path_c	Esoph_Mucosa	GNF2_HCK	32	90.6789	1.6144e-07	0.13446	0.000169933	65.9284	(CCR1,7.90948,2.58472e-15),(SH3BGRL3,-2.11616,0.034331),(ARRB2,1.80887,0.0704708),(LILRA3,1.5299,0.12604),(SECTM1,1.46658,0.14249),(PPT1,1.4656,0.142758),(DPYD,1.38948,0.164687),(CECR1,-1.38711,0.165408),(TLR2,1.18516,0.235956),(RNF130,-1.15282,0.248986),(ZNF467,-1.04425,0.296371),(STXBP2,0.974868,0.329626),(TNFSF10,-0.965254,0.334418),(CTSS,-0.937885,0.348303),(CLEC7A,-0.852953,0.393685),(HSD17B…
Path_c	Nerve_Tibial	GSE3039_NKT_CELL_VS_ALPHAALPHA_CD8_TCELL_DN	66	142.196	1.63373e-07	0.136069	0.000171751	-66.9427	(CXCR6,-8.70146,3.27646e-18),(GALNT10,-2.33509,0.0195389),(FAM49A,2.17927,0.0293117),(DPP4,-2.13449,0.0328025),(ADAM17,2.12553,0.0335425),(MRPS36,-1.81047,0.070223),(BAIAP3,-1.64864,0.0992209),(FAM189B,-1.61085,0.107212),(ACVRL1,-1.54714,0.12183),(KLRC1,-1.50968,0.131125),(ATP6V1D,1.50733,0.131725),(HLCS,1.5038,0.132633),(PTPRCAP,1.4918,0.135752),(LPL,1.37829,0.168113),(ICAM2,1.32631,0.184738),(S…
Path_c	Esoph_Mucosa	GO_LIPASE_ACTIVITY	52	121.674	1.63893e-07	0.136502	0.00017208	66.7597	(CCR1,7.90948,2.58472e-15),(EDNRA,3.1734,0.00150665),(PLA2G15,-2.46052,0.0138737),(PLA2G4D,2.40135,0.0163345),(PLA2G4E,2.19568,0.0281148),(PLCB2,-1.91817,0.0550895),(PLCH2,1.73152,0.0833582),(LIPM,1.58349,0.113311),(ABHD3,-1.54469,0.12242),(NCEH1,-1.54053,0.123432),(PLD1,-1.54001,0.123557),(SMPDL3A,1.4865,0.137148),(PNLIPRP3,-1.46278,0.143528),(ABHD6,1.23048,0.218517),(LIPC,-1.22372,0.221058),(PL…
Path_c	Esoph_Mucosa	GO_CYTOKINE_MEDIATED_SIGNALING_PATHWAY	115	209.776	1.64556e-07	0.137054	0.00017256	90.7933	(CCR1,7.90948,2.58472e-15),(OAS1,3.9853,6.73938e-05),(PSMD2,3.47279,0.000515087),(CXCR2,-2.71761,0.00657555),(IL10RB,2.64222,0.00823657),(GPR75,-2.58161,0.00983413),(PSMD3,-2.37238,0.0176741),(TRAF6,2.31644,0.0205341),(PSMD5,-2.16795,0.0301626),(CCL22,2.12449,0.0336288),(XCR1,-2.10829,0.0350059),(TRIM62,-2.00471,0.0449945),(TNFSF11,-1.98665,0.0469609),(TRIM5,1.9551,0.0505715),(TNFRSF6B,-1.90697,0…
Path_c	Esoph_Mucosa	GSE9988_LOW_LPS_VS_ANTI_TREM1_AND_LPS_MONOCYTE_DN	57	129.038	1.66265e-07	0.138477	0.000174133	74.1618	(CCR1,7.90948,2.58472e-15),(WDR91,-2.89772,0.00375891),(GALNT11,2.70572,0.00681565),(ST3GAL6,1.93746,0.0526896),(ZNF318,1.87329,0.0610277),(TBC1D7,1.79367,0.0728664),(MT1E,-1.79319,0.0729433),(FAM131A,1.69315,0.0904269),(ATP6V1D,1.6543,0.0980672),(PLEKHM1,1.62698,0.103741),(BCAR3,-1.59215,0.111352),(SDSL,-1.58665,0.112593),(PLEKHM2,1.45419,0.145892),(NPC1,-1.33513,0.181835),(TCTEX1D2,1.30165,0.19…
Path_c	Esoph_Mucosa	GSE10325_CD4_TCELL_VS_LUPUS_CD4_TCELL_DN	61	134.855	1.68181e-07	0.140073	0.00017581	87.3966	(CCR1,7.90948,2.58472e-15),(OAS1,3.9853,6.73938e-05),(CAPN2,2.43638,0.0148349),(EIF2AK2,-2.01962,0.0434232),(USP46,1.8094,0.0703892),(MT1E,-1.79319,0.0729433),(NMI,1.75273,0.0796478),(CASP7,-1.71467,0.0864057),(RPGRIP1L,1.60192,0.109174),(HLA-DQA1,1.59648,0.110381),(HERC6,1.50842,0.131446),(CAPZA1,1.4492,0.147283),(FANCA,1.4315,0.152287),(LAMP3,1.3937,0.163408),(GJA1,1.28242,0.199697),(DHX58,-1.2…
Path_c	Lung	GSE17580_UNINFECTED_VS_S_MANSONI_INF_TEFF_DN	67	143.528	1.68289e-07	0.140162	0.00017581	-100.226	(CCR5,-9.27563,1.76575e-20),(CXCR6,-3.93501,8.3193e-05),(CYP4B1,2.61505,0.0089215),(PSMB2,-2.38289,0.0171772),(STRC,-2.30584,0.0211193),(TAF9,2.11651,0.0343014),(ICA1,2.09322,0.0363298),(CTLA4,-1.88067,0.060017),(MAP6,-1.80745,0.0706919),(S1PR5,1.78092,0.0749255),(PLD2,-1.641,0.100797),(LGALS3,-1.62647,0.10385),(ATPIF1,1.62548,0.10406),(CTSW,-1.57508,0.115238),(ECI2,1.56623,0.117295),(SIN3B,1.398…
Path_c	Adip_Visc_Om	GSE37532_VISCERAL_ADIPOSE_TISSUE_VS_LN_DERIVED_TCONV_CD4_TCELL_UP	28	83.8861	1.73646e-07	0.144624	0.00018118	-58.4851	(CXCR6,-7.67343,1.67462e-14),(BLVRA,1.89411,0.0582106),(IDO1,-1.8439,0.0651974),(CENPH,-1.5691,0.116625),(ATP6V1E1,-1.51505,0.12976),(KLK10,1.45023,0.146996),(MGAT5,1.35948,0.173996),(ICAM5,-1.26039,0.207529),(SUGP2,-1.20692,0.227463),(PDCD6,0.936456,0.349038),(FOXN4,-0.91612,0.359604),(SURF6,0.767028,0.443065),(ATP5C1,0.76288,0.445535),(TAP2,0.712424,0.476202),(GPR158,0.700146,0.483836),(FZD6,0.…
Path_c	Lung	GSE28130_ACTIVATED_VS_INDUCEED_TREG_UP	48	115.454	1.74555e-07	0.145381	0.000181901	-72.9054	(CCR5,-9.27563,1.76575e-20),(IFRD1,2.63893,0.00831683),(ZNF208,-2.44715,0.0143993),(CNGA3,2.00999,0.0444324),(SLA,1.96152,0.0498185),(NRD1,1.90266,0.0570844),(SIRPB1,-1.72671,0.08422),(ST6GAL1,1.64489,0.099992),(BCAT2,1.61997,0.105238),(ENDOD1,-1.34455,0.178771),(TDGF1,1.31163,0.189645),(SLC12A5,1.2365,0.216273),(PON3,-1.22027,0.222361),(SERPINC1,1.21628,0.223877),(LPIN2,-1.19367,0.232608),(CCL3,…
Path_c	Adip_Visc_Om	GSE360_CTRL_VS_T_GONDII_MAC_DN	45	110.879	1.75249e-07	0.145959	0.000182203	-43.3162	(CCR5,-7.08334,1.40723e-12),(BRCA2,3.57506,0.000350153),(CD83,-3.163,0.00156152),(INPP5B,-2.37574,0.0175139),(CAMSAP2,2.17102,0.0299299),(CRLF3,1.88607,0.0592861),(CNTN2,1.87616,0.0606336),(HSD17B3,1.66339,0.0962343),(MCF2L,-1.60346,0.108832),(UPP1,-1.45471,0.145751),(PLEKHA6,1.45127,0.146703),(NPC1,-1.35732,0.174681),(ATP5G3,1.33975,0.180325),(PTPRCAP,1.338,0.180896),(RNASE4,-1.30504,0.191881),(…
Path_c	Esoph_Gastr_Junct	GSE12366_NAIVE_VS_MEMORY_BCELL_DN	42	106.265	1.75343e-07	0.146037	0.000182203	81.6298	(CCR1,7.52626,5.22135e-14),(SLC2A1,3.3587,0.000783103),(MUC20,2.14714,0.0317818),(ZCCHC4,2.07103,0.0383564),(SYBU,-1.84914,0.0644382),(TRAF1,1.66836,0.0952445),(CTSH,1.6276,0.103609),(CDC42SE2,1.54469,0.122422),(SLC22A18,1.49586,0.134691),(SSPN,-1.3674,0.171499),(ARSA,1.36096,0.173526),(NAAA,-1.267,0.205157),(PAPSS1,-1.25206,0.210546),(P2RY12,1.23579,0.216538),(CD80,-1.13779,0.25521),(TMEM59,0.92…
Path_c	Esoph_Gastr_Junct	GSE35685_CD34POS_CD10NEG_CD62LPOS_VS_CD34POS_CD10POS_BONE_MARROW_DN	28	83.8542	1.75596e-07	0.146248	0.000182203	61.0136	(CCR1,7.52626,5.22135e-14),(INPP5B,-2.13433,0.0328161),(NSF,1.65874,0.0971678),(TBC1D14,1.65409,0.0981099),(CHD7,1.64631,0.0996998),(RAB5C,1.56155,0.118394),(SEC16A,1.41593,0.156796),(TAP1,-1.36575,0.172018),(ZFAND5,-1.31832,0.187397),(ALKBH5,-1.00522,0.314789),(LITAF,-1.00029,0.317169),(MIF,0.909074,0.363311),(ATF6,0.887093,0.375029),(ATP6V0C,0.854536,0.392808),(SF3A1,0.806763,0.419803),(UBE2K,-…
Path_c	Br_Nucl_accum_bas_gang	WORSCHECH_TUMOR_EVASION_AND_TOLEROGENICITY_DN	2	31.1088	1.75719e-07	0.14635	0.000182203	31.1088	(IL10RB,5.53761,3.06636e-08),(IFNGR1,0.6661,0.505347)
Path_c	Esoph_Gastr_Junct	GSE17721_POLYIC_VS_PAM3CSK4_8H_BMDC_UP	34	93.5578	1.81756e-07	0.151377	0.000188228	69.4968	(CCR1,7.52626,5.22135e-14),(ACYP2,2.98946,0.00279466),(AP3M2,1.89558,0.058015),(NBL1,-1.83346,0.066734),(MRPL4,1.68294,0.092386),(LSR,-1.43806,0.150416),(MBD6,-1.39323,0.163549),(TAMM41,1.34869,0.177435),(NAAA,-1.267,0.205157),(LGALS3BP,1.16447,0.244235),(UPK3B,1.15473,0.248202),(HOOK2,1.15066,0.249871),(SERINC3,1.0572,0.290422),(TRDMT1,-0.914308,0.360555),(UBR4,0.904965,0.365484),(ETHE1,-0.90416…
Path_c	Esoph_Mucosa	GSE19923_E2A_KO_VS_HEB_AND_E2A_KO_DP_THYMOCYTE_UP	68	144.679	1.8204e-07	0.151614	0.000188289	48.1469	(CCR1,7.90948,2.58472e-15),(STK19,-3.10863,0.00187957),(CASP3,-2.15353,0.0312774),(HEATR2,-2.15032,0.0315301),(TNFSF11,-1.98665,0.0469609),(ATF6,1.88666,0.0592061),(F2RL3,1.85151,0.0640959),(TOR1B,1.76319,0.0778687),(IKZF4,-1.71959,0.0855073),(TTC39B,1.68198,0.092572),(HSD17B12,-1.62306,0.104577),(TRAF1,1.55244,0.120558),(CFLAR,-1.50126,0.133288),(PTPN6,-1.46316,0.143425),(CPD,1.44785,0.14766),(C…
Path_c	Lung	GSE13485_CTRL_VS_DAY7_YF17D_VACCINE_PBMC_DN	64	138.91	1.82969e-07	0.152387	0.000189015	-73.047	(CCR5,-9.27563,1.76575e-20),(OAS1,-2.60947,0.0090682),(DDX60L,2.37632,0.0174861),(SECTM1,1.86277,0.0624942),(LAP3,-1.64648,0.0996646),(PI4K2B,1.64128,0.100739),(CECR1,1.63097,0.102896),(UBE2L6,-1.61741,0.105789),(MX1,-1.6147,0.106377),(SCARB2,1.44968,0.147149),(IRF9,-1.4302,0.152659),(GBP3,1.35042,0.176881),(TRIM5,1.32074,0.186588),(TTC21A,1.29956,0.193753),(PARP14,1.264,0.206228),(PARP9,-1.25193…
Path_c	Esoph_Mucosa	GSE43955_10H_VS_30H_ACT_CD4_TCELL_WITH_TGFB_IL6_DN	68	144.651	1.83455e-07	0.152792	0.000189282	52.3428	(CCR1,7.90948,2.58472e-15),(NAPSA,-3.50265,0.000460651),(DEGS1,2.5745,0.0100386),(SORBS1,-2.09919,0.0358002),(CANX,1.98455,0.0471948),(CLOCK,1.96126,0.049849),(SUV420H2,-1.90433,0.0568677),(ATP11A,-1.83276,0.0668384),(TAF11,-1.81353,0.0697497),(GSTM5,1.79057,0.0733622),(RPRD1B,1.62496,0.104172),(EFNA5,-1.45734,0.145022),(WNT7B,-1.43609,0.150975),(ACP1,-1.28123,0.200113),(PTGS1,1.27041,0.203937),(…
Path_c	Esoph_Gastr_Junct	REACTOME_CHEMOKINE_RECEPTORS_BIND_CHEMOKINES	4	36.9167	1.87389e-07	0.156069	0.000193103	57.1473	(CCR1,7.52626,5.22135e-14),(CXCR6,-1.37136,0.170261),(CCL20,1.1576,0.247029),(XCL2,0.947475,0.343397),(CCL11,0.381534,0.702807)
Path_c	Cells_Transf_fibr	GSE13485_CTRL_VS_DAY7_YF17D_VACCINE_PBMC_DN	71	148.817	1.89263e-07	0.157629	0.000194793	103.112	(CCR1,7.10653,1.18993e-12),(OAS3,5.12277,3.01082e-07),(OAS2,4.20553,2.60465e-05),(BLVRA,2.55356,0.0106628),(MX2,-1.99298,0.046264),(SECTM1,1.87074,0.0613816),(PLSCR1,1.80362,0.0712905),(MSR1,1.73697,0.0823919),(ADAP2,-1.67064,0.0947934),(TTC21A,1.65928,0.09706),(IFI44,-1.60939,0.107532),(RNF213,-1.56378,0.11787),(IL15,-1.53139,0.125672),(GBP3,1.47529,0.140134),(TRIM5,1.44365,0.148839),(TRIM22,-1.…
Path_c	Uterus	GSE2935_UV_INACTIVATED_VS_LIVE_SENDAI_VIRUS_INF_MACROPHAGE_DN	17	64.4595	1.89558e-07	0.157874	0.000194856	-59.5371	(CXCR6,-7.32056,2.46946e-13),(KLRC1,-1.858,0.0631684),(CTSW,-1.71789,0.0858173),(GALNT3,1.21946,0.22267),(TMEM159,-1.10335,0.269875),(FIBP,-1.05821,0.289958),(STARD10,1.01573,0.309757),(LPIN2,0.917507,0.358877),(RORA,0.83008,0.406494),(LAIR1,-0.733867,0.46303),(EBPL,-0.698157,0.485079),(CASP4,-0.601344,0.547611),(ATP2B4,0.561107,0.574725),(PPIL2,-0.273919,0.784147),(CHPT1,-0.234349,0.814714),(GGH…
Path_c	Adip_Visc_Om	GSE5589_UNSTIM_VS_180MIN_LPS_STIM_MACROPHAGE_DN	40	102.827	1.94983e-07	0.162393	0.000200186	-51.0502	(CXCR6,-7.67343,1.67462e-14),(BRCA2,3.57506,0.000350153),(IL1B,1.62126,0.104962),(SEPW1,-1.57731,0.114724),(UNC13D,1.54528,0.122278),(GRAMD1C,-1.50379,0.132635),(KHNYN,-1.4831,0.138049),(CTSW,-1.47787,0.139442),(XAB2,1.41661,0.156598),(FKBP15,-1.37354,0.169584),(SGSH,1.34226,0.179513),(CDC6,-1.15017,0.250074),(CD79B,1.10272,0.270149),(SLC39A4,-1.09163,0.274996),(CDC26,1.05675,0.290626),(RAPGEF6,-…
Path_c	Adip_Visc_Om	GSE13946_CTRL_VS_DSS_COLITIS_GD_TCELL_FROM_COLON_UP	44	108.995	1.95689e-07	0.162981	0.000200664	-56.8061	(CXCR6,-7.67343,1.67462e-14),(PERP,-2.49591,0.0125633),(STARD10,2.44242,0.0145894),(REEP3,-2.40239,0.0162882),(KLRC2,2.21797,0.0265567),(BLVRA,1.89411,0.0582106),(SERPINB9,1.48275,0.138141),(HIP1,-1.46717,0.142329),(MICAL1,-1.36567,0.172041),(F2R,1.31085,0.189908),(CHCHD2,1.29295,0.196028),(LY6H,1.23824,0.215627),(GBP3,1.20362,0.228735),(CARHSP1,-1.19054,0.233832),(SLC4A1AP,1.0755,0.28215),(GALNT…
Path_c	Br_Hippoc	GSE5503_PLN_DC_VS_SPLEEN_DC_ACTIVATED_ALLOGENIC_TCELL_DN	14	58.7066	1.97524e-07	0.164509	0.000202297	53.6176	(SACM1L,5.42067,5.93768e-08),(IL10RB,3.65701,0.000255177),(FYCO1,2.27836,0.0227052),(CMTM6,2.16992,0.0300132),(CCPG1,-1.8727,0.0611101),(GIN1,-1.43626,0.15093),(PTPRC,1.34198,0.179601),(GSDMD,1.18057,0.237774),(TLE4,1.07678,0.281577),(ENSA,-1.06427,0.287205),(LRRC8A,0.949589,0.342321),(ACTR8,0.918399,0.35841),(ATP8B2,0.868986,0.384855),(VPS28,0.830407,0.406309),(RHOH,0.360239,0.718668),(AXIN1,-0.…
Path_c	Uterus	GSE21063_CTRL_VS_ANTI_IGM_STIM_BCELL_3H_UP	14	58.6715	2.0033e-07	0.166845	0.000204918	-55.5981	(CXCR6,-7.32056,2.46946e-13),(ZNF587,-1.05463,0.291596),(CHRNA5,-0.911051,0.362269),(PLA2G4C,0.890425,0.373238),(HLA-DMA,-0.86659,0.386167),(SIRPG,-0.787863,0.430777),(CDCA7,0.781685,0.4344),(CAPN12,-0.650554,0.515335),(C9orf89,0.564335,0.572526),(STK33,-0.405338,0.685229),(UNC5D,-0.371928,0.709947),(ZNF416,0.360777,0.718266),(CCDC141,0.350701,0.725813),(CLUAP1,0.177391,0.859202),(REG1B,0.158822,…
Path_c	Uterus	BRUINS_UVC_RESPONSE_EARLY_LATE	23	74.985	2.01902e-07	0.168155	0.000206273	-47.6944	(CXCR6,-7.32056,2.46946e-13),(SEMA6C,2.17551,0.0295922),(P2RY12,1.60282,0.108975),(PTER,-1.56998,0.116419),(EVPL,-1.49083,0.136005),(BANF1,1.44451,0.148597),(TREX1,1.2956,0.195115),(NIP7,-0.974458,0.329829),(ABCD3,0.874035,0.382099),(TADA2A,0.85879,0.390456),(KCNE3,-0.833636,0.404486),(RORA,0.83008,0.406494),(GUCY1B2,-0.827253,0.408094),(PRDM5,0.812206,0.416673),(PDZRN3,-0.633167,0.526625),(RRAS2…
Path_c	Uterus	GSE41176_UNSTIM_VS_ANTI_IGM_STIM_TAK1_KO_BCELL_1H_UP	18	66.1243	2.02173e-07	0.16838	0.000206297	-52.7424	(CXCR6,-7.32056,2.46946e-13),(MTG1,2.0146,0.0439466),(DNAJC15,-1.6089,0.107639),(CDK10,1.31682,0.187898),(RIC8A,-1.19284,0.232934),(PTPRCAP,0.885624,0.37582),(TM6SF1,-0.63276,0.52689),(CASP4,-0.601344,0.547611),(DNAJC3,-0.576262,0.564438),(NAA35,-0.559402,0.575887),(C15orf57,-0.427877,0.668741),(RFC4,-0.3262,0.744273),(FCHO1,-0.324019,0.745924),(MRPL55,0.293028,0.769501),(SEPT2,0.175264,0.860872)…
Path_c	Esoph_Mucosa	GSE36392_TYPE_2_MYELOID_VS_MAC_IL25_TREATED_LUNG_UP	47	113.451	2.02795e-07	0.168898	0.000206491	65.3029	(CCR1,7.90948,2.58472e-15),(ANKRD31,-2.66668,0.00766045),(PAX1,2.30079,0.0214036),(GLI3,2.1428,0.032129),(PXK,-1.96182,0.0497835),(CCDC65,1.88005,0.0601018),(OSBPL10,1.67048,0.094824),(CSTA,-1.63995,0.101016),(HS3ST3B1,1.60816,0.107801),(PAQR5,-1.50854,0.131417),(ADRA2A,-1.40174,0.160994),(PTGS1,1.27041,0.203937),(ADAM19,-1.10542,0.26898),(HSPB8,-1.07607,0.281894),(KATNAL2,0.991562,0.321411),(PPP…
Path_c	Lung	GSE25890_CTRL_VS_IL33_IL7_TREATED_NUOCYTES_UP	74	152.813	2.02858e-07	0.16895	0.000206491	-80.7017	(CCR5,-9.27563,1.76575e-20),(HMG20A,2.9366,0.00331833),(XRCC3,2.28516,0.0223036),(DTX4,-1.84466,0.0650873),(DOK7,1.83783,0.0660874),(RPS10,1.82039,0.0686993),(VAMP4,-1.7755,0.0758158),(ATP9B,-1.76353,0.0778119),(CLNS1A,-1.64034,0.100934),(RHBDD3,1.63949,0.10111),(FA2H,-1.61472,0.10637),(C11orf87,-1.53741,0.124193),(CDC34,1.51718,0.129222),(ATE1,-1.43006,0.152699),(ZNF169,-1.4047,0.160112),(MARVEL…
Path_c	Uterus	GSE7218_IGM_VS_IGG_SIGNAL_THGOUGH_ANTIGEN_BCELL_DN	21	71.4354	2.06498e-07	0.171981	0.000209939	-53.1211	(CXCR6,-7.32056,2.46946e-13),(NUFIP1,2.23522,0.0254027),(KLRC1,-1.858,0.0631684),(PARP14,1.41187,0.15799),(RNF19B,-1.33441,0.182069),(GSDMD,1.01193,0.31157),(CRABP2,-0.972441,0.330831),(PLA2G4C,0.890425,0.373238),(ZBTB32,-0.808807,0.418626),(RNF114,-0.804619,0.421039),(DHX58,-0.661494,0.508295),(ALDH1A1,-0.603683,0.546054),(CTNNA3,0.56812,0.569954),(TMEM229A,-0.558477,0.576518),(TAPBP,-0.218425,0…
Path_c	Muscle_Skeletal	LEIN_ASTROCYTE_MARKERS	18	66.0389	2.08899e-07	0.17398	0.000212121	60.7423	(SLC6A20,7.60827,2.77793e-14),(STAB1,1.43145,0.152301),(CST3,-1.16027,0.245939),(S1PR1,1.14488,0.252261),(SPARC,0.953258,0.34046),(ATP1A4,-0.783344,0.433425),(SPARCL1,0.767048,0.443053),(DBI,-0.649974,0.515709),(MLPH,-0.628278,0.529822),(CLU,0.619128,0.535832),(PRDX6,0.538331,0.590349),(MFGE8,0.340325,0.733611),(MT1A,0.320931,0.748263),(ITGAM,-0.26449,0.791402),(MAGI1,-0.241581,0.809105),(DIP2A,0…
Path_c	Lung	GO_CELLULAR_RESPONSE_TO_LIPID	95	181.79	2.10542e-07	0.175349	0.00021353	-109.879	(CCR5,-9.27563,1.76575e-20),(WNT3,-2.92704,0.00342209),(DNMT3B,2.19376,0.0282525),(ADCY5,-1.99484,0.0460599),(PTK7,1.89665,0.0578736),(CASP9,-1.87186,0.0612259),(MAPK8,-1.86488,0.0621986),(LPAR1,-1.72522,0.0844872),(IL12A,-1.65052,0.0988374),(GSTP1,-1.57113,0.116153),(HMBS,1.5451,0.122322),(SRD5A1,-1.49904,0.133863),(DEFA3,1.49324,0.135376),(PIAS2,1.48548,0.137417),(LRP8,-1.48215,0.138301),(LILRB…
Path_c	Adip_Visc_Om	GSE360_HIGH_DOSE_B_MALAYI_VS_M_TUBERCULOSIS_MAC_DN	42	105.678	2.11149e-07	0.175854	0.000213885	-57.5332	(CCR5,-7.08334,1.40723e-12),(SREK1IP1,-2.76305,0.00572647),(INPP5B,-2.37574,0.0175139),(MT1G,2.13087,0.0330997),(ZNF189,-2.12939,0.0332222),(AIM2,1.88776,0.0590588),(IDO1,-1.8439,0.0651974),(NCLN,1.82056,0.0686737),(CYP2B7P1,-1.76995,0.0767347),(SLC30A4,-1.73457,0.0828165),(TRPC4AP,1.47176,0.141086),(DVL3,-1.46917,0.141787),(GPR12,1.42367,0.154543),(KTN1,1.4134,0.157538),(PTPRCAP,1.338,0.180896),…
Path_c	Nerve_Tibial	GSE23321_EFFECTOR_MEMORY_VS_NAIVE_CD8_TCELL_UP	72	149.816	2.1229e-07	0.176804	0.000214781	-81.9132	(CXCR6,-8.70146,3.27646e-18),(SMG5,-3.18666,0.00143927),(FADS3,2.46215,0.0138109),(CCHCR1,2.1377,0.0325411),(ATF6,1.87154,0.0612696),(HMGA2,1.84894,0.0644668),(PTENP1,-1.78422,0.0743887),(STON1,-1.7746,0.0759641),(SEMA3F,1.76178,0.0781058),(SEPT10,-1.74195,0.0815175),(BZRAP1,-1.65279,0.0983743),(C21orf2,1.6432,0.100342),(PIK3C2A,-1.59421,0.110889),(RIMBP2,1.49269,0.135519),(SSPN,-1.47702,0.13967)…
Path_c	Adip_Visc_Om	GO_VIRUS_RECEPTOR_ACTIVITY	27	81.5962	2.15883e-07	0.179796	0.000218151	-64.531	(CCR5,-7.08334,1.40723e-12),(CDHR3,-2.55435,0.0106385),(F11R,-2.16949,0.0300455),(HAVCR1,-2.06087,0.0393159),(SCARB1,1.52339,0.127662),(ITGB3,-1.45166,0.146596),(CR1,-1.4385,0.150292),(PVR,1.42069,0.155408),(NPC1,-1.35732,0.174681),(EFNB3,1.33809,0.180867),(CD46,1.07438,0.282652),(HYAL3,-1.07323,0.28317),(SLAMF1,0.891456,0.372685),(CD55,-0.819818,0.41232),(PVRL2,0.774928,0.438382),(ITGB6,0.75888,…
Path_c	Nerve_Tibial	KEGG_CYTOKINE_CYTOKINE_RECEPTOR_INTERACTION	69	145.43	2.19513e-07	0.182819	0.00022155	-72.8887	(CXCR6,-8.70146,3.27646e-18),(IL10RB,4.50899,6.51359e-06),(XCL1,-2.66258,0.0077545),(CXCL3,2.50438,0.0122667),(CXCL6,-2.07257,0.0382123),(CSF1R,-1.86847,0.0616967),(CSF3,-1.74566,0.0808695),(ACVRL1,-1.54714,0.12183),(CCL25,-1.44513,0.148421),(TNFRSF10D,-1.40138,0.161101),(MET,1.39711,0.162379),(TGFB1,-1.35989,0.173865),(IL9,1.34107,0.179898),(RELT,1.30761,0.191004),(TNFRSF11B,1.29839,0.194154),(C…
Path_c	Adip_Visc_Om	GSE16451_CTRL_VS_WEST_EQUINE_ENC_VIRUS_IMMATURE_NEURON_CELL_LINE_UP	58	129.527	2.21037e-07	0.184088	0.000222818	-82.8018	(CXCR6,-7.67343,1.67462e-14),(GALNT10,-3.5446,0.000393202),(GRAMD4,-2.59709,0.0094017),(RSU1,2.0237,0.0430012),(ADI1,-1.97575,0.0481828),(ACPL2,-1.92398,0.054357),(ACADM,-1.89575,0.0579937),(SLC30A4,-1.73457,0.0828165),(RNF32,-1.71488,0.0863675),(MBOAT1,1.68907,0.0912065),(LDLRAP1,1.61273,0.106803),(VIPR1,1.55704,0.119461),(LYPD6B,-1.52956,0.126126),(ITGB3,-1.45166,0.146596),(ATP1B1,1.44033,0.149…
Path_c	Lung	GSE41867_DAY8_EFFECTOR_VS_DAY30_MEMORY_CD8_TCELL_LCMV_ARMSTRONG_DN	78	158.062	2.24285e-07	0.186793	0.00022582	-108.843	(CCR5,-9.27563,1.76575e-20),(DPP9,-2.62396,0.00869149),(GATAD1,-2.45762,0.0139861),(PREX1,-2.36413,0.0180725),(C15orf40,-1.9903,0.0465578),(DEGS1,1.92864,0.0537761),(C12orf43,-1.91981,0.0548822),(CEP63,-1.82194,0.068464),(DCP2,-1.57075,0.116242),(TOR3A,-1.52401,0.127506),(OSGEP,-1.4013,0.161126),(STK17B,1.36183,0.173252),(ROGDI,1.34304,0.179261),(GLMN,-1.29094,0.196725),(PARP14,1.264,0.206228),(D…
Path_c	Uterus	GSE41867_MEMORY_VS_EXHAUSTED_CD8_TCELL_DAY30_LCMV_UP	16	62.1356	2.27665e-07	0.189608	0.000228946	-51.2062	(CXCR6,-7.32056,2.46946e-13),(MS4A6A,-1.65447,0.0980322),(PARP14,1.41187,0.15799),(NQO2,1.0517,0.292936),(RNF157,0.793821,0.4273),(NIT2,0.693511,0.487989),(SLITRK6,-0.5909,0.554587),(HHEX,0.555165,0.578782),(TLR4,0.549389,0.582739),(SLC6A12,0.460188,0.645381),(AP3M2,0.421932,0.673074),(AKAP2,0.366975,0.713638),(MITD1,0.26279,0.792712),(GBP7,0.223353,0.823261),(TAPBPL,0.0818049,0.934802),(ZFYVE26,…
Path_c	Adip_Visc_Om	GSE27291_0H_VS_7D_STIM_GAMMADELTA_TCELL_UP	40	102.285	2.31913e-07	0.193146	0.000232938	-60.2003	(CCR5,-7.08334,1.40723e-12),(PERP,-2.49591,0.0125633),(ARL1,-2.35265,0.0186402),(ATG14,-2.07608,0.0378862),(ZNF233,2.06633,0.0387978),(OCLN,1.78843,0.0737066),(SLC35F5,-1.75849,0.0786638),(FECH,-1.55849,0.119117),(ZDHHC8P1,-1.55359,0.120282),(ETFDH,1.52334,0.127674),(GOLIM4,1.50786,0.131591),(MGAT5,1.35948,0.173996),(WIPF1,-1.32243,0.186026),(HPGD,-1.2442,0.213426),(TULP4,1.19613,0.231646),(DHX36…
Path_c	Adip_Visc_Om	GSE7568_IL4_VS_IL4_AND_DEXAMETHASONE_TREATED_MACROPHAGE_DN	41	103.831	2.3225e-07	0.193426	0.000232995	-63.6046	(CXCR6,-7.67343,1.67462e-14),(PCMTD1,-2.55628,0.0105798),(CAMSAP2,2.17102,0.0299299),(CBLB,-2.14123,0.0322552),(IFITM1,1.91821,0.0550847),(CNTN2,1.87616,0.0606336),(VIPR1,1.55704,0.119461),(RTN4RL1,-1.55088,0.12093),(GGNBP2,-1.41973,0.155685),(TRIM2,-1.41288,0.157692),(MCCC1,-1.40702,0.159422),(ZDHHC20,1.38459,0.166178),(TRMT61B,-1.32127,0.18641),(F2R,1.31085,0.189908),(HSD17B11,1.13347,0.257018)…
Path_c	Cells_Transf_fibr	GO_POSITIVE_REGULATION_OF_LEUKOCYTE_DIFFERENTIATION	27	81.3678	2.33926e-07	0.194822	0.000234394	31.202	(CCR1,7.10653,1.18993e-12),(CD83,-3.07856,0.00208007),(IL1B,1.5648,0.117631),(IL15,-1.53139,0.125672),(GATA3,-1.53125,0.125709),(GLI3,-1.42659,0.153698),(RB1,-1.35169,0.176474),(ADA,1.26281,0.206656),(CCL19,-1.23247,0.217772),(RIPK2,-1.11392,0.265315),(LGALS9,-1.09632,0.272937),(PF4,-1.01455,0.310322),(MMP14,-0.863718,0.387743),(IL4R,0.860913,0.389286),(GAS6,0.824476,0.409669),(EGR3,-0.761467,0.4…
Path_c	Br_Hippoc	GO_PHOSPHATIDYLINOSITOL_MONOPHOSPHATE_PHOSPHATASE_ACTIVITY	2	30.518	2.36103e-07	0.196634	0.000236291	30.518	(SACM1L,5.42067,5.93768e-08),(MTMR3,1.06506,0.286847)
Path_c	Esoph_Mucosa	GSE23114_PERITONEAL_CAVITY_B1A_BCELL_VS_SPLEEN_BCELL_IN_SLE2C1_MOUSE_DN	56	126.357	2.36751e-07	0.197174	0.000236656	67.3874	(CCR1,7.90948,2.58472e-15),(SORBS2,-2.93068,0.00338223),(CCL22,2.12449,0.0336288),(KSR1,-2.11479,0.0344476),(CEBPG,2.08715,0.0368747),(PENK,1.97852,0.0478702),(BTN2A2,1.74949,0.0802064),(PLEC,-1.68329,0.0923198),(NTPCR,1.64053,0.100895),(MATN3,1.51368,0.130107),(LCN12,1.45279,0.146281),(SHE,1.38532,0.165956),(NKX3-1,-1.37387,0.169481),(ZNF208,-1.28766,0.197866),(NEDD4L,-1.24222,0.214156),(TJP2,1.…
Path_c	Adip_Visc_Om	GSE14415_NATURAL_TREG_VS_TCONV_UP	38	99.0936	2.37122e-07	0.197482	0.000236743	-57.5826	(CXCR6,-7.67343,1.67462e-14),(SPATA6,2.5062,0.0122037),(PCNX,2.22391,0.0261545),(CBLB,-2.14123,0.0322552),(FAM57A,1.78512,0.0742425),(MX1,-1.76289,0.0779192),(EPSTI1,-1.70904,0.0874444),(TRIM24,1.66301,0.0963095),(DVL3,-1.46917,0.141787),(F2RL1,-1.24254,0.214039),(CORO2A,-1.21819,0.223153),(CRMP1,1.17295,0.240815),(B3GNT5,-1.12026,0.262602),(ZNHIT6,1.07088,0.284224),(CRTC3,0.998518,0.318028),(TAC…
Path_c	Esoph_Gastr_Junct	GSE3982_NEUTROPHIL_VS_NKCELL_UP	34	92.6823	2.43352e-07	0.202671	0.000242673	71.8702	(CCR1,7.52626,5.22135e-14),(SLC25A44,2.26042,0.0237955),(DHX34,-2.03172,0.0421817),(MTMR3,1.70052,0.0890325),(CHD7,1.64631,0.0996998),(HLA-C,1.58659,0.112605),(SEC14L1,1.56095,0.118536),(SLC22A18,1.49586,0.134691),(UBE2D3,1.47371,0.14056),(CCBL2,-1.26549,0.205695),(SECTM1,1.22141,0.221931),(ANXA3,-1.10821,0.267772),(SERINC3,1.0572,0.290422),(AMPD3,1.03205,0.302051),(DBN1,1.0208,0.307351),(SDF2,-0…
Path_c	Uterus	GSE3039_NKT_CELL_VS_ALPHAALPHA_CD8_TCELL_DN	18	65.6364	2.43713e-07	0.202972	0.000242742	-61.0408	(CXCR6,-7.32056,2.46946e-13),(KLRC1,-1.858,0.0631684),(CTSW,-1.71789,0.0858173),(TOX,-1.12832,0.259183),(PNP,0.999494,0.317555),(STAT4,-0.986098,0.324085),(PTPRCAP,0.885624,0.37582),(ZBTB32,-0.808807,0.418626),(GIMAP8,-0.687569,0.491724),(SGCE,-0.614749,0.53872),(FOXP1,0.589965,0.555214),(TXK,0.545851,0.585168),(HLA-C,0.433306,0.664792),(ZMAT5,0.3216,0.747756),(GGH,-0.232307,0.816299),(CD3D,0.208…
Path_c	Br_Fr_Cor_BA9	TRACEY_RESISTANCE_TO_IFNA2_DN	1	26.6018	2.50015e-07	0.208219	0.000248722	26.6018	(IL10RB,5.15769,2.50015e-07)
Path_c	Lung	GSE9037_CTRL_VS_LPS_4H_STIM_IRAK4_KO_BMDM_UP	63	136.339	2.51389e-07	0.209364	0.000249791	-105.869	(CCR5,-9.27563,1.76575e-20),(DEPTOR,-2.7782,0.00546614),(LRRC57,-1.91375,0.0556516),(COMMD7,-1.86997,0.0614876),(MMP17,-1.85709,0.0632983),(EBPL,-1.66316,0.09628),(STEAP3,1.51561,0.129618),(SIPA1,-1.39159,0.164048),(C21orf2,1.34583,0.178359),(RAB5C,1.33073,0.183279),(PTK2B,-1.32873,0.183936),(LBP,-1.28306,0.19947),(BBS2,1.24405,0.213479),(LPIN2,-1.19367,0.232608),(CNDP2,1.15781,0.246941),(PYCR2,-…
Path_c	Lung	GSE15324_ELF4_KO_VS_WT_NAIVE_CD8_TCELL_UP	75	153.418	2.51795e-07	0.209702	0.000249897	-106.417	(CCR5,-9.27563,1.76575e-20),(HEXDC,-2.54497,0.0109287),(OPLAH,-2.33714,0.0194318),(MACROD2,2.26012,0.023814),(ARSB,2.17421,0.0296894),(RBM6,-2.14394,0.032038),(GCAT,-2.10987,0.0348693),(TMEM184A,-1.97065,0.0487635),(ACSL3,1.70915,0.0874239),(PLD2,-1.641,0.100797),(IFI27L2,1.52774,0.126577),(WFS1,-1.51409,0.130004),(PLTP,-1.44645,0.148052),(DAPK2,-1.42684,0.153625),(GKAP1,-1.40688,0.159464),(ACSBG…
[truncated: 832,826+ more rows]
